# Supplementary material for: Novel Plasmodium falciparum metabolic network reconstruction identifies shifts associated with clinical antimalarial resistance
Source: BMC Genomics. 2017 Jul 19;18:543. doi: 10.1186/s12864-017-3905-1 (PMC5518114; doi:10.1186/s12864-017-3905-1)
Supplement: Supplementary file 3 — Modifications and reaction additions in iPfal17 curation. Table S2. Reactions deleted from Plata et al. model (iTH366) in generating iPfal17. Table S3. Predicted lethal reactions in wild-type blood-stage Plasmodium falciparum. Table S4: Predicted lethal genes in wild-type blood-stage Plasmodium falciparum. Table S5. Consensus predicted lethal reactions across 4 expression-constrained models. Table S6. PlasmoGem orthologous results. Table S7: Extended Table 4. Table S8. Microarray platform blast results. Table S9: Metabolites in the in silico extracellular environment. (XLSX 1104 kb) [file 12864_2017_3905_MOESM3_ESM.xlsx]

## Sheet: ST1rxns_modified
ST1
	Rxn description	Formula	Gene-reaction association	Genes	Proteins	Subsystem	Reversible	LB	UB	Objective	Confidence Score	EC Number	Notes	References
CHSTEROLt	CHSTEROLt	atp[c] + chsterol[c] + h2o[c] <=> adp[c] + chsterol[e] + h[c] + pi[c]				Transport e	1	-1000	1000	0			Reversible for import	doi: 10.1016/j.chom.2015.08.003
trna_ala	trna alanine	trnaala[c] <=>	(PF3D7_0411500) or (PF3D7_0620800) or (PF3D7_0702700)	PF3D7_0411500 PF3D7_0620800 PF3D7_0702700		AminoAcids tRNA ; Exchange	1	-1000	1000	0			adding gene to tRNA	PlasmoDB
trna_asp	trna asp	trnaasp[c] <=>	(PF3D7_0714700)	PF3D7_0714700		AminoAcids tRNA ; Exchange	1	-1000	1000	0			adding gene to tRNA	PlasmoDB
trna_cys	trna cysteine	trnacys[c] <=>	(PF3D7_1370100)	PF3D7_1370100		AminoAcids tRNA ; Exchange	1	-1000	1000	0			adding gene to tRNA	PlasmoDB
trna_gly	trna glycine	trnagly[c] <=>	(PF3D7_1103200) or (PF3D7_1370200)	PF3D7_1103200 PF3D7_1370200		AminoAcids tRNA ; Exchange	1	-1000	1000	0			adding gene to tRNA	PlasmoDB
trna_his	trna histidine	trnahis[c] <=>	(PF3D7_0706900)	PF3D7_0706900		AminoAcids tRNA ; Exchange	1	-1000	1000	0			adding gene to tRNA	PlasmoDB
trna_ile	trna isoleucine	trnaile[c] <=>	(PF3D7_0312700) or (PF3D7_0410200)	PF3D7_0312700 PF3D7_0410200		AminoAcids tRNA ; Exchange	1	-1000	1000	0			adding gene to tRNA	PlasmoDB
trna_leu	trna leucine	trnaleu[c] <=>	(PF3D7_0510600) or (PF3D7_0527800) or (PF3D7_0620900) or (PF3D7_0714800) or (PF3D7_1103300)	PF3D7_0510600 PF3D7_0527800 PF3D7_0620900 PF3D7_0714800 PF3D7_1103300		AminoAcids tRNA ; Exchange	1	-1000	1000	0			adding gene to tRNA	PlasmoDB
trna_lys	trna lysine	trnalys[c] <=>	(PF3D7_0707100) or (PF3D7_0707000)	PF3D7_0707100 PF3D7_0707000		AminoAcids tRNA ; Exchange	1	-1000	1000	0			adding gene to tRNA	PlasmoDB
trna_pro	trna proline	trnapro[c] <=>	(PF3D7_1216800) or (PF3D7_1418400) or (PF3D7_1339200)	PF3D7_1216800 PF3D7_1418400 PF3D7_1339200		AminoAcids tRNA ; Exchange	1	-1000	1000	0			adding gene to tRNA	PlasmoDB
trna_secys	trna selanocystein	trnasecys[c] <=>	(PF3D7_1438200)	PF3D7_1438200		AminoAcids tRNA ; Exchange	1	-1000	1000	0			adding gene to tRNA	PlasmoDB
trna_ser	trna serine	trnaser[c] <=>	(PF3D7_0410100) or (PF3D7_0621600) or (PF3D7_0714900) or (PF3D7_1337600)	PF3D7_0410100 PF3D7_0621600 PF3D7_0714900 PF3D7_1337600		AminoAcids tRNA ; Exchange	1	-1000	1000	0			adding gene to tRNA	PlasmoDB
trna_thr	trna threon	trnathr[c] <=>	(PF3D7_0706800) or (PF3D7_0730700) or (PF3D7_1355400)	PF3D7_0706800 PF3D7_0730700 PF3D7_1355400		AminoAcids tRNA ; Exchange	1	-1000	1000	0			adding gene to tRNA	PlasmoDB
trna_tyr	trna tyrosine	trnatyr[c] <=>	(PF3D7_0702800)	PF3D7_0702800		AminoAcids tRNA ; Exchange	1	-1000	1000	0			adding gene to tRNA	PlasmoDB
trna_val	trna valine	trnaval[c] <=>	(PF3D7_0312600) or (PF3D7_0730600) or (PF3D7_1251900)	PF3D7_0312600 PF3D7_0730600 PF3D7_1251900		AminoAcids tRNA ; Exchange	1	-1000	1000	0			adding gene to tRNA	PlasmoDB
trna_arg	trna arg	trnaarg[c] <=>	(PF3D7_0529600) or (PF3D7_1370000) or (PF3D7_1369800) or (PF3D7_1341000)	PF3D7_0529600 PF3D7_1370000 PF3D7_1369800 PF3D7_1341000		AminoAcids tRNA ; Exchange	1	-1000	1000	0			adding gene to tRNA	PlasmoDB
trna_met	trna met	trnamet[c] <=>	(PF3D7_1438300) or (PF3D7_1339100)	PF3D7_1438300 PF3D7_1339100		AminoAcids tRNA ; Exchange	1	-1000	1000	0			adding gene to tRNA	PlasmoDB
trna_asn	trna asn	trnaasn[c] <=>	(PF3D7_0403000)	PF3D7_0403000		AminoAcids tRNA ; Exchange	1	-1000	1000	0			adding gene to tRNA	PlasmoDB
trna_gln	trna glutamine	trnagln[c] <=>	(PF3D7_0203500)	PF3D7_0203500		AminoAcids tRNA ; Exchange	1	-1000	1000	0			adding gene to tRNA	PlasmoDB
trna_glu	trna glutamate	trnaglu[c] <=>	(PF3D7_0411600) or (PF3D7_0527700) or (PF3D7_1252000)	PF3D7_0411600 PF3D7_0527700 PF3D7_1252000		AminoAcids tRNA ; Exchange	1	-1000	1000	0			adding gene to tRNA	PlasmoDB
trna_phe	trna phenylalanine	trnaphe[c] <=>	(PF3D7_0514400)	PF3D7_0514400		AminoAcids tRNA ; Exchange	1	-1000	1000	0			adding gene to tRNA	PlasmoDB
trna_trp	trna tryptophan	trnatrp[c] <=>	(PF3D7_1369900)	PF3D7_1369900		AminoAcids tRNA ; Exchange	1	-1000	1000	0			adding gene to tRNA	PlasmoDB
amet_ex	S_Adenosyl_L_methionine exchange	amet[e] <=>				Exchange	1	-1000	1000	0
ppa_ex	ppa_ex	ppa[e] <=>				Exchange	1	-1000	1000	0
pail_ex	phosphatidyl inositol exchange	pail[e] <=>				Exchange	1	-1000	1000	0			Uptake from host	doi: 10.1016/j.chom.2015.08.003
pail_uptake	phosphatidyl inositol uptake from host	pail[e] <=> pail[c]				Transport e	1	-1000	1000	0
ocdcea_t	octadecanoate transport	ocdcea[c] <=> ocdcea[ap]				Transport ap	1	-1000	1000	0
hdcea_t	hexadecanoate transport	hdcea[c] <=> hdcea[ap]				Transport ap	1	-1000	1000	0
ttdcea_t	tetradecanoate transport	ttdcea[c] <=> ttdcea[ap]				Transport ap	1	-1000	1000	0
trdrd_t	thioredoxin transport	trdrd[c] -> trdrd[m]				Transport m	0	0	1000	0
trdrd_exp	thioredoxin expression	trdrd[c] ->				Expression	0	-1000	0	0
5aop_t	aminolevulinate transport	5aop[m] <=> 5aop[ap]				Transport m ; Transport ap ; Cofactors PorphyrinMetabolism	1	-1000	1000	0				MPMP
adpr_ex	adp-ribose exchange	adpr[e] <=>				Exchange	1	-1000	1000	0				doi: 10.1023/B:BIRE.0000037755.42767.a4
adpr_t	adp-ribose transport	adpr[e] <=> adpr[c]				Transport e	1	-1000	1000	0
fldox_exp	flavodoxin expression	fldox[ap] ->	(PFI1140w )	PFI1140w		Expression	0	-1000	0	0				doi: 10.1016/S1995-7645(11)60042-4
PIACGT	PIACGT	pail[c] + uacgam[c] -> acgpail[c] + h[c] + udp[c]				Lipids GPIAnchorBiosynthesis	0	0	1000	0			Subsystem change
g3pc_ex	g3pc_ex	g3pc[e] <=>				Exchange	1	-1000	1000	0			from host	doi: 10.1016/j.chom.2015.08.003
g3pi_ex	g3pi_ex	g3pi[e] <=>				Exchange	1	-1000	1000	0			from host	doi: 10.1016/j.chom.2015.08.003
g3ps_ex	g3ps_ex	g3ps[e] <=>				Exchange	1	-1000	1000	0				doi: 10.1016/j.chom.2015.08.003
g3pc_t	g3pc_t	g3pc[e] <=> g3pc[c]				Transport e	1	-1000	1000	0
g3pi_t	g3pi_t	g3pi[e] <=> g3pi[c]				Transport e	1	-1000	1000	0
g3ps_t	g3ps_t	g3ps[e] <=> g3ps[c]				Transport e	1	-1000	1000	0
dolichol_ex	dolichol exchange	dolichol[e] <=>				Exchange	1	-1000	1000	0				PMID: 887085
dolichol_t	dolicholtransport	dolichol[e] <=> dolichol[c]				Transport e	1	-1000	1000	0				PMID: 887085
seln_ex	seln_ex	seln[e] <=>				Exchange	1	-1000	1000	0				DOI: 10.1093/nar/gkj450, 10.1271/bbb.90306
seln_t	seln_t	seln[e] <=> seln[c]				Transport e	1	-1000	1000	0
2agpe120[e]_ex	2agpe120[e]_ex	2agpe120[e] <=>				Exchange	1	-1000	1000	0
2agpe140[e]_ex	2agpe140[e]_ex	2agpe140[e] <=>				Exchange	1	-1000	1000	0
2agpe141[e]_ex	2agpe141[e]_ex	2agpe141[e] <=>				Exchange	1	-1000	1000	0
2agpe160[e]_ex	2agpe160[e]_ex	2agpe160[e] <=>				Exchange	1	-1000	1000	0
2agpe161[e]_ex	2agpe161[e]_ex	2agpe161[e] <=>				Exchange	1	-1000	1000	0
2agpe180[e]_ex	2agpe180[e]_ex	2agpe180[e] <=>				Exchange	1	-1000	1000	0
2agpe181[e]_ex	2agpe181[e]_ex	2agpe181[e] <=>				Exchange	1	-1000	1000	0
2agpg120[e]_ex	2agpg120[e]_ex	2agpg120[e] <=>				Exchange	1	-1000	1000	0
2agpg140[e]_ex	2agpg140[e]_ex	2agpg140[e] <=>				Exchange	1	-1000	1000	0
2agpg141[e]_ex	2agpg141[e]_ex	2agpg141[e] <=>				Exchange	1	-1000	1000	0
2agpg160[e]_ex	2agpg160[e]_ex	2agpg160[e] <=>				Exchange	1	-1000	1000	0
2agpg161[e]_ex	2agpg161[e]_ex	2agpg161[e] <=>				Exchange	1	-1000	1000	0
2agpg180[e]_ex	2agpg180[e]_ex	2agpg180[e] <=>				Exchange	1	-1000	1000	0
2agpg181[e]_ex	2agpg181[e]_ex	2agpg181[e] <=>				Exchange	1	-1000	1000	0
2ddecg3p[e]_ex	2ddecg3p[e]_ex	2ddecg3p[e] <=>				Exchange	1	-1000	1000	0
2agpe120[e]_t	2agpe120[e]_t	2agpe120[e] <=> 2agpe120[c]				Transport e	1	-1000	1000	0
2agpe140[e]_t	2agpe140[e]_t	2agpe140[e] <=> 2agpe140[c]				Transport e	1	-1000	1000	0
2agpe141[e]_t	2agpe141[e]_t	2agpe141[e] <=> 2agpe141[c]				Transport e	1	-1000	1000	0
2agpe160[e]_t	2agpe160[e]_t	2agpe160[e] <=> 2agpe160[c]				Transport e	1	-1000	1000	0
2agpe161[e]_t	2agpe161[e]_t	2agpe161[e] <=> 2agpe161[c]				Transport e	1	-1000	1000	0
2agpe180[e]_t	2agpe180[e]_t	2agpe180[e] <=> 2agpe180[c]				Transport e	1	-1000	1000	0
2agpe181[e]_t	2agpe181[e]_t	2agpe181[e] <=> 2agpe181[c]				Transport e	1	-1000	1000	0
2agpg120[e]_t	2agpg120[e]_t	2agpg120[e] <=> 2agpg120[c]				Transport e	1	-1000	1000	0
2agpg140[e]_t	2agpg140[e]_t	2agpg140[e] <=> 2agpg140[c]				Transport e	1	-1000	1000	0
2agpg141[e]_t	2agpg141[e]_t	2agpg141[e] <=> 2agpg141[c]				Transport e	1	-1000	1000	0
2agpg160[e]_t	2agpg160[e]_t	2agpg160[e] <=> 2agpg160[c]				Transport e	1	-1000	1000	0
2agpg161[e]_t	2agpg161[e]_t	2agpg161[e] <=> 2agpg161[c]				Transport e	1	-1000	1000	0
2agpg180[e]_t	2agpg180[e]_t	2agpg180[e] <=> 2agpg180[c]				Transport e	1	-1000	1000	0
2agpg181[e]_t	2agpg181[e]_t	2agpg181[e] <=> 2agpg181[c]				Transport e	1	-1000	1000	0
2ddecg3p[e]_t	2ddecg3p[e]_t	2ddecg3p[e] <=> 2ddecg3p[c]				Transport e	1	-1000	1000	0
gdp_t	gdp transport	gdp[c] <=> gdp[ap]				Transport ap	1	-1000	1000	0
gtp_t	gtp transport	gtp[c] <=> gtp[ap]				Transport ap	1	-1000	1000	0
2dr_p	phosphate transfer on 2-deoxy-d-ribose	2dr5p[c] <=> 2dr1p[c]				Nucleotides PyrimidineMetabolism	1	-1000	1000	0			No genetic evidence; gap filled to removed blocked reaction
mi13456p_ex	mi13456p exchange	mi13456p[e] <=>				Exchange	1	-1000	1000	0			From host cell	doi: 10.1016/j.chom.2015.08.003
mi1345p_ex	mi1345p exchange	mi1345p[e] <=>				Exchange	1	-1000	1000	0			From host cell	doi: 10.1016/j.chom.2015.08.003
mi134p_ex	mi134p exchange	mi134p[e] <=>				Exchange	1	-1000	1000	0			From host cell	doi: 10.1016/j.chom.2015.08.003
mi1456p_ex	mi1456p exchange	mi1456p[e] <=>				Exchange	1	-1000	1000	0			From host cell	doi: 10.1016/j.chom.2015.08.003
mi145p_ex	mi145p exchange	mi145p[e] <=>				Exchange	1	-1000	1000	0			From host cell	doi: 10.1016/j.chom.2015.08.003
mi14p_ex	mi14p exchange	mi14p[e] <=>				Exchange	1	-1000	1000	0			From host cell	doi: 10.1016/j.chom.2015.08.003
mi1p_D_ex	mi1p_D exchange	mi1p_D[e] <=>				Exchange	1	-1000	1000	0			From host cell	doi: 10.1016/j.chom.2015.08.003
mi34p_ex	mi34p exchange	mi34p[e] <=>				Exchange	1	-1000	1000	0			From host cell	doi: 10.1016/j.chom.2015.08.003
mi4p_D_ex	mi4p_D exchange	mi4p_D[e] <=>				Exchange	1	-1000	1000	0			From host cell	doi: 10.1016/j.chom.2015.08.003
dIMP_ex	dIMP exchange	dimp[e] <=>				Exchange	1	-1000	1000	0				PMID: 855717
dIMP_t	dIMP transport	dimp[e] <=> dimp[c]				Transport e	1	-1000	1000	0				PMID: 855717
mi13456p_t	mi13456p transport	mi13456p[e] <=> mi13456p[c]				Transport e	1	-1000	1000	0
mi1345p_t	mi1345p transport	mi1345p[e] <=> mi1345p[c]				Transport e	1	-1000	1000	0
mi134p_t	mi134p transport	mi134p[e] <=> mi134p[c]				Transport e	1	-1000	1000	0
mi1456p_t	mi1456p transport	mi1456p[e] <=> mi1456p[c]				Transport e	1	-1000	1000	0
mi145p_t	mi145p transport	mi145p[e] <=> mi145p[c]				Transport e	1	-1000	1000	0
mi14p_t	mi14p transport	mi14p[e] <=> mi14p[c]				Transport e	1	-1000	1000	0
mi1p_D_t	mi1p_D transport	mi1p_D[e] <=> mi1p_D[c]				Transport e	1	-1000	1000	0
mi34p_t	mi34p transport	mi34p[e] <=> mi34p[c]				Transport e	1	-1000	1000	0
mi4p_D_t	mi4p_D transport	mi4p_D[e] <=> mi4p_D[c]				Transport e	1	-1000	1000	0
acp_exp	acp expression	apoACP[c] ->	(PFB0385w)	PFB0385w		Expression	0	-1000	0	0			Added ACP gene	PlasmoDB
acp_t	acp transport	apoACP[c] <=> apoACP[ap]				Transport ap	1	-1000	1000	0
ACPS1	holo-[acyl-carrier-protein] synthase	apoACP[ap] + coa[ap] -> ACP[ap] + h[ap] + pap[ap]	(PFD0980w)	PFD0980w		Cofactors CoABiosynthesis	0	0	1000	0		2.7.8.7	added ACP gene; moved to apicoplast	PlasmoDB; MPMP
ACCOAC[ap]	Acetyl-CoA carboxylase	accoa[ap] + atp[ap] + hco3[ap] -> adp[ap] + h[ap] + malcoa[ap] + pi[ap]	(PF14_0664) and (PF14_0573) and (PF10_0409)	PF14_0664 PF14_0573 PF10_0409		Lipids FattyAcidSynthesis	0	0	1000	0		6.4.1.2	Add genes	PlasmoDB; MPMP
KAS14[ap]	beta-ketoacyl-acyl-carrier-protein synthase I	acACP[ap] + h[ap] + malACP[ap] -> ACP[ap] + actACP[ap] + co2[ap]	(PFF1275c)	PFF1275c		Lipids FattyAcidSynthesis	0	0	1000	0		2.3.1.41	REMOVE gene	PlasmoDB; MPMP
3OAR40[ap]	3-oxoacyl-[acyl-carrier-protein] reductase	actACP[ap] + h[ap] + nadph[ap] -> 3haACP[ap] + nadp[ap]	(PFI1125c)	PFI1125c		Lipids FattyAcidSynthesis	0	0	1000	0		1.1.1.100	MAKE UNIDIRECTIONAL
3OAS60[ap]	beta-ketoacyl-acyl-carrier-protein synthase I	butACP[ap] + h[ap] + malACP[ap] -> actACP[ap] + ACP[ap] + co2[ap]	(PFF1275c)	PFF1275c		Lipids FattyAcidSynthesis	0	0	1000	0		2.3.1.41	REMOVE GENE; change met	PlasmoDB; MPMP
AXST_ex	Xlinked protein exchange	Asn_X_Ser/Thr[e] <=>				Exchange	1	-1000	1000	0
AXST_t	Xlinked protein transport	Asn_X_Ser/Thr[e] <=> Asn_X_Ser/Thr[c]				Transport e	1	-1000	1000	0
citrul_ex	citruline export	citrul[c] ->				Export	0	0	1000	0			No urea cycle; cannot be consumed	DOI: http://dx.doi.org/10.1016/j.celrep.2015.03.011
anth_ex	anthranilate export	anth[c] ->				Export	0	0	1000	0			Unknown removal	MPMP
hcys_ex	homocystein exchange	hcys[e] <=>				Exchange	1	-1000	1000	0
uri_gf	uri gap filled	uri[c] + atp[c] -> adp[c] + ump[c]				Nucleotides PyrimidineMetabolism	0	0	1000	0			Added with no genetic evidence (gap filled)
SBTR	aldehyde reductase	glc_D[c] + h[c] + nadp[c] -> nadph[c] + sbt_D[c]	(MAL13P1_324)	MAL13P1_324		Carbohydrates PyruvateMetabolism ; Carbohydrates Glycolysis	0	0	1000	0		1.1.1.21	not reversible; nadph on wrong side	MPMP; PlasmoDB
LALDO2x	aldehyde reductase	h[c] + mthgxl[c] + nadph[c] <=> lald_D[c] + nadp[c]	(MAL13P1_324)	MAL13P1_324		Carbohydrates PyruvateMetabolism ; Carbohydrates Glycolysis	1	-1000	1000	0		1.1.1.21	Reversible
mthgxl_s	spontaneous mthgxl production	dhap[c] -> mthgxl[c]				Spontaneous	0	0	1000	0			Spontaneous
mthgxl_ex	mthgxl exchange	mthgxl[e] <=>				Exchange	1	-1000	1000	0
ACP1	acid phosphatase	fmn[c] + h2o[c] -> pi[c] + ribflv[c]	(PFI0880c) or (PF14_0282) or (PF14_0036)	PFI0880c PF14_0282 PF14_0036		Cofactors RiboflavinMetabolism	0	0	1000	0		3.1.3.2	Added 2 genes	MPMP, PlasmoDb
THZPSN_mt	cysteine desulfurase	cys_L[m] + dxyl5p[m] + tyr_L[m] -> 4hba[m] + 4mhetz[m] + ala_L[m] + co2[m]	((MAL7P1_150) or (PF07_0068)) and ((PF13_0182) or (PF13_0344))	MAL7P1_150 PF07_0068 PF13_0182 PF13_0344		Cofactors ThiamineMetabolism	0	0	1000	0		2.8.1.7	added 2 genes	MPMP
MAN1PT	mannose-1-phosphate guanylyltransferase	gtp[c] + h[c] + man1p[c] -> gdpmann[c] + ppi[c]	(PF14_0774) or (PFL0675c)	PF14_0774 PFL0675c		Carbohydrates MannoseFructoseMetabolism	0	0	1000	0		2.7.7.13	added 2nd gene	MPMP, uni dir?
GALUi	UTP-glucose-1-phosphate uridylyltransferase	g1p[c] + h[c] + utp[c] -> ppi[c] + udpg[c]	(MAL13P1_218) or (PFE0875c)	MAL13P1_218 PFE0875c		Lipids SphingomyelinCeramideMetabolism	0	0	1000	0		2.7.7.9	added 2nd gene	PlasmoDb
DMQMT_mt	DMQMT mt	2omhmbl[m] + amet[m] -> ahcys[m] + h[m] + q8h2[m]	(MAL7P1_130) or (PFI0815c)	MAL7P1_130 PFI0815c		Cofactors UbiquinoneMetabolism	0	0	1000	0		2.1.1.64	Added 2nd gene (irrev.)	MPMP
OHPHM_mt	3-demethylubiquinone-9 3-O-methyltransferase	2ohph[m] + amet[m] -> 2omph[m] + ahcys[m] + h[m]	(MAL7P1_130) or (PFI0815c)	MAL7P1_130 PFI0815c		Cofactors UbiquinoneMetabolism	0	0	1000	0		2.1.1.64	Added 2nd gene (irrev.)	MPMP
HETZK	hydroxyethylthiazole kinase	4mhetz[c] + atp[c] -> 4mpetz[c] + adp[c] + h[c]	(PFF1335c) or (PFL1920c) or (PF11_0453)	PFF1335c PFL1920c PF11_0453		Cofactors ThiamineMetabolism	0	0	1000	0		2.7.1.50	Added 3rd gene	MPMP
UDCPDPS	UDCPDPS	frdp[c] + 8 ipdp[c] -> 8 ppi[c] + udcpdp[c]	(MAL8P1_22)	MAL8P1_22		Lipids TerpenoidMetabolism	0	0	1000	0		2.5.1.31	added EC and gene	Expasy, MPMP
OCTDPS	OCTDPS	frdp[c] + 5 ipdp[c] -> octdp[c] + 5 ppi[c]	(PFB0130w)	PFB0130w		Lipids TerpenoidMetabolism	0	0	1000	0		2.5.1.90	added EC and gene	Expasy, DOI: 10.1042/BJ20050441
OMBZLM_mt	OMBZLM mt	2ombzl[m] + amet[m] -> 2ommbl[m] + ahcys[m] + h[m]	(PFB0220w) or (PFD0350w)	PFB0220w PFD0350w		Cofactors UbiquinoneMetabolism	0	0	1000	0		2.1.1.201	Added EC, second gene (irrev.)	MPMP
NADK	NAD+ kinase	atp[c] + nad[c] -> adp[c] + h[c] + nadp[c]	(PFI0650c)	PFI0650c		Cofactors NicotinateNicotinamideMetabolism	0	0	1000	0		2.7.1.23	added gene	MPMP, PlasmoDB
DSAT	sphingosine N-acyltransferase	Rtotalcoa[c] + sphgn[c] -> coa[c] + dhcrm[c] + h[c]	(PFE0405c) or (PF14_0034)	PFE0405c PF14_0034		Lipids SphingomyelinCeramideMetabolism	0	0	1000	0		2.3.1.24	added gene	MPMP
PYK	pyruvate kinase	adp[c] + h[c] + pep[c] -> atp[c] + pyr[c]	(PFF1300w)	PFF1300w		Carbohydrates Glycolysis ; Carbohydrates PyruvateMetabolism ; Lipids IsoprenoidsMetabolism ; Lipids FattyAcidSynthesis	0	0	1000	0		2.7.1.40	Added gene	MPMP
HYPOE	pyridoxal phosphatase	h2o[c] + pyam5p[c] -> pi[c] + pydam[c]	(PF07_0059)	PF07_0059		Cofactors VitB6Metabolism	0	0	1000	0		3.1.3.41	added gene, changed EC	MPMP; PlasmoDb
PDXPP	pyridoxal phosphatase	h2o[c] + pdx5p[c] -> pi[c] + pydxn[c]	(PF07_0059)	PF07_0059		Cofactors VitB6Metabolism	0	0	1000	0		3.1.3.41	added gene, changed EC	MPMP; PlasmoDb
PYDXPP	pyridoxal phosphatase	h2o[c] + pydx5p[c] -> pi[c] + pydx[c]	(PF07_0059)	PF07_0059		Cofactors VitB6Metabolism	0	0	1000	0		3.1.3.41	added gene, changed EC	MPMP; PlasmoDb
LYSDC	Lysine decarboxylase	h[c] + lys_L[c] -> 15dap[c] + co2[c]	(PFD0285c) or (PFD0670c)	PFD0285c PFD0670c		AminoAcids LysMetabolism	0	0	1000	0		4.1.1.18	added second gene	MPMP
ADNCYC	adenylate cyclase	atp[c] -> camp[c] + ppi[c]	(PF14_0788) or (MAL8P1.150)	PF14_0788 MAL8P1.150		Nucleotides PurineMetabolism	0	0	1000	0		4.6.1.1	Added second gene (irrev.)	MPMP
ARGTRS	Arginine-tRNA ligase	arg_L[c] + atp[c] + trnaarg[c] -> amp[c] + argtrna[c] + ppi[c]	(PFL0900c) or (PFI0680c)	PFL0900c PFI0680c		AminoAcids ArgProMetabolism ; AminoAcids tRNA	0	0	1000	0		6.1.1.19	Added second gene; trna annotation	MPMP
PGM	Phosphoglycerate mutase	2pg[c] <=> 3pg[c]	(PF11_0208) or (PFD0660w) or (PFC0430w)	PF11_0208 PFD0660w PFC0430w		Carbohydrates Glycolysis	1	-1000	1000	0		5.4.2.1	added third gene (rev.)	MPMP
DHCRD1	DHCRD1	dhcrm[c] + nadp[c] + 0.5 o2[c] -> crm[c] + h[c] + nadph[c] + h2o[c]				Lipids SphingomyelinCeramideMetabolism	0	0	1000	0		1.14.-.-	added EC, and o2, H2o	MPMP
DHCRD2	DHCRD2	dhcrm[c] + fad[c] + 0.5 o2[c] -> crm[c] + fadh2[c] + h2o[c]				Lipids SphingomyelinCeramideMetabolism	0	0	1000	0		1.14.-.-	added EC, and o2, H2o	MPMP
PDX5POi	pyridoxal 5'-phosphate synthase	o2[c] + h2o[c] + pdx5p[c] -> h2o2[c] + pydx5p[c]	(PF14_0570)	PF14_0570		Cofactors VitB6Metabolism	0	0	1000	0		1.4.3.5	added h2o	MPMP
THD2pp	NAD(P)+ transhydrogenase (B-specific)	2 h[c] + nadh[c] + nadp[c] -> 2 h[c] + nad[c] + nadph[c]	(PF14_0508)	PF14_0508		Cofactors NicotinateNicotinamideMetabolism	0	0	1000	0		1.6.1.1	chanced h[e] to h[c]	KEGG
PPA2	inorganic diphosphatase	h2o[c] + pppi[c] -> h[c] + pi[c] + ppi[c]	(PF14_0541) or (PFC0710w)	PF14_0541 PFC0710w		Nucleotides PurineMetabolism ; Lipids TerpenoidMetabolism	0	0	1000	0		3.6.1.1	diphosphate to two phosphates
HBZOPT_mt	HBZOPT mt	4hbz[m] + octdp[m] -> 3ophb[m] + 2 ppi[m]	(PFF0370w)	PFF0370w		Cofactors UbiquinoneMetabolism	0	0	1000	0		2.5.1.39	EC change, add phosphate	MPMP
GLUDxi	glutamate dehydrogenase	glu_L[c] + h2o[c] + nad[c] -> akg[c] + nadh[c] + nh3[c]	(PF08_0132)	PF08_0132		AminoAcids GluMetabolism ; AminoAcids NitrogenMetabolism	0	0	1000	0		1.4.1.2	removed extra H	expasy
GLUDy	glutamate dehydrogenase (NADP+)	glu_L[c] + h2o[c] + nadp[c] <=> akg[c] + nadph[c] + nh3[c]	(PF14_0164)	PF14_0164		AminoAcids GluMetabolism ; AminoAcids NitrogenMetabolism	1	-1000	1000	0		1.4.1.4	removed extra H	MPMP
GLUDy[ap]	glutamate dehydrogenase (NADP+)	glu_L[ap] + h2o[ap] + nadp[ap] <=> akg[ap] + nadph[ap] + nh3[ap]	(PF14_0286)	PF14_0286		AminoAcids GluMetabolism ; AminoAcids NitrogenMetabolism	1	-1000	1000	0		1.4.1.4	removed extra H	MPMP
GLCNACPT	UDP-N-acetylglucosamine-dolichyl-phosphate N-acetylglucosaminephosphotransferase	0.1 dolp[c] + uacgam[c] -> 0.1 naglc2p_L[c] + ump[c]	(PFC0935c)	PFC0935c		Carbohydrates AminosugarsMetabolism	0	0	1000	0		2.7.8.15	replaced dolp_L with dolp
DOLDPP	dolichyldiphosphatase	0.1 doldp_L[c] + h2o[c] -> 0.1 dolp[c] + h[c] + pi[c]	(MAL8P1_202)	MAL8P1_202		Lipids DolicholMetabolism	0	0	1000	0		3.6.1.43	replaced dolp_L with dolp
DOLPMT1	dolichyl-phosphate-mannose-glycolipid alpha-mannosyltransferase	0.1 dolmanp_L[c] + 0.1 m4mpdol_L[c] -> 0.1 dolp[c] + h[c] + 0.1 m5mpdol_L[c]	(MAL13P1_210)	MAL13P1_210		Lipids GPIAnchorBiosynthesis ; Lipids DolicholMetabolism	0	0	1000	0		2.4.1.130	replaced dolp_L with dolp
DOLPMT2	dolichyl-phosphate-mannose-glycolipid alpha-mannosyltransferase	0.1 dolmanp_L[c] + 0.1 m5mpdol_L[c] -> 0.1 dolp[c] + h[c] + 0.1 m6mpdol_L[c]	(MAL13P1_210)	MAL13P1_210		Lipids GPIAnchorBiosynthesis ; Lipids DolicholMetabolism	0	0	1000	0		2.4.1.130	replaced dolp_L with dolp
DOLPMT3	dolichyl-phosphate-mannose-glycolipid alpha-mannosyltransferase	0.1 dolmanp_L[c] + 0.1 m6mpdol_L[c] -> 0.1 dolp[c] + h[c] + 0.1 m7mpdol_L[c]	(MAL13P1_210)	MAL13P1_210		Lipids GPIAnchorBiosynthesis ; Lipids DolicholMetabolism	0	0	1000	0		2.4.1.130	replaced dolp_L with dolp
DOLPMT4	dolichyl-phosphate-mannose-glycolipid alpha-mannosyltransferase	0.1 dolmanp_L[c] + 0.1 m7mpdol_L[c] -> 0.1 dolp[c] + h[c] + 0.1 m8mpdol_L[c]	(MAL13P1_210)	MAL13P1_210		Lipids GPIAnchorBiosynthesis ; Lipids DolicholMetabolism	0	0	1000	0		2.4.1.130	replaced dolp_L with dolp
pppg9_ex	protoporphryrin exchange	ppp9[c] ->				Exchange	0	0	1000	0			added
HMGLB	hemoglobin breakdown	hb[c] -> 36 ala_L[c] + 6 arg_L[c] + 10 asn_L[c] + 15 asp_L[c] + 3 cys_L[c] + 4 gln_L[c] + 12 glu_L[c] + 20 gly[c] + 19 his_L[c] + 36 leu_L[c] + 22 lys_L[c] + 5 met_L[c] + 15 phe_L[c] + 14 pro_L[c] + 16 ser_L[c] + 16 thr_L[c] + 3 trp_L[c] + 6 tyr_L[c] + 31 val_L[c] + pheme[fv]	((((PF14_0076) and (PF14_0077) and (PF14_0078) and (PF14_0075) and (PF13_0133) and (PF3D7_0311700) and (PF3D7_1033800) and (PF3D7_1465700) and (PF3D7_1430200) and (PF3D7_0808200)) or ((PF11_0161) and (PF11_0162) and (PF11_0165))) and (MAL13P1_56) and (PF14_0015) and (PF14_0517) and (PFI1570c) and (PF11_0174) and (PFL2290w) and (PF13_0322) and (PF14_0439) and (PFE1360c) and (MAL8P1_140) and (PF10_…	MAL13P1_56 PF14_0015 PF14_0517 PFI1570c PF11_0174 PFL2290w PF13_0322 PF11_0162 PF11_0165 PF14_0574 PF11_0161 PF14_0439 PFE1360c MAL8P1_140 PF10_0150 PF14_0327 PF14_0076 PF14_0077 PF14_0075 PFF1430c PFE0355c PFE0370c PF11_0381		Hemoglobin digestion	0	0	1000	0			ADD Fer; for ECs see: http://mpmp.huji.ac.il/maps/hemoglobinpolpath.html; made Plasmepsins and Falcipains OR relationship; added several Plasmepsins	MPMP; doi: 10.1073/pnas.0601876103
ADCL	aminodeoxychorismate lyase	4adcho[c] -> 4abz[c] + h[c] + pyr[c]	(PF14_0557)	PF14_0557		Cofactors ShikimateBiosynthesis, Cofactors FolateBiosynthesis	0	0	1000	0		4.1.3.38	Added Folate annotations, corrected gene	PlasmoDB
HCO3E	carbonate dehydratase	co2[c] + h2o[c] -> h[c] + hco3[c]	(PF11_0410)	PF11_0410		Nucleotides PyrimidineMetabolism ; Lipids FattyAcidSynthesis ; Carbohydrates PyruvateMetabolism	0	0	1000	0		4.2.1.1	Added irrev. Note: PF11_0411 is same gene	Plasmodb
SELCYSS	L-Seryl-tRNASec selenium transferase	selnp[c] + psertrna_sec[c] + h2o[c] -> 2 pi[c] + sectrna[c]	(PFL0255c) and (PFF1425w)	PFL0255c PFF1425w		AminoAcids SelenocysteineMetabolism ; AminoAcids tRNA	0	0	1000	0		2.9.1.1	Added second gene; broke into two steps (including pstk reaction); uncertain ec (could be 2.9.1.2	MPMP
TRPTRS	Tryptophan-tRNA ligase	atp[c] + trnatrp[c] + trp_L[c] -> amp[c] + ppi[c] + trptrna[c]	(PF13_0205) or (PFL2485c)	PF13_0205 PFL2485c		AminoAcids TrpMetabolism ; AminoAcids tRNA	0	0	1000	0		6.1.1.2	Added subsystem; changed to Trp	MPMP
TYRTA	tyrosine transaminase	akg[c] + tyr_L[c] <=> 34hpp[c] + glu_L[c]	(PFB0200c)	PFB0200c		Carbohydrates PyruvateMetabolism ; AminoAcids GluMetabolism ; AminoAcids PheTyrMetabolism	1	-1000	1000	0		2.6.1.5	Added subsystems; ec also 2.6.1.1 if in mito, check??? (kegg)	MPMP
GLNTRS	Glutamine-tRNA ligase	atp[c] + gln_L[c] + trnagln[c] -> amp[c] + glntrna[c] + ppi[c]	(PF13_0170)	PF13_0170		AminoAcids GluMetabolism ; AminoAcids tRNA	0	0	1000	0		6.1.1.18	Added tRNA, MPMP wrong genes	PlasmoDB
THMP	acid phosphatase	h2o[c] + thmmp[c] -> pi[c] + thm[c]	(PF07_0059)	PF07_0059		Cofactors RiboflavinMetabolism	0	0	1000	0		3.1.3.2	changed gene	MPMP/DOI: 10.1016/j.jsb.2012.02.009
TKT1	transketolase	r5p[c] + xu5p_D[c] <=> g3p[c] + s7p[c]	(PFF0530w)	PFF0530w		Carbohydrates PentosePhosphateCycle	1	-1000	1000	0		2.2.1.1	checked, needs thmpp[c] cofactor	MPMP, expasy
TKT2	transketolase	e4p[c] + xu5p_D[c] <=> f6p[c] + g3p[c]	(PFF0530w)	PFF0530w		Carbohydrates PentosePhosphateCycle	1	-1000	1000	0		2.2.1.1	checked, needs thmpp[c] cofactor	expasy
DTMPK	dTMP kinase	atp[c] + dtmp[c] <=> adp[c] + dtdp[c]	(PFL2465c)	PFL2465c		Nucleotides PyrimidineMetabolism	0	0	1000	0		2.7.4.9	checked; reversibility assumption	MPMP; doi: 10.1038/nprot.2009.203
DUMPK	dTMP kinase	atp[c] + dump[c] <=> adp[c] + dudp[c]	(PFL2465c)	PFL2465c		Nucleotides PyrimidineMetabolism	0	0	1000	0		2.7.4.9	checked; reversibility assumption	MPMP; doi: 10.1038/nprot.2009.204
UMPK	cytidylate kinase	atp[c] + ump[c] <=> adp[c] + udp[c]	(PFA0555c)	PFA0555c		Nucleotides PyrimidineMetabolism	0	0	1000	0		2.7.4.14	checked; reversibility assumption	MPMP; doi: 10.1038/nprot.2009.205
NDPK2	nucleoside-diphosphate kinase	atp[c] + udp[c] -> adp[c] + utp[c]	(PF13_0349) or (PFF0275c)	PF13_0349 PFF0275c		Nucleotides PyrimidineMetabolism ; Nucleotides PurineMetabolism ; Lipids DolicholMetabolism	0	0	1000	0		2.7.4.6	checked; reversibility assumption	MPMP; doi: 10.1038/nprot.2009.206
NDPK3	nucleoside-diphosphate kinase	atp[c] + cdp[c] -> adp[c] + ctp[c]	(PF13_0349) or (PFF0275c)	PF13_0349 PFF0275c		Nucleotides PyrimidineMetabolism ; Nucleotides PurineMetabolism ; Lipids DolicholMetabolism	0	0	1000	0		2.7.4.6	checked; reversibility assumption	MPMP; doi: 10.1038/nprot.2009.207
NDPK4	nucleoside-diphosphate kinase	atp[c] + dtdp[c] -> adp[c] + dttp[c]	(PF13_0349) or (PFF0275c)	PF13_0349 PFF0275c		Nucleotides PyrimidineMetabolism ; Nucleotides PurineMetabolism ; Lipids DolicholMetabolism	0	0	1000	0		2.7.4.6	checked; reversibility assumption	MPMP; doi: 10.1038/nprot.2009.208
NDPK5	nucleoside-diphosphate kinase	atp[c] + dgdp[c] -> adp[c] + dgtp[c]	(PF13_0349) or (PFF0275c)	PF13_0349 PFF0275c		Nucleotides PyrimidineMetabolism ; Nucleotides PurineMetabolism ; Lipids DolicholMetabolism	0	0	1000	0		2.7.4.6	checked; reversibility assumption	MPMP; doi: 10.1038/nprot.2009.209
NDPK7	nucleoside-diphosphate kinase	atp[c] + dcdp[c] -> adp[c] + dctp[c]	(PF13_0349) or (PFF0275c)	PF13_0349 PFF0275c		Nucleotides PyrimidineMetabolism ; Nucleotides PurineMetabolism ; Lipids DolicholMetabolism	0	0	1000	0		2.7.4.6	checked; reversibility assumption	MPMP; doi: 10.1038/nprot.2009.210
NDPK8	nucleoside-diphosphate kinase	atp[c] + dadp[c] -> adp[c] + datp[c]	(PF13_0349) or (PFF0275c)	PF13_0349 PFF0275c		Nucleotides PyrimidineMetabolism ; Nucleotides PurineMetabolism ; Lipids DolicholMetabolism	0	0	1000	0		2.7.4.6	checked; reversibility assumption	MPMP; doi: 10.1038/nprot.2009.211
NDPK1	nucleoside-diphosphate kinase	atp[c] + gdp[c] -> adp[c] + gtp[c]	(PF13_0349) or (PFF0275c)	PF13_0349 PFF0275c		Nucleotides PyrimidineMetabolism ; Nucleotides PurineMetabolism ; Lipids DolicholMetabolism	0	0	1000	0		2.7.4.6	checked; reversibility assumption	MPMP; doi: 10.1038/nprot.2009.212
PPA	inorganic diphosphatase	h2o[c] + ppi[c] -> 2 h[c] + 2 pi[c]	(PF14_0541) or (PFC0710w)	PF14_0541 PFC0710w		Nucleotides PurineMetabolism ; Lipids TerpenoidMetabolism	0	0	1000	0		3.6.1.1	corrected stoic, checked	PlasmoDB; MPMP
G6PDH2r	glucose-6-phosphate dehydrogenase	g6p[c] + nadp[c] -> 6pgl[c] + h[c] + nadph[c]	(PF14_0511)	PF14_0511		Carbohydrates PentosePhosphateCycle	0	0	1000	0		1.1.1.49	made irrev	MPMP
OPHHX_mt	OPHHX mt	2oph[m] + nadph[m] + 0.5 o2[m] -> 2ohph[m] + nadp[m] + h2o[m]	(PF08_0068)	PF08_0068		Cofactors UbiquinoneMetabolism	0	0	1000	0		1.14.13.8	NADPH, EC, gene added; irreversible	MPMP
ILETA	branched-chain-amino-acid transaminase	akg[c] + ile_L[c] <=> 3mop[c] + glu_L[c]				AminoAcids LeuIleValMetabolism	0	0	1000	0		2.6.1.42	removed gene; made unidirectional because ile import is needed for growth	expasy, Plasmodb
CBPSam	Carbamoyl-phosphate synthase (ammonia)	2 atp[c] + hco3[c] + nh4[c] -> 2 adp[c] + cbp[c] + 2 h[c] + pi[c]	(PF13_0044)	PF13_0044		AminoAcids NitrogenMetabolism	0	0	1000	0		6.3.4.16	removed Glu met	MPMP
ASPTA	aspartate transaminase	akg[c] + asp_L[c] <=> glu_L[c] + oaa[c]	(PFB0200c)	PFB0200c		AminoAcids AsnAspMetabolism ; Carbohydrates PyruvateMetabolism ; AminoAcids GluMetabolism	1	-1000	1000	0		2.6.1.1	removed Mitochondrial version	Wrenger et al, J Mol Biol 2010
1_7_1_3_mt	nitrate reductase (NADPH)	h[m] + nadph[m] + no3[m] -> h2o[m] + nadp[m] + no2[m]	(PF13_0353)	PF13_0353		AminoAcids NitrogenMetabolism	0	0	1000	0		1.7.1.3	requires Fe as cofactor
1_7_1_1_mt	nitrate reductase (NADH)	h[m] + nadh[m] + no3[m] -> h2o[m] + nad[m] + no2[m]	(PF13_0353)	PF13_0353		AminoAcids NitrogenMetabolism	0	0	1000	0		1.7.1.1	requires Fe as cofactor; also 1.7.1.3	expasy
CYTK1	cytidylate kinase	atp[c] + cmp[c] <=> adp[c] + cdp[c]	(PFA0555c)	PFA0555c		Nucleotides PyrimidineMetabolism	0	0	1000	0		2.7.4.14	reversibility assumption
CYTK2	cytidylate kinase	atp[c] + dcmp[c] <=> adp[c] + dcdp[c]	(PFA0555c)	PFA0555c		Nucleotides PyrimidineMetabolism	0	0	1000	0		2.7.4.14	reversibility assumption
SHKK	shikimate kinase	atp[c] + skm[c] -> adp[c] + h[c] + skm5p[c]	(PF02_0059) and (PF02_0060) and (PF3D7_0206400) and (PFB0279w) and (PFB0280w)	PF02_0059 PF02_0060 PF3D7_0206400 PFB0279w PFB0280w		Cofactors ShikimateBiosynthesis	0	0	1000	0		2.7.1.71	shikimate 3p or 5p? replaced gene	MPMP
HMT	homocysteine S-methyltransferase	amet[c] + hcys_L[c] -> 2 met_L[c]	(PFL1625w)	PFL1625w		AminoAcids MetPolyamineMetabolism	0	0	1000	0		2.1.1.10	added	MPMP, Expasy, PlasmoDb
ORNCT	Ornithine carbamoyltransferase	orn[c] + cbp[c] -> pi[c] + citrul[c]	(MAL13P1_221)	MAL13P1_221		AminoAcids MetPolyamineMetabolism	0	0	1000	0		2.1.3.3	added	MPMP
2.1.1.12	s-adenosyl-L-methionine-dependent methyltransferase	amet[c] + met_L[c] -> ahcys[c] + mmet[c]	(PF10_0197)	PF10_0197		AminoAcids MetPolyamineMetabolism	0	0	1000	0		2.1.1.12	added	MPMP; PlasmoDb
PNTH	pantetheine hydrolase	pnte[c] + h2o[c] <=> pnto_R[c] + 2aeth[c]				Cofactors CoABiosynthesis	1	-1000	1000	0	med	3.5.1.92	added	MPMP, PlasmoDB, expasy
PNTK2	Pantothenate kinase 2	pnte[c] + atp[c] -> adp[c] + pan4p[c]	(PF14_0200)	PF14_0200		Cofactors CoABiosynthesis	0	0	1000	0		2.7.1.33	added	MPMP, PlasmoDB
HMBZ	hemozoin production	pheme[fv] -> hemozoin[fv]	(PF14_0446)	PF14_0446		Hemozoin production	0	0	1000	0		4.99.1.8	added	MPMP
Hfv	heme_out_of_foodvacuole	pheme[fv] -> pheme[c]				Hemoglobin digestion	0	0	1000	0			added
HMBZ_out	hemozoin_out	hemozoin[e] ->				Exchange	0	0	1000	0			added	MPMP
HMBZex	homozoin excretion	hemozoin[fv] -> hemozoin[e]				Hemozoin production	0	0	1000	0			added	MPMP
HcysE	Homocysteine_export	hcys_L[c] -> hcys_l[e]				Export	0	0	1000	0			added	MPMP
GLNGLU	glutamyl-tRNA amidotransferase	glntrna[c] + adp[c] + pi[c] + glu_L[c] <=> atp[c] + gln_L[c] + glutrna[c]	(PFD0780w) and (PFF1395c)	PFD0780w PFF1395c		AminoAcids GluMetabolism ; AminoAcids tRNA	1	-1000	1000	0	low	6.3.5.7	Added reaction	MPMP
PSTK	pstk	atp[c] + sertrna_sec_[c] -> adp[c] + psertrna_sec[c]	(PFA0185w)	PFA0185w		AminoAcids SelenocysteineMetabolism ; AminoAcids tRNA	1	-1000	1000	0		2.7.1.164	Added reaction	MPMP, expasy
PYRDAT	B6- 4-Pyridoxate formation	pydx[c] -> pyrdat[c]	(MAL13P1_324) or (PF14_0088)	MAL13P1_324 PF14_0088		Cofactors VitB6Metabolism	0	0	1000	0	low	1.1.1.21	added reaction	MPMP
GCM	glucosylceramide flip to external membrane	gluside[c] -> gluside[e]	(PFI0775w)	PFI0775w		Lipids SphingomyelinCeramideMetabolism ; Export	0	0	1000	0			added reaction	MPMP
2.4.1.141	2.4.1.141	naglc2p_L[c] + uacgam[c] <=> g3m8mpdol_L[c] + udp[c]	(PFB0515w) or (MAL8P1_133)	PFB0515w MAL8P1_133		Carbohydrates AminosugarsMetabolism	1	-1000	1000	0		2.4.1.141	added reaction	MPMP
LAC	lactate excretion	lac_L[c] -> lac_L[e]	(PFB0465c) or (PFI1295c)	PFB0465c PFI1295c		Export	0	0	1000	0			Added reaction	MPMP
THZPSN_mt2	cysteine desulfurase2	cys_L[m] + dxyl5p[m] + gly[m] -> 4hba[m] + 4mhetz[m] + ala_L[m] + co2[m]	((MAL7P1_150) or (PF07_0068)) and ((PF13_0182) or (PF13_0344))	MAL7P1_150 PF07_0068 PF13_0182 PF13_0344		Cofactors ThiamineMetabolism	0	0	1000	0		2.8.1.7	added reaction (alt AA), added 2 genes	MPMP
PYK[ap]2	pyruvate kinase2	gdp[ap] + h[ap] + pep[ap] -> gtp[ap] + pyr[ap]	(PF10_0363)	PF10_0363		Carbohydrates Glycolysis ; Carbohydrates PyruvateMetabolism ; Lipids IsoprenoidsMetabolism ; Lipids FattyAcidSynthesis	0	0	1000	0		2.7.1.40	Added reaction (alt Pi acceptor)	MPMP
AMPPT1	AMP phosphotransferase1	udp[c] + adp[c] <=> utp[c] + amp[c]	(PFD0755c)	PFD0755c		Nucleotides PyrimidineMetabolism	1	-1000	1000	0		2.7.4.10	Added reaction from MPMP	MPMP
AMPPT2	AMP phosphotransferase2	gdp[c] + adp[c] <=> gtp[c] + amp[c]	(PFD0755c)	PFD0755c		Nucleotides PurineMetabolism	1	-1000	1000	0		2.7.4.10	Added reaction from MPMP
SPMS2	spermidine synthase alt	ametam[c] + spmd[c] -> 5mta[c] + h[c] + sperm[c]	(PF11_0301)	PF11_0301		AminoAcids MetPolyamineMetabolism	0	0	1000	0		2.5.1.16	alternate- added	doi: 10.1016/j.molbiopara.2005.04.004
RNDR5	ribonucleoside-diphosphate reductase	utp[c] + trdrd[c] -> dudp[c] + h2o[c] + trdox[c]	(PF10_0154) and (PF14_0053) and (PF14_0352)	PF10_0154 PF14_0053 PF14_0352		Nucleotides PyrimidineMetabolism ; Nucleotides PurineMetabolism ; Redox RedoxMetabolism	0	0	1000	0		1.17.4.1	add reaction; or to and (subunits)	Plasmodb
NTD1	5'-nucleotidase	dump[c] + h2o[c] -> duri[c] + pi[c]				Nucleotides PurineMetabolism	0	0	1000	0		3.1.3.5	(remove duplicate) IMP specific gene	Plasmodb
NTD10	5'-nucleotidase	h2o[c] + xmp[c] -> pi[c] + xtsn[c]				Nucleotides PurineMetabolism	0	0	1000	0		3.1.3.5	(remove duplicate) IMP specific gene	Plasmodb
NTD2	5'-nucleotidase	h2o[c] + ump[c] -> pi[c] + uri[c]				Nucleotides PurineMetabolism	0	0	1000	0		3.1.3.5	(remove duplicate) IMP specific gene	Plasmodb
NTD6	5'-nucleotidase	damp[c] + h2o[c] -> dad_2[c] + pi[c]				Nucleotides PurineMetabolism	0	0	1000	0		3.1.3.5	(remove duplicate) IMP specific gene	Plasmodb
NTD7	5'-nucleotidase	amp[c] + h2o[c] -> adn[c] + pi[c]				Nucleotides PurineMetabolism	0	0	1000	0		3.1.3.5	(remove duplicate) IMP specific gene	Plasmodb
NTD8	5'-nucleotidase	dgmp[c] + h2o[c] -> dgsn[c] + pi[c]				Nucleotides PurineMetabolism	0	0	1000	0		3.1.3.5	(remove duplicate) IMP specific gene	Plasmodb
NTD9	5'-nucleotidase	gmp[c] + h2o[c] -> gsn[c] + pi[c]				Nucleotides PurineMetabolism	0	0	1000	0		3.1.3.5	(remove duplicate) IMP specific gene	Plasmodb
LEUTA	branched-chain-amino-acid transaminase	akg[c] + leu_L[c] <=> 4mop[c] + glu_L[c]				AminoAcids LeuIleValMetabolism	1	-1000	1000	0		2.6.1.42	removed gene	expasy, Plasmodb
VALTA	branched-chain-amino-acid transaminase	akg[c] + val_L[c] <=> 3mob[c] + glu_L[c]				AminoAcids LeuIleValMetabolism	1	-1000	1000	0		2.6.1.42	removed gene	expasy, Plasmodb
THMDP	acid phosphatase	2 h2o[c] + thmpp[c] -> h[c] + 2 pi[c] + thm[c]				Cofactors RiboflavinMetabolism	0	0	1000	0		3.1.3.2	Removed gene	DOI: 10.1016/j.jsb.2012.02.009
FOLATEt	FOLATEt	fol[e] <=> fol[c]	(MAL8P1_13) or (PF11_0172)	MAL8P1_13 PF11_0172		Transport e	1	-1000	1000	0			removed PF10_0215	Plasmodb; DOI: 10.1074/jbc.M111.286054
GLUTRS	Glutamate-tRNA ligase	atp[c] + glu_L[c] + trnaglu[c] -> amp[c] + glutrna[c] + ppi[c]	(MAL13P1_281) or (PF13_0257)	MAL13P1_281 PF13_0257		AminoAcids GluMetabolism ; AminoAcids tRNA	0	0	1000	0		6.1.1.17	Removed PF13_0170
ADEt	ADEt	ade[e] <=> ade[c]	(PFA0160c) or (MAL8P1_32) or (PF13_0252) or (PF14_0662)	MAL8P1_32 PF13_0252 PF14_0662 PFA0160c		Transport e	1	-1000	1000	0			Removed PF13_0352
METTRS	Methionine-tRNA ligase	atp[c] + met_L[c] + trnamet[c] -> amp[c] + mettrna[c] + ppi[c]	(PF10_0053) or (PF10_0340)	PF10_0053 PF10_0340		AminoAcids MetPolyamineMetabolism ; AminoAcids tRNA	0	0	1000	0		6.1.1.10	Removed PF14_0401	PlasmoDB
ASNTRS	Asparagine-tRNA ligase	asn_L[c] + atp[c] + trnaasn[c] -> amp[c] + asntrna[c] + ppi[c]	(PFB0525w) or (PFE0475w)	PFB0525w PFE0475w		AminoAcids AsnAspMetabolism ; AminoAcids tRNA	0	0	1000	0		6.1.1.22	Removed PFE0715w; added trna	MPMP
FMNAT	FAD synthetase	atp[c] + fmn[c] + h[c] -> fad[c] + ppi[c]	(PF10_0147)	PF10_0147		Cofactors RiboflavinMetabolism	0	0	1000	0		2.7.7.2	Removed second gene	DOI: 10.1016/j.jsb.2012.02.009
PHETRS	Phenylalanine-tRNA ligase	atp[c] + phe_L[c] + trnaphe[c] -> amp[c] + phetrna[c] + ppi[c]	((PF11_0051) and (PFL1540c)) or (PFA0480w) or (PFF0180w)	PF11_0051 PFA0480w PFF0180w PFL1540c		AminoAcids PheTyrMetabolism ; AminoAcids tRNA	0	0	1000	0		6.1.1.20	Added and statement; added tRNA
RNDR1	ribonucleoside-diphosphate reductase	adp[c] + trdrd[c] -> dadp[c] + h2o[c] + trdox[c]	(PF10_0154) and (PF14_0053) and (PF14_0352)	PF10_0154 PF14_0053 PF14_0352		Nucleotides PyrimidineMetabolism ; Nucleotides PurineMetabolism ; Redox RedoxMetabolism	0	0	1000	0		1.17.4.1	or to and (subunits)	Plasmodb
RNDR2	ribonucleoside-diphosphate reductase	gdp[c] + trdrd[c] -> dgdp[c] + h2o[c] + trdox[c]	(PF10_0154) and (PF14_0053) and (PF14_0352)	PF10_0154 PF14_0053 PF14_0352		Nucleotides PyrimidineMetabolism ; Nucleotides PurineMetabolism ; Redox RedoxMetabolism	0	0	1000	0		1.17.4.1	or to and (subunits)	Plasmodb
RNDR3	ribonucleoside-diphosphate reductase	cdp[c] + trdrd[c] -> dcdp[c] + h2o[c] + trdox[c]	(PF10_0154) and (PF14_0053) and (PF14_0352)	PF10_0154 PF14_0053 PF14_0352		Nucleotides PyrimidineMetabolism ; Nucleotides PurineMetabolism ; Redox RedoxMetabolism	0	0	1000	0		1.17.4.1	or to and (subunits)	Plasmodb
RNDR4	ribonucleoside-diphosphate reductase	trdrd[c] + udp[c] -> dudp[c] + h2o[c] + trdox[c]	(PF10_0154) and (PF14_0053) and (PF14_0352)	PF10_0154 PF14_0053 PF14_0352		Nucleotides PyrimidineMetabolism ; Nucleotides PurineMetabolism ; Redox RedoxMetabolism	0	0	1000	0		1.17.4.1	or to and (subunits)	Plasmodb
GPIMTer_L	GPIMTer L	0.1 dolmanp_L[c] + gacpail[c] -> 0.1 dolp[c] + h[c] + mgacpail[c]				Lipids GPIAnchorBiosynthesis ; Lipids DolicholMetabolism	0	0	1000	0			Added Dolichol
ADCS	aminodeoxychorismate synthase	chor[c] + gln_L[c] -> 4adcho[c] + glu_L[c]	(PFI1100w)	PFI1100w		Cofactors FolateBiosynthesis, Cofactors ShikimateBiosynthesis	0	0	1000	0		2.6.1.85	Added Shikimate annotation	direction?
PFK_2	6-phosphofructokinase	atp[c] + tag6p_D[c] -> adp[c] + h[c] + tagdp_D[c]	(PF11_0294) or (PFI0755c)	PF11_0294 PFI0755c		Carbohydrates Glycolysis ; Carbohydrates MannoseFructoseMetabolism ; Carbohydrates PentosePhosphateCycle	0	0	1000	0		2.7.1.11	Added subsystems	MPMP
PROTRS	Proline-tRNA ligase	atp[c] + pro_L[c] + trnapro[c] -> amp[c] + ppi[c] + protrna[c]	(PFI1240c) or (PFL0670c)	PFI1240c PFL0670c		AminoAcids ArgProMetabolism ; AminoAcids tRNA	0	0	1000	0		6.1.1.15	added tRNA
ASPTRS	Aspartate-tRNA ligase	asp_L[c] + atp[c] + trnaasp[c] -> amp[c] + asptrna[c] + ppi[c]	(PFA0145c) or (PFE0715w)	PFA0145c PFE0715w		AminoAcids AsnAspMetabolism ; AminoAcids tRNA	0	0	1000	0		6.1.1.12	Added trna
GLYTRS	glycine-tRNA ligase	atp[c] + gly[c] + trnagly[c] -> amp[c] + glytrna[c] + ppi[c]	(PF14_0198)	PF14_0198		AminoAcids GlySerMetabolism ; AminoAcids tRNA	0	0	1000	0		6.1.1.14	added tRNA
LYSTRS	Lysine-tRNA ligase	atp[c] + lys_L[c] + trnalys[c] -> amp[c] + lystrna[c] + ppi[c]	(PF13_0262) or (PF14_0166)	PF13_0262 PF14_0166		AminoAcids LysMetabolism ; AminoAcids tRNA	0	0	1000	0		6.1.1.6	added tRNA annotation
GP4GH1	bis(5'-nucleosyl)-tetraphosphatase (asymmetrical)	gp4g[c] + h2o[c] -> gmp[c] + gtp[c] + 2 h[c]	(PFE1035c)	PFE1035c		Nucleotides PurineMetabolism	0	0	1000	0		3.6.1.17	Nucleotides PyrimidineMetabolism ; Nucleotides PurineMetabolism	Expasy
AP4AH1	bis(5'-nucleosyl)-tetraphosphatase (asymmetrical)	ap4a[c] + h2o[c] -> amp[c] + atp[c] + 2 h[c]	(PFE1035c)	PFE1035c		Nucleotides PurineMetabolism	0	0	1000	0		3.6.1.17	Removed pyrimidine association	Expasy
OMMBLHX_mt	OMMBLHX mt	2ommbl[m] + 0.5 o2[m] -> 2omhmbl[m]	(PF08_0068)	PF08_0068		Cofactors UbiquinoneMetabolism	0	0	1000	0		1.14.13.8	Added EC	MPMP
OPHBDC_mt	OPHBDC mt	3ophb[m] + h[m] -> 2oph[m] + co2[m]				Cofactors UbiquinoneMetabolism	0	0	1000	0		4.1.1.-	EC added	MPMP
PDE4	3',5'-cyclic-nucleotide phosphodiesterase	35cgmp[c] + h2o[c] -> gmp[c] + h[c]	(MAL13P1_118) or (MAL13P1_119) or (PF14_0672) or (PFL0475w)	MAL13P1_118 MAL13P1_119 PF14_0672 PFL0475w		Nucleotides PurineMetabolism	0	0	1000	0		3.1.4.35	switched to GMP specific EC	Expasy
cys_br	cystine breakdown	Lcystin[c] + h[c] + nadh[c] <=> 2 cys_L[c] + nad[c]				AminoAcids MetPolyamineMetabolism	1	-1000	1000	0			Gap filled; no genetic evidence but cystine is incorporated	PMCID: PMC2366754
progly_ex	progly import	progly[e] <=>				Exchange	1	-1000	1000	0
progly_t	progly transport	progly[c] <=> progly[e]				Transport e	1	-1000	1000	0
FLDO[ap]	ferredoxin oxidization	2 fldox[ap] + h[ap] + nadph[ap] -> 2 fldrd[ap] + nadp[ap]				Others BiosynthesisCytochrome	0	0	1000	0			Fldrd must be reoxidized
FLDR[ap]	ferredoxin-NADP+ reductase	2 fldrd[ap] + nadp[ap] -> 2 fldox[ap] + h[ap] + nadph[ap]	(PF07_0085) or (PF11_0407) or (PFF1115w)	PF07_0085 PF11_0407 PFF1115w		Others BiosynthesisCytochrome	0	0	1000	0		1.18.1.2	Changed stoichiometry and direction of reaction	EXPASY
CYOOm_mt	cytochrome-c oxidase	4 focytc[m] + 6 h[m] + o2[m] -> 4 ficytc[m] + 2 h2o[m] + 6 h[c]	(mal_mito_2) and (mal_mito_1) and (PF14_0288) and (PFI1365w) and (PFI1375w) and (PF14_0331) and (PF14_0721)	mal_mito_2 mal_mito_1 PF14_0288 PF14_0331 PF14_0721 PFI1365w PFI1375w		Others MitochondrialElectronFlow	0	0	1000	0		1.9.3.1	Change Gene IDs; remove cytoB (mal_mito_3), add mal_mito_2; or to and relationship	PlasmoDB
CYOR_u6m_mt	ubiquinol-cytochrome-c reductase	2 ficytc[m] + q8h2[m] -> 2 focytc[m] + q8[m] + 2 h[m]	(PF14_0248) and (PF14_0373) and (PF10_0120) and (PF3D7_0211300) and (mal_mito_3)	PF14_0248 PF14_0373 PF10_0120 PF3D7_0211300 mal_mito_3		Others MitochondrialElectronFlow	0	0	1000	0		1.10.2.2	Add h+; or to and relationship; added PF10_0120, PF3D7_0211300 mal_mito_3	PlasmoDB
NADH5	NADH dehydrogenase (ubiquinone)	h[m] + nadh[m] + q8[m] -> nad[m] + q8h2[m]	(PFI0735c)	PFI0735c		Others MitochondrialElectronFlow	0	0	1000	0		1.6.5.3	Move to mito	PlasmoDB
SUCD2_u6m_mt	succinate dehydrogenase (ubiquinone)	q8[m] + succ[m] <=> fum[m] + q8h2[m]	(PF10_0334) or (PFL0630w)	PF10_0334 PFL0630w		Others MitochondrialElectronFlow	1	-1000	1000	0		1.3.5.1	add PFL0630w	PlasmoDB; doi: 10.1111/j.1574-6976.2006.00027.x
DHORD2_mt	dihydroorotate oxidase	dhor_S[m] + q8[m] -> orot[m] + q8h2[m]	(PFF0160c)	PFF0160c		Nucleotides PyrimidineMetabolism ; Others MitochondrialElectronFlow	0	0	1000	0		1.3.5.2	EC obsolete, changed	PlasmoDB
FACOAL100t2pp[ap]	Long-chain-fatty-acid-CoA ligase	atp[ap] + coa[ap] + dca[ap] -> amp[ap] + dcacoa[ap] + ppi[ap]	(MAL13P1_485) or (PF07_0129) or (PF14_0751) or (PF14_0761) or (PFB0685c) or (PFB0695c) or (PFC0050c) or (PFD0085c) or (PFE1250w) or (PFF0945c) or (PFL1880w) or (PFL2570w) or (PFL0035c)	MAL13P1_485 PF07_0129 PF14_0751 PF14_0761 PFB0685c PFB0695c PFC0050c PFD0085c PFE1250w PFF0945c PFL1880w PFL2570w PFL0035c		Lipids FattyAcidSynthesis ; Lipids SphingomyelinCeramideMetabolism ; Lipids PhosphatidyletanolaminePhosphatidylserineMetabolism ; Lipids UtilizationPhospholipids	0	0	1000	0		6.2.1.3	Added AcylCoA synthetase 7 (PFL0035c)	doi: 10.1016/j.molbiopara.2006.06.004
FACOAL120t2pp[ap]	Long-chain-fatty-acid-CoA ligase	atp[ap] + coa[ap] + ddca[ap] -> amp[ap] + ddcacoa[ap] + ppi[ap]	(MAL13P1_485) or (PF07_0129) or (PF14_0751) or (PF14_0761) or (PFB0685c) or (PFB0695c) or (PFC0050c) or (PFD0085c) or (PFE1250w) or (PFF0945c) or (PFL1880w) or (PFL2570w) or (PFL0035c)	MAL13P1_485 PF07_0129 PF14_0751 PF14_0761 PFB0685c PFB0695c PFC0050c PFD0085c PFE1250w PFF0945c PFL1880w PFL2570w PFL0035c		Lipids FattyAcidSynthesis ; Lipids SphingomyelinCeramideMetabolism ; Lipids PhosphatidyletanolaminePhosphatidylserineMetabolism ; Lipids UtilizationPhospholipids	0	0	1000	0		6.2.1.3	Added AcylCoA synthetase 7 (PFL0035c)	doi: 10.1016/j.molbiopara.2006.06.004
FACOAL140t2pp[ap]	Long-chain-fatty-acid-CoA ligase	atp[ap] + coa[ap] + ttdca[ap] -> amp[ap] + ppi[ap] + tdcoa[ap]	(MAL13P1_485) or (PF07_0129) or (PF14_0751) or (PF14_0761) or (PFB0685c) or (PFB0695c) or (PFC0050c) or (PFD0085c) or (PFE1250w) or (PFF0945c) or (PFL1880w) or (PFL2570w) or (PFL0035c)	MAL13P1_485 PF07_0129 PF14_0751 PF14_0761 PFB0685c PFB0695c PFC0050c PFD0085c PFE1250w PFF0945c PFL1880w PFL2570w PFL0035c		Lipids FattyAcidSynthesis ; Lipids SphingomyelinCeramideMetabolism ; Lipids PhosphatidyletanolaminePhosphatidylserineMetabolism ; Lipids UtilizationPhospholipids	0	0	1000	0		6.2.1.3	Added AcylCoA synthetase 7 (PFL0035c)	doi: 10.1016/j.molbiopara.2006.06.004
FACOAL141t2pp[ap]	Long-chain-fatty-acid-CoA ligase	atp[ap] + coa[ap] + ttdcea[ap] -> amp[ap] + ppi[ap] + tdecoa[ap]	(MAL13P1_485) or (PF07_0129) or (PF14_0751) or (PF14_0761) or (PFB0685c) or (PFB0695c) or (PFC0050c) or (PFD0085c) or (PFE1250w) or (PFF0945c) or (PFL1880w) or (PFL2570w) or (PFL0035c)	MAL13P1_485 PF07_0129 PF14_0751 PF14_0761 PFB0685c PFB0695c PFC0050c PFD0085c PFE1250w PFF0945c PFL1880w PFL2570w PFL0035c		Lipids FattyAcidSynthesis ; Lipids SphingomyelinCeramideMetabolism ; Lipids PhosphatidyletanolaminePhosphatidylserineMetabolism ; Lipids UtilizationPhospholipids	0	0	1000	0		6.2.1.3	Added AcylCoA synthetase 7 (PFL0035c)	doi: 10.1016/j.molbiopara.2006.06.004
FACOAL160t2pp[ap]	Long-chain-fatty-acid-CoA ligase	atp[ap] + coa[ap] + hdca[ap] -> amp[ap] + pmtcoa[ap] + ppi[ap]	(MAL13P1_485) or (PF07_0129) or (PF14_0751) or (PF14_0761) or (PFB0685c) or (PFB0695c) or (PFC0050c) or (PFD0085c) or (PFE1250w) or (PFF0945c) or (PFL1880w) or (PFL2570w) or (PFL0035c)	MAL13P1_485 PF07_0129 PF14_0751 PF14_0761 PFB0685c PFB0695c PFC0050c PFD0085c PFE1250w PFF0945c PFL1880w PFL2570w PFL0035c		Lipids FattyAcidSynthesis ; Lipids SphingomyelinCeramideMetabolism ; Lipids PhosphatidyletanolaminePhosphatidylserineMetabolism ; Lipids UtilizationPhospholipids	0	0	1000	0		6.2.1.3	Added AcylCoA synthetase 7 (PFL0035c)	doi: 10.1016/j.molbiopara.2006.06.004
FACOAL161t2pp[ap]	Long-chain-fatty-acid-CoA ligase	atp[ap] + coa[ap] + hdcea[ap] -> amp[ap] + hdcoa[ap] + ppi[ap]	(MAL13P1_485) or (PF07_0129) or (PF14_0751) or (PF14_0761) or (PFB0685c) or (PFB0695c) or (PFC0050c) or (PFD0085c) or (PFE1250w) or (PFF0945c) or (PFL1880w) or (PFL2570w) or (PFL0035c)	MAL13P1_485 PF07_0129 PF14_0751 PF14_0761 PFB0685c PFB0695c PFC0050c PFD0085c PFE1250w PFF0945c PFL1880w PFL2570w PFL0035c		Lipids FattyAcidSynthesis ; Lipids SphingomyelinCeramideMetabolism ; Lipids PhosphatidyletanolaminePhosphatidylserineMetabolism ; Lipids UtilizationPhospholipids	0	0	1000	0		6.2.1.3	Added AcylCoA synthetase 7 (PFL0035c)	doi: 10.1016/j.molbiopara.2006.06.004
FACOAL180t2pp[ap]	Long-chain-fatty-acid-CoA ligase	atp[ap] + coa[ap] + ocdca[ap] -> amp[ap] + ppi[ap] + stcoa[ap]	(MAL13P1_485) or (PF07_0129) or (PF14_0751) or (PF14_0761) or (PFB0685c) or (PFB0695c) or (PFC0050c) or (PFD0085c) or (PFE1250w) or (PFF0945c) or (PFL1880w) or (PFL2570w) or (PFL0035c)	MAL13P1_485 PF07_0129 PF14_0751 PF14_0761 PFB0685c PFB0695c PFC0050c PFD0085c PFE1250w PFF0945c PFL1880w PFL2570w PFL0035c		Lipids FattyAcidSynthesis ; Lipids SphingomyelinCeramideMetabolism ; Lipids PhosphatidyletanolaminePhosphatidylserineMetabolism ; Lipids UtilizationPhospholipids	0	0	1000	0		6.2.1.3	Added AcylCoA synthetase 7 (PFL0035c)	doi: 10.1016/j.molbiopara.2006.06.004
FACOAL181t2pp[ap]	Long-chain-fatty-acid-CoA ligase	atp[ap] + coa[ap] + ocdcea[ap] -> amp[ap] + odecoa[ap] + ppi[ap]	(MAL13P1_485) or (PF07_0129) or (PF14_0751) or (PF14_0761) or (PFB0685c) or (PFB0695c) or (PFC0050c) or (PFD0085c) or (PFE1250w) or (PFF0945c) or (PFL1880w) or (PFL2570w) or (PFL0035c)	MAL13P1_485 PF07_0129 PF14_0751 PF14_0761 PFB0685c PFB0695c PFC0050c PFD0085c PFE1250w PFF0945c PFL1880w PFL2570w PFL0035c		Lipids FattyAcidSynthesis ; Lipids SphingomyelinCeramideMetabolism ; Lipids PhosphatidyletanolaminePhosphatidylserineMetabolism ; Lipids UtilizationPhospholipids	0	0	1000	0		6.2.1.3	Added AcylCoA synthetase 7 (PFL0035c)	doi: 10.1016/j.molbiopara.2006.06.004
FACOAL60t2pp[ap]	Long-chain-fatty-acid-CoA ligase	atp[ap] + coa[ap] + hxa[ap] -> amp[ap] + hxcoa[ap] + ppi[ap]	(MAL13P1_485) or (PF07_0129) or (PF14_0751) or (PF14_0761) or (PFB0685c) or (PFB0695c) or (PFC0050c) or (PFD0085c) or (PFE1250w) or (PFF0945c) or (PFL1880w) or (PFL2570w) or (PFL0035c)	MAL13P1_485 PF07_0129 PF14_0751 PF14_0761 PFB0685c PFB0695c PFC0050c PFD0085c PFE1250w PFF0945c PFL1880w PFL2570w PFL0035c		Lipids FattyAcidSynthesis ; Lipids SphingomyelinCeramideMetabolism ; Lipids PhosphatidyletanolaminePhosphatidylserineMetabolism ; Lipids UtilizationPhospholipids	0	0	1000	0		6.2.1.3	Added AcylCoA synthetase 7 (PFL0035c)	doi: 10.1016/j.molbiopara.2006.06.004
FACOAL80t2pp[ap]	Long-chain-fatty-acid-CoA ligase	atp[ap] + coa[ap] + octa[ap] -> amp[ap] + occoa[ap] + ppi[ap]	(MAL13P1_485) or (PF07_0129) or (PF14_0751) or (PF14_0761) or (PFB0685c) or (PFB0695c) or (PFC0050c) or (PFD0085c) or (PFE1250w) or (PFF0945c) or (PFL1880w) or (PFL2570w) or (PFL0035c)	MAL13P1_485 PF07_0129 PF14_0751 PF14_0761 PFB0685c PFB0695c PFC0050c PFD0085c PFE1250w PFF0945c PFL1880w PFL2570w PFL0035c		Lipids FattyAcidSynthesis ; Lipids SphingomyelinCeramideMetabolism ; Lipids PhosphatidyletanolaminePhosphatidylserineMetabolism ; Lipids UtilizationPhospholipids	0	0	1000	0		6.2.1.3	Added AcylCoA synthetase 7 (PFL0035c)	doi: 10.1016/j.molbiopara.2006.06.004
35cgmp_ex	35cgmp exchange	35cgmp[e] <=>				Exchange	1	-1000	1000	0
camp_ex	camp exchange	camp[e] <=>				Exchange	1	-1000	1000	0
gluside_ex	gluside exchange	gluside[e] <=>				Exchange	1	-1000	1000	0
pap_ex	pap exchange	pap[ap] ->				Exchange	0	0	1000	0
sperm_ex	spermine exchange	sperm[c] ->				Exchange	0	0	1000	0
GPDDA1	glycerophosphodiester phosphodiesterase	g3pc[c] + h2o[c] -> chol[c] + glyc3p[c] + h[c]	(PF14_0060)	PF14_0060		Lipids PhosphatidylcholineMetabolism ; Lipids PhosphatidyletanolaminePhosphatidylserineMetabolism	0	0	1000	0		3.1.4.46	ADD CITATION ONLY	doi:10.1016/j.molbiopara.2012.09.004
GPDDA2	glycerophosphodiester phosphodiesterase	g3pe[c] + h2o[c] -> etha[c] + glyc3p[c] + h[c]	(PF14_0060)	PF14_0060		Lipids PhosphatidylcholineMetabolism ; Lipids PhosphatidyletanolaminePhosphatidylserineMetabolism	0	0	1000	0		3.1.4.46	ADD CITATION ONLY	doi:10.1016/j.molbiopara.2012.09.004
GPDDA3	glycerophosphodiester phosphodiesterase	g3ps[c] + h2o[c] -> glyc3p[c] + h[c] + ser_L[c]	(PF14_0060)	PF14_0060		Lipids PhosphatidylcholineMetabolism ; Lipids PhosphatidyletanolaminePhosphatidylserineMetabolism	0	0	1000	0		3.1.4.46	ADD CITATION ONLY	doi:10.1016/j.molbiopara.2012.09.004
GPDDA4	glycerophosphodiester phosphodiesterase	g3pg[c] + h2o[c] -> glyc3p[c] + glyc[c] + h[c]	(PF14_0060)	PF14_0060		Lipids PhosphatidylcholineMetabolism ; Lipids PhosphatidyletanolaminePhosphatidylserineMetabolism	0	0	1000	0		3.1.4.46	ADD CITATION ONLY	doi:10.1016/j.molbiopara.2012.09.004
GPDDA5	glycerophosphodiester phosphodiesterase	g3pi[c] + h2o[c] -> glyc3p[c] + h[c] + inost[c]	(PF14_0060)	PF14_0060		Lipids PhosphatidylcholineMetabolism ; Lipids PhosphatidyletanolaminePhosphatidylserineMetabolism	0	0	1000	0		3.1.4.46	ADD CITATION ONLY	doi:10.1016/j.molbiopara.2012.09.004
NDPK9	nucleoside-diphosphate kinase	atp[c] + idp[c] -> adp[c] + itp[c]	(PF13_0349) or (PFF0275c)	PF13_0349 PFF0275c		Nucleotides PyrimidineMetabolism ; Nucleotides PurineMetabolism ; Lipids DolicholMetabolism	0	0	1000	0		2.7.4.6	Added	PlasmoDb
SMPD3l	sphingomyelin phosphodiesterase (neutral sphingomyelinase)	h2o[c] + sphmyln[c] => cholp[c] + crm[c] + h[c]	(PFL1870c)	PFL1870c		Lipids SphingomyelinCeramideMetabolism	0	0	1000	0		3.1.4.12	Add citation only, and second reaction name	DOI: 10.1042/bj3460671
2_7_8_3	ceramide cholinephosphotransferase	cdpchol[c] + crm[c] + h[c] => cmp[c] + sphmyln[c]	(PFF1215w) or (PFF1210w)	PFF1215w PFF1210w		Lipids SphingomyelinCeramideMetabolism	0	0	1000	0		2.7.8.3	Added second gene; no experimental evidence for using cpdchol as a substrate (also uncommon throughout eukaryotes), thus, low confidence	PlasmoDB; MPMP
SMS	sphingomyelin synthase	crm[c] + pc[c] -> dag[c] + sphmyln[c]	(PFF1215w) or (PFF1210w)	PFF1215w PFF1210w		Lipids SphingomyelinCeramideMetabolism	0	0	1000	0		2.7.8.27	Added second gene	PlasmoDB; MPMP
SM_host	sphingomyelin from host	sphmyln[e] -> sphmyln_host[c]				Transport e	0	0	1000	0			Added	DOI: 10.1016/S0166-6851(00)00336-4
SM_ex	sphingomyelin exchange	sphmyln[e] <=>				Exchange	1	-1000	1000	0			Added	DOI: 10.1016/S0166-6851(00)00336-4
SMPD3l_host	sphingomyelin phosphodiesterase (neutral sphingomyelinase)	h2o[c] + sphmyln_host[c] => cholp[c] + crm[c] + h[c]	(PFL1870c)	PFL1870c		Lipids SphingomyelinCeramideMetabolism	0	0	1000	0		3.1.4.12	Added host sphingomyelin breakdown	DOI: 10.1042/bj3460671, 10.1016/S0166-6851(00)00336-4
PGK	phosphoglycerate kinase	13dpg[c] + adp[c] -> 3pg[c] + atp[c]	(PFI1105w) or (MAL13P1.40)	PFI1105w MAL13P1.40		Carbohydrates Glycolysis	0	0	1000	0		2.7.2.3	added second gene (made irrev.)	MPMP
EX_4HBA	hydroxybenzyl alcohol exchange	4hba[c] ->				Exchange	0	0	1000	0			Name change (from DM to EX)
EX_HMFURN	4_hydroxy_5_methyl_3_2H_furanone exchange	hmfurn[c] ->				Exchange	0	0	1000	0			Name change (from DM to EX)
ILEt2r	ILEt2r	ile_L[e] + leu_L[c] <=> ile_L[c] + leu_L[e]	(PFF1430c) or (PFL0420w) or (PFL1515c) or (PFB0435c) or (PFE0775c) or (PF11_0334)	PF11_0334 PFB0435c PFE0775c PFF1430c PFL0420w PFL1515c		Transport e	1	-1000	1000	0			Add gene PF11_0335; remove H+ and add Leu; low confidence for genes	doi:10.1182/blood-2005-11-026963
DOLPMT	dolichyl-phosphate beta-D-mannosyltransferase	dolp[c] + gdpmann[c] -> dolmanp_L[c] + gdp[c]	(PF11_0427)	PF11_0427		Lipids DolicholMetabolism	0	0	1000	0		2.4.1.83	dolmanp to dolmanp_L
SPODMc	superoxide dismutase cyto	2 h[c] + 2 o2s[c] -> h2o2[c] + o2[c]	(PF08_0071)	PF08_0071		Redox RedoxMetabolism	0	0	1000	0		1.15.1.1	only one gene to cyto	DOI: 10.1016/j.molbiopara.2004.05.005
SPODM_mt	superoxide dismutase mito	2 h[m] + 2 o2s[m] -> h2o2[m] + o2[m]	(PFF1130c)	PFF1130c		Redox RedoxMetabolism ; Redox MitochondrialAntioxidantSystem	0	0	1000	0		1.15.1.1	only one gene to mito	DOI: 10.1016/j.molbiopara.2004.05.005
GTHOXti	GTHOXtimport	gthox[e] -> gthox[c]				Transport ; Redox RedoxMetabolism	0	0	1000	0			No evidence that gene governs import	DOI: 10.3390/molecules200610511
GTHRDti	GTHRDtimport	gthrd[e] -> gthrd[c]				Transport ; Redox RedoxMetabolism	0	0	1000	0			No evidence that gene governs import	DOI: 10.3390/molecules200610511
GTHOXte	GTHOXtexport	gthox[c] -> gthox[e]	(PFA0590w)	PFA0590w		Transport ; Redox RedoxMetabolism	0	0	1000	0			Always export (may want to set lower bound >0 for some simulations)	DOI: 10.3390/molecules200610511
GTHRDte	GTHRDtexport	gthrd[c] -> gthrd[e]	(PFA0590w)	PFA0590w		Transport ; Redox RedoxMetabolism	0	0	1000	0			Separate from import reaction, because import doesn't use gene	DOI: 10.3390/molecules200610511
GTHOr_c	glutathione-disulfide reductase	gthox[c] + h[c] + nadph[c] <=> 2 gthrd[c] + nadp[c]	(PF14_0192)	PF14_0192		Redox RedoxMetabolism ; Redox MitochondrialAntioxidantSystem	1	-1000	1000	0		1.8.1.7	apico and cyto not mito; generally not thought of as reversible, but no evidence for only forward direction	DOI: 10.1371/journal.ppat.1001242
GTHOr[ap]	glutathione-disulfide reductase	gthox[ap] + h[ap] + nadph[ap] <=> 2 gthrd[ap] + nadp[ap]	(PF14_0192)	PF14_0192		Redox RedoxMetabolism ; Redox MitochondrialAntioxidantSystem	1	-1000	1000	0		1.8.1.7	apico and cyto not mito	DOI: 10.1371/journal.ppat.1001242
GTHP[ap]	glutathione peroxidase	2 gthrd[ap] + h2o2[ap] + ROOH[ap] -> gthox[ap] + 2 h2o[ap] + ROH[ap]	(PFL0595c)	PFL0595c		Redox RedoxMetabolism ; Redox MitochondrialAntioxidantSystem	0	0	1000	0		1.11.1.9	move to apico (from mito); made irreversible	doi: 10.1371/journal.ppat.1001242; doi: 10.1111/j.1365-2958.2006.05303.x
GST12_c	glutathione s-transferase	gthrd[c] + protein_t[c] -> gthox_protein[c]	(PF3D7_1419300)	PF3D7_1419300		Redox RedoxMetabolism	0	0	1000	0		2.5.1.18		DOI: 10.3390/molecules200610511
G_Protein_t	glutathione protein conjugate transport	gthox_protein[c] -> gthox_protein[e]	(PFA0590w)	PFA0590w		Transport ; Redox RedoxMetabolism	0	0	1000	0				DOI: 10.3390/molecules200610511
G_Protein_Ex	glutathione protein conjugate export	gthox_protein[e] ->				Transport ; Redox RedoxMetabolism	0	0	1000	0				DOI: 10.3390/molecules200610511
GST12_e	glutathione s-transferase	gthrd[e] + protein_t[e] -> gthox_protein[e]	(PF3D7_1121600)	PF3D7_1121600		Redox RedoxMetabolism	0	0	1000	0		2.5.1.18		DOI: 10.3390/molecules200610511
THIORDXi_c	peroxiredoxin	h2o2[c] + ROOH[c] + trdrd[c] -> 2 h2o[c] + ROH[c] + trdox[c]	(PF14_0368)	PF14_0368		Redox RedoxMetabolism ; Redox MitochondrialAntioxidantSystem	0	0	1000	0		1.11.1.15	TPx1 is cytosolic; remove one gene and move to cyto	doi: 10.1371/journal.ppat.1001242; doi: 10.1111/j.1365-2958.2006.05303.x
THIORDXi_mt	peroxiredoxin	h2o2[m] + ROOH[m] + trdrd[m] -> 2 h2o[m] + ROH[m] + trdox[m]	(PFL0725w)	PFL0725w		Redox RedoxMetabolism ; Redox MitochondrialAntioxidantSystem	0	0	1000	0		1.11.1.15	TPx2 is mito; remove one gene	doi: 10.1371/journal.ppat.1001242; doi: 10.1111/j.1365-2958.2006.05303.x
GTHP_c	glutathione peroxidase	2 gthrd[c] + h2o2[c] + ROOH[c] -> gthox[c] + 2 h2o[c] + ROH[c]	(PFL0595c)	PFL0595c		Redox RedoxMetabolism ; Redox MitochondrialAntioxidantSystem	0	0	1000	0		1.11.1.9	copy; move to cyto (from mito); made irreversible	doi: 10.1371/journal.ppat.1001242; doi: 10.1111/j.1365-2958.2006.05303.x
ROOH_mEx	ROOH(cyto) exchange	ROOH[c] <=>				Exchange ; Redox RedoxMetabolism ; Redox MitochondrialAntioxidantSystem	1	-1000	1000	0
ROOH_aEx	ROOH(apicoplast) exchange	ROOH[ap] <=>				Exchange ; Redox RedoxMetabolism	1	-1000	1000	0
ROH_mEx	ROH(cyto) exchange	ROH[c] <=>				Exchange ; Redox RedoxMetabolism ; Redox MitochondrialAntioxidantSystem	1	-1000	1000	0
ROH_aEx	ROH(apicoplast) exchange	ROH[ap] <=>				Exchange ; Redox RedoxMetabolism	1	-1000	1000	0
GTHP_c2	glutathione peroxidase	2 gthrd[c] + proteinSS[c] -> gthox[c] + proteinSHSH[c]	(PFL0595c)	PFL0595c		Redox RedoxMetabolism ; Redox MitochondrialAntioxidantSystem	0	0	1000	0		1.11.1.9	copy GTHP_c but alternative substrates	doi: 10.1371/journal.ppat.1001242; doi: 10.1111/j.1365-2958.2006.05303.x
GTHP[ap]2	glutathione peroxidase	2 gthrd[ap] + proteinSS[ap] -> gthox[ap] + proteinSHSH[ap]	(PFL0595c)	PFL0595c		Redox RedoxMetabolism ; Redox MitochondrialAntioxidantSystem	0	0	1000	0		1.11.1.9	copy GTHP[ap] but alternative substrates	doi: 10.1371/journal.ppat.1001242; doi: 10.1111/j.1365-2958.2006.05303.x
Stress_protein_c	Stress_protein_m	proteinSS[c] <=>				Exchange ; Redox RedoxMetabolism ; Redox MitochondrialAntioxidantSystem	1	-1000	1000	0			Only occurs during state of stress	doi: 10.1371/journal.ppat.1001242; doi: 10.1111/j.1365-2958.2006.05303.x
disulfide_protein_c	disulfide_protein_m	proteinSHSH[c] <=>				Exchange ; Redox RedoxMetabolism ; Redox MitochondrialAntioxidantSystem	1	-1000	1000	0
Stress_protein_m	Stress_protein_m	proteinSS[m] <=>				Exchange ; Redox RedoxMetabolism ; Redox MitochondrialAntioxidantSystem	1	-1000	1000	0			Only occurs during state of stress	doi: 10.1371/journal.ppat.1001242; doi: 10.1111/j.1365-2958.2006.05303.x
disulfide_protein_m	disulfide_protein_m	proteinSHSH[m] <=>				Exchange ; Redox RedoxMetabolism ; Redox MitochondrialAntioxidantSystem	1	-1000	1000	0
Stress_protein[ap]	Stress_protein[ap]	proteinSS[ap] <=>				Exchange ; Redox RedoxMetabolism	1	-1000	1000	0			Only occurs during state of stress	doi: 10.1371/journal.ppat.1001242; doi: 10.1111/j.1365-2958.2006.05303.x
disulfide_protein[ap]	disulfide_protein[ap]	proteinSHSH[ap] <=>				Exchange ; Redox RedoxMetabolism	1	-1000	1000	0
THIORDXi_c2	peroxiredoxin	proteinSS[c] + trdrd[c] -> proteinSHSH[c] + trdox[c]	(PF14_0368)	PF14_0368		Redox RedoxMetabolism ; Redox MitochondrialAntioxidantSystem	0	0	1000	0		1.11.1.15	copy THIORDX but alt substrate	doi: 10.1371/journal.ppat.1001242; doi: 10.1111/j.1365-2958.2006.05303.x
THIORDXi_mt2	peroxiredoxin	proteinSS[m] + trdrd[m] -> proteinSHSH[m] + trdox[m]	(PFL0725w)	PFL0725w		Redox RedoxMetabolism ; Redox MitochondrialAntioxidantSystem	0	0	1000	0		1.11.1.15	copy THIORDX but alt substrate	doi: 10.1371/journal.ppat.1001242; doi: 10.1111/j.1365-2958.2006.05303.x
Stress_protein_c	Stress_protein_c	proteinSS[c] <=>				Exchange ; Redox RedoxMetabolism ; Redox MitochondrialAntioxidantSystem	1	-1000	1000	0			Only occurs during state of stress	doi: 10.1371/journal.ppat.1001242; doi: 10.1111/j.1365-2958.2006.05303.x
disulfide_protein_c	disulfide_protein_c	proteinSHSH[c] <=>				Exchange ; Redox RedoxMetabolism ; Redox MitochondrialAntioxidantSystem	1	-1000	1000	0
superox_ex	superoxide exchange	o2s[e] -> o2s[m]				Exchange	0	0	1000	0			Constant production of superoxide (from stress) creates stress - only force lower bound to be >0 for particular simulations
H2O2tap	H2O2 transport to apicoplast	h2o2[ap] <=> h2o2[c]				Transport	1	-1000	1000	0
Trdox_tmt	Trdox transport to mito	trdox[m] <=> trdox[c]				Transport ; Redox RedoxMetabolism	1	-1000	1000	0	low		Gap-filled
FADH2_ex	FADH2 exchange	fadh2[c] ->				Exchange	0	0	1000	0	low		Gap-filled
GTHRDtmt	GTHRD transport mito	gthrd[m] <=> gthrd[c]				Transport	1	-1000	1000	0	low		Gap-filled
GTHRDtap	GTHRD transport apico	gthox[ap] <=> gthox[c]				Transport	1	-1000	1000	0	low		Gap-filled
PYRt2r	PYRt2r	h[c] + pyr[c] -> h[e] + pyr[e]				Transport	0	0	1000	0			Export only or else glycolysis is unnecessary
NADPHtmt	nadph transport to mito	nadph[c] <=> nadph[m]				Transport	1	-1000	1000	0	low		Gap-filled; necessary for 2ohph[m] generation
NADPtmt	nadp transport to mito	nadp[c] <=> nadp[m]				Transport	1	-1000	1000	0	low		Gap-filled; necessary for 2ohph[m] generation
PDH[ap]	pyruvate dehydrogenase	coa[ap] + nad[ap] + pyr[ap] -> accoa[ap] + co2[ap] + nadh[ap]	((PF11_0256) or (PF14_0441)) and (PF10_0407) and (PFC0170c) and ((PF08_0066) or (PFL1550w))	PF08_0066 PF10_0407 PF11_0256 PF14_0441 PFC0170c PFL1550w		Carbohydrates PyruvateMetabolism ; Lipids FattyAcidSynthesis	0	0	1000	0		1.2.4.1+2.3.1.12+1.8.1.4	Removed TCA association and extra genes	MPMP
G3PD_mt	G3PD mt	q8[m] + glyc3p[c] -> dhap[c] + q8h2[m]	(PFC0275w)	PFC0275w		Carbohydrates Glycolysis ; Others MitochondrialElectronFlow	0	0	1000	0		1.1.5.3/1.1.5.4	G3P shuttle system occurs on outside of membrane, so glycerol3P and dhap should be cytoplasmic. Also, FAD/FADH2 are cofactors to this reaction and QH2/Q component are needed. Added EC and subsystem	MPMP
G3PD1ir	glycerol-3-phosphate dehydrogenase (NAD+)	dhap[c] + h[c] + nadh[c] -> glyc3p[c] + nad[c]	(PFL0780w) or (PF11_0157)	PFL0780w PF11_0157		Lipids FattyAcidSynthesis ; Others MitochondrialElectronFlow ; Carbohydrates Glycolysis ; Lipids UtilizationPhospholipids	0	0	1000	0		1.1.1.8	Added second gene	MPMP; PlasmoDb
MDHc	malate dehydrogenase	mal_L[c] + nad[c] <=> h[c] + nadh[c] + oaa[c]	(PFF0895w)	PFF0895w		Others MitochondrialTCACycle ; Carbohydrates PyruvateMetabolism	1	-1000	1000	0		1.1.1.37	Made irrev	MPMP
AKG_MALtmt	AKGtmt	akg[m] + mal_L[c] -> akg[c] + mal_L[m]	(PF08_0031)	PF08_0031		Transport MT	0	0	1000	0			Membrane topology not shown, but presumed to be unidirectional	Nozawa et al 2011
AKG_OAAtmt	AKGtmt	akg[m] + oaa[c] -> akg[c] + oaa[m]	(PF08_0031)	PF08_0031		Transport MT	0	0	1000	0			Membrane topology not shown, but presumed to be unidirectional; gene found to also transport oxaloacetate	Nozawa et al 2011
MDHm	malate dehydrogenase	mal_L[m] + nad[m] <=> h[m] + nadh[m] + oaa[m]	(PFF0895w)	PFF0895w		Others MitochondrialTCACycle ; Carbohydrates PyruvateMetabolism	1	-1000	1000	0		1.1.1.37	Made irrev	MPMP
PRPPS	ribose-phosphate diphosphokinase	atp[c] + r5p[c] -> amp[c] + h[c] + prpp[c]	(PF13_0143) or (PF13_0157)	PF13_0143 PF13_0157		Carbohydrates PentosePhosphateCycle	0	0	1000	0		2.7.6.1	Made irreversible, otherwise, abberant ATP production mechanism	MPMP
PCt	PCt	pc[c] <=> pc[e]				Transport lipid	1	-1000	1000	0			Removed ATP and other supporting substrates- they permitted ATP production from host PE import
GHMT2r	glycine hydroxymethyltransferase	ser_L[c] + thf[c] <=> gly[c] + h2o[c] + mlthf[c]	PFL1720w	PFL1720w		Nucleotides PyrimidineMetabolism ; AminoAcids GlySerMetabolism ; Cofactors FolateBiosynthesis	1	-1000	1000	0		2.1.2.1	PF14_0534 not active; note PFL1720w has stage-specific expression in all organelles	Pornthanakasem et al 2012; Read et al 2010; Maenpuen et al 2009
GHMT2r_m	glycine hydroxymethyltransferase	ser_L[m] + thf[m] <=> gly[m] + h2o[m] + mlthf[m]	PFL1720w	PFL1720w		Nucleotides PyrimidineMetabolism ; AminoAcids GlySerMetabolism ; Cofactors FolateBiosynthesis	1	-1000	1000	0		2.1.2.1	PF14_0534 not active; note PFL1720w has stage-specific expression in all organelles	Pornthanakasem et al 2012; Read et al 2010; Maenpuen et al 2009
GHMT2r_ap	glycine hydroxymethyltransferase	ser_L[ap] + thf[ap] <=> gly[ap] + h2o[ap] + mlthf[ap]	PFL1720w	PFL1720w		Nucleotides PyrimidineMetabolism ; AminoAcids GlySerMetabolism ; Cofactors FolateBiosynthesis	1	-1000	1000	0		2.1.2.1	PF14_0534 not active; note PFL1720w has stage-specific expression in all organelles	Pornthanakasem et al 2012; Read et al 2010; Maenpuen et al 2009
GLYCL_mt	GLYCL mt	gly[m] + nad[m] + thf[m] <=> co2[m] + mlthf[m] + nadh[m] + nh4[m]	((PF13_0345) or (MAL13P1.390) or (PF14_0497)) and (PFL1550w) and (PF11_0339)	PF08_0066 PF13_0345 PFL1550w		AminoAcids GlySerMetabolism	1	-1000	1000	0		1.4.4.2+2.1.2.10+1.8.1.4	Reversible; also requires Hprotein (currentlyunaccounted for as gene is unknown); added gene for 1.8.1.4; removed apicoplast gene	http://dx.doi.org/10.1016/j.pt.2005.07.001
FRUt1r	FRUt1r	fru[e] <=> fru[c]	(PFB0210c)	PFB0210c		Transport	1	-1000	1000	0			Added gene	Woodrow 1999, Joet 2003, 2004, Blume 2011
Q8H2tmt	Q8H2tmt	q8h2[m] -> q8h2[c]				Transport MT	0	0	1000	0			Unidirectional
MANt1r	MANt1r	man[e] <=> man[c]	(PFB0210c)	PFB0210c		Transport	1	-1000	1000	0			Added gene	Blume 2011
PIt2r	PIt2r	pi[e] <=> pi[c]	(MAL13P1_206)	MAL13P1_206		Transport	1	-1000	1000	0			NA coupled, not H+ coupled	Saliba 2006
MLTHFtap	MLTHF transport to ap	mlthf[ap] <=> mlthf[c]	(MAL8P1_13) or (PF11_0172)	MAL8P1_13 PF11_0172		Transport AP	1	-10	10	0			Poor uptake	DOI: 10.1074/jbc.M111.286054
pABAt	pABA transport	4abz[e] <=> 4abz[c]	(MAL8P1_13) or (PF11_0172)	MAL8P1_13 PF11_0172		Transport e	1	-1000	1000	0			Added reaction; transporter can also import 10fthf, but this subsrate is not normally in human serum	Plasmodb; DOI: 10.1074/jbc.M111.286054
MLTHFtmt	MLTHF transport to mito	mlthf[m] <=> mlthf[c]	(MAL8P1_13) or (PF11_0172)	MAL8P1_13 PF11_0172		Transport MT	1	-10	10	0			Poor uptake	DOI: 10.1074/jbc.M111.286054
MLTHFt	MLTHF transport	mlthf[e] <=> mlthf[c]	(MAL8P1_13) or (PF11_0172)	MAL8P1_13 PF11_0172		Transport MT	1	-10	10	0			Poor uptake	DOI: 10.1074/jbc.M111.286054
pe_prod16	pe production	2agpe120[c] -> all_pe[c]				Lipids LipidProduction	0	0	1000	0
pe_prod17	pe production	2agpe140[c] -> all_pe[c]				Lipids LipidProduction	0	0	1000	0
pe_prod18	pe production	2agpe141[c] -> all_pe[c]				Lipids LipidProduction	0	0	1000	0
pe_prod19	pe production	2agpe160[c] -> all_pe[c]				Lipids LipidProduction	0	0	1000	0
pe_prod20	pe production	2agpe161[c] -> all_pe[c]				Lipids LipidProduction	0	0	1000	0
pe_prod21	pe production	2agpe180[c] -> all_pe[c]				Lipids LipidProduction	0	0	1000	0
pe_prod22	pe production	2agpe181[c] -> all_pe[c]				Lipids LipidProduction	0	0	1000	0
ps_prod1	ps production	ps120[c] -> all_ps[c]				Lipids LipidProduction	0	0	1000	0
ps_prod2	ps production	ps140[c] -> all_ps[c]				Lipids LipidProduction	0	0	1000	0
ps_prod3	ps production	ps141[c] -> all_ps[c]				Lipids LipidProduction	0	0	1000	0
ps_prod4	ps production	ps160[c] -> all_ps[c]				Lipids LipidProduction	0	0	1000	0
ps_prod5	ps production	ps161[c] -> all_ps[c]				Lipids LipidProduction	0	0	1000	0
ps_prod6	ps production	ps180[c] -> all_ps[c]				Lipids LipidProduction	0	0	1000	0
ps_prod7	ps production	ps181[c] -> all_ps[c]				Lipids LipidProduction	0	0	1000	0
pi_prod1	pi production	ptd4ino[c] -> all_pi[c]				Lipids LipidProduction	0	0	1000	0
pi_prod2	pi production	ptd3ino[c] -> all_pi[c]				Lipids LipidProduction	0	0	1000	0
pi_prod3	pi production	ptd1ino[c] -> all_pi[c]				Lipids LipidProduction	0	0	1000	0
pi_prod4	pi production	pail[c] -> all_pi[c]				Lipids LipidProduction	0	0	1000	0
pg_prod1	pg production	pg120[c] -> all_pg[c]				Lipids LipidProduction	0	0	1000	0
pg_prod2	pg production	pg140[c] -> all_pg[c]				Lipids LipidProduction	0	0	1000	0
pg_prod3	pg production	pg141[c] -> all_pg[c]				Lipids LipidProduction	0	0	1000	0
pg_prod4	pg production	pg160[c] -> all_pg[c]				Lipids LipidProduction	0	0	1000	0
pg_prod5	pg production	pg161[c] -> all_pg[c]				Lipids LipidProduction	0	0	1000	0
pg_prod6	pg production	pg180[c] -> all_pg[c]				Lipids LipidProduction	0	0	1000	0
pg_prod7	pg production	pg181[c] -> all_pg[c]				Lipids LipidProduction	0	0	1000	0
acylpg_prod1	acylpg production	apg120[c] -> all_apg[c]				Lipids LipidProduction	0	0	1000	0
acylpg_prod2	acylpg production	apg140[c] -> all_apg[c]				Lipids LipidProduction	0	0	1000	0
acylpg_prod3	acylpg production	apg141[c] -> all_apg[c]				Lipids LipidProduction	0	0	1000	0
acylpg_prod4	acylpg production	apg160[c] -> all_apg[c]				Lipids LipidProduction	0	0	1000	0
acylpg_prod5	acylpg production	apg161[c] -> all_apg[c]				Lipids LipidProduction	0	0	1000	0
acylpg_prod6	acylpg production	apg180[c] -> all_apg[c]				Lipids LipidProduction	0	0	1000	0
acylpg_prod7	acylpg production	apg181[c] -> all_apg[c]				Lipids LipidProduction	0	0	1000	0
dgl_prod1	diglyceride production	dag[c] -> all_dgl[c]				Lipids LipidProduction	0	0	1000	0
dgl_prod2	diglyceride production	12dgr120[c] -> all_dgl[c]				Lipids LipidProduction	0	0	1000	0
dgl_prod3	diglyceride production	12dgr140[c] -> all_dgl[c]				Lipids LipidProduction	0	0	1000	0
dgl_prod4	diglyceride production	12dgr141[c] -> all_dgl[c]				Lipids LipidProduction	0	0	1000	0
dgl_prod5	diglyceride production	12dgr160[c] -> all_dgl[c]				Lipids LipidProduction	0	0	1000	0
dgl_prod6	diglyceride production	12dgr161[c] -> all_dgl[c]				Lipids LipidProduction	0	0	1000	0
dgl_prod7	diglyceride production	12dgr180[c] -> all_dgl[c]				Lipids LipidProduction	0	0	1000	0
dgl_prod8	diglyceride production	12dgr181[c] -> all_dgl[c]				Lipids LipidProduction	0	0	1000	0
GAT_c	glyceride acyl transferase	dag[c] + acoa[c] -> coa[c] + tag[c]	(PFC0995c)	PFC0995c		Lipids LipidProduction	0	0	1000	0		2.3.1.20	previously PAPA120:PAP180	Plasmodb; doi: 10.1242/jcs.00988, 10.1016/j.molbiopara.2003.08.017
acoa_prod1	acyl coa production	btcoa[c] -> acoa[c]				Lipids LipidProduction	0	0	1000	0
acoa_prod2	acyl coa production	aacoa[c] -> acoa[c]				Lipids LipidProduction	0	0	1000	0
acoa_prod3	acyl coa production	accoa[c] -> acoa[c]				Lipids LipidProduction	0	0	1000	0
acoa_prod4	acyl coa production	dcacoa[c] -> acoa[c]				Lipids LipidProduction	0	0	1000	0
acoa_prod5	acyl coa production	ddcacoa[c] -> acoa[c]				Lipids LipidProduction	0	0	1000	0
acoa_prod6	acyl coa production	hdcoa[c] -> acoa[c]				Lipids LipidProduction	0	0	1000	0				doi: 10.1016/j.molbiopara.2003.08.017
acoa_prod7	acyl coa production	hxcoa[c] -> acoa[c]				Lipids LipidProduction	0	0	1000	0
acoa_prod8	acyl coa production	malcoa[c] -> acoa[c]				Lipids LipidProduction	0	0	1000	0
acoa_prod9	acyl coa production	occoa[c] -> acoa[c]				Lipids LipidProduction	0	0	1000	0
acoa_prod10	acyl coa production	ocdycacoa[c] -> acoa[c]				Lipids LipidProduction	0	0	1000	0
acoa_prod11	acyl coa production	odecoa[c] -> acoa[c]				Lipids LipidProduction	0	0	1000	0				doi: 10.1242/jcs.00988, 10.1016/j.molbiopara.2003.08.017
acoa_prod12	acyl coa production	pmtcoa[c] -> acoa[c]				Lipids LipidProduction	0	0	1000	0
acoa_prod13	acyl coa production	ppcoa[c] -> acoa[c]				Lipids LipidProduction	0	0	1000	0
acoa_prod14	acyl coa production	stcoa[c] -> acoa[c]				Lipids LipidProduction	0	0	1000	0
acoa_prod15	acyl coa production	tdcoa[c] -> acoa[c]				Lipids LipidProduction	0	0	1000	0
acoa_prod16	acyl coa production	tdecoa[c] -> acoa[c]				Lipids LipidProduction	0	0	1000	0
Protein	Protein production	0.1364 alatrna[c] + 0.1349 argtrna[c] + 0.6245 asntrna[c] + 0.2994 asptrna[c] + 0.0674 cystrna[c] + 0.1353 glntrna[c] + 0.3505 glutrna[c] + 0.1827 glytrna[c] + 0.1063 histrna[c] + 0.3566 iletrna[c] + 0.3405 leutrna[c] + 0.5124 lystrna[c] + 0.1019 mettrna[c] + 0.1823 phetrna[c] + 0.1085 protrna[c] + 0.3055 sertrna[c] + 0.2045 thrtrna[c] + 0.02095 trptrna[c] + 0.1379 tyrtrna[c] + 0.203 valtrna[c] +…				AminoAcids ProteinProduction	0	0	1000	0			t-RNA ligated amino acids for protein production and ultimately biomass production; ratios from original Plata, et al. 2010; added fmettrna
Protein_t	protein transport	protein[c] -> protein[e]				Transport e	0	0	1000	0
Protein_ex	protein export	protein[e] ->				Exchange	0	0	1000	0
Lipid_prod	Lipid Production	35 all_pc[c] + 18 all_pe[c] + 4.25 all_pi[c] + 1.5 all_pg[c] + 0.2 all_apg[c] + 14 sphmyln[c] + 4 all_dgl[c] + 1.5 tag[c] + 0.519 chsterol[c] -> lipid[c]				Lipids LipidProduction	0	0	1000	0			Lipid groups obtained from Gulati et al. (if infected RBC contained more than RBC; approximate ratios from figure 1)	DOI: 10.1016/j.com.2015.08.003
Lipid_ex	Lipid Exchange	lipid[c] ->				Exchange	0	0	1000	0
biomass	biomass	0.003 gthox[c] + 0.087 gthrd[c] + 0.01 mal_L[c] + 0.01 lac_L[e] + 0.01 akg[c] + 0.1 protein[c] + 0.1 lipid[c] + 0.000223 10fthf[c] + 0.000223 2ohph[m] + 0.1364 ala_L[c] + 0.000223 amet[c] + 0.1349 arg_L[c] + 0.6245 asn_L[c] + 0.2994 asp_L[c] + 60.01 atp[c] + 0.000576 coa[c] + 0.0437 ctp[c] + 0.0674 cys_L[c] + 0.02721 datp[c] + 0.00655 dctp[c] + 0.00655 dgtp[c] + 0.02721 dttp[c] + 0.000223 fad[c] …				Biomass	0	0	1000	1			Added 0.001 trna-ligated AA, hemozoin, lipids, and constituatively detected metabites from metabolomics; glutathione as 90% protein and keeping GSH:GSSG at 30:1	doi:10.1016/j.chom.2009.01.004,10.1016/j.aca.2012.06.016, 10.1074/jbc.M807085200, 10.1002/nbm.1323, 10.1016/j.com.2015.08.003, 10.3390/molecules200610511
biomass_s	biomass sink	biomass[c] ->				Exchange	0	0	1000	0

## Sheet: ST2reactions_deleted
ST2
	Rxn description	Formula	Gene-reaction association	Genes	Proteins	Subsystem	Reversible	LB	UB	Objective	Confidence Score	EC Number	Notes	References
CYTDt	CYTDt	cytd[e] <=> cytd[c]	(PFA0160c) or (MAL8P1_32) or (PF13_0252) or (PF14_0662)	MAL8P1_32 PF13_0252 PF14_0662 PFA0160c		Transport base	1	0	0	0			no pyrimidine salvage
DCYTt	DCYTt	dcyt[e] <=> dcyt[c]	(PFA0160c) or (MAL8P1_32) or (PF13_0252) or (PF14_0662)	MAL8P1_32 PF13_0252 PF14_0662 PFA0160c		Transport base	1	0	0	0			no pyrimidine salvage
DTTPt	DTTPt	dttp[e] <=> dttp[c]	(PFA0160c) or (MAL8P1_32) or (PF13_0252) or (PF14_0662)	MAL8P1_32 PF13_0252 PF14_0662 PFA0160c		Transport base	1	0	0	0			no pyrimidine salvage
DURIt	DURIt	duri[e] <=> duri[c]	(PFA0160c) or (MAL8P1_32) or (PF13_0252) or (PF14_0662)	MAL8P1_32 PF13_0252 PF14_0662 PFA0160c		Transport base	1	0	0	0			no pyrimidine salvage
THYMDt1	THYMDt1	thymd[e] -> thymd[c]	(PFA0160c) or (MAL8P1_32) or (PF13_0252) or (PF14_0662)	MAL8P1_32 PF13_0252 PF14_0662 PFA0160c		Transport base	0	0	0	0			no pyrimidine salvage
URAt	URAt	ura[e] <=> ura[c]	(PFA0160c) or (MAL8P1_32) or (PF13_0252) or (PF14_0662)	MAL8P1_32 PF13_0252 PF14_0662 PFA0160c		Transport base	1	0	0	0			no pyrimidine salvage
URIt	URIt	uri[e] <=> uri[c]	(PFA0160c) or (MAL8P1_32) or (PF13_0252) or (PF14_0662)	MAL8P1_32 PF13_0252 PF14_0662 PFA0160c		Transport base	1	0	0	0			no pyrimidine salvage
NTD1pp	5'-nucleotidase	dump[c] + h2o[c] => duri[c] + pi[c]	(PFL0305c)	PFL0305c		Nucleotides PurineMetabolism	0	0	1000	0		3.1.3.5	duplicate
NTD10pp	5'-nucleotidase	h2o[c] + xmp[c] => pi[c] + xtsn[c]	(PFL0305c)	PFL0305c		Nucleotides PurineMetabolism	0	0	1000	0		3.1.3.5	duplicate
NTD11pp	5'-nucleotidase	h2o[c] + imp[c] => ins[c] + pi[c]	(PFL0305c)	PFL0305c		Nucleotides PurineMetabolism	0	0	1000	0		3.1.3.5	duplicate
NTD12pp	5'-nucleotidase	dimp[c] + h2o[c] => din[c] + pi[c]	(PFL0305c)	PFL0305c		Nucleotides PurineMetabolism	0	0	1000	0		3.1.3.5	duplicate
NTD2pp	5'-nucleotidase	h2o[c] + ump[c] => pi[c] + uri[c]	(PFL0305c)	PFL0305c		Nucleotides PurineMetabolism	0	0	1000	0		3.1.3.5	duplicate
NTD3pp	5'-nucleotidase	dcmp[c] + h2o[c] => dcyt[c] + pi[c]	(PFL0305c)	PFL0305c		Nucleotides PurineMetabolism	0	0	1000	0		3.1.3.5	duplicate
NTD4pp	5'-nucleotidase	cmp[c] + h2o[c] => cytd[c] + pi[c]	(PFL0305c)	PFL0305c		Nucleotides PurineMetabolism	0	0	1000	0		3.1.3.5	duplicate
NTD5pp	5'-nucleotidase	dtmp[c] + h2o[c] => pi[c] + thymd[c]	(PFL0305c)	PFL0305c		Nucleotides PurineMetabolism	0	0	1000	0		3.1.3.5	duplicate
NTD6pp	5'-nucleotidase	damp[c] + h2o[c] => dad_2[c] + pi[c]	(PFL0305c)	PFL0305c		Nucleotides PurineMetabolism	0	0	1000	0		3.1.3.5	duplicate
NTD7pp	5'-nucleotidase	amp[c] + h2o[c] => adn[c] + pi[c]	(PFL0305c)	PFL0305c		Nucleotides PurineMetabolism	0	0	1000	0		3.1.3.5	duplicate
NTD8pp	5'-nucleotidase	dgmp[c] + h2o[c] => dgsn[c] + pi[c]	(PFL0305c)	PFL0305c		Nucleotides PurineMetabolism	0	0	1000	0		3.1.3.5	duplicate
NTD9pp	5'-nucleotidase	gmp[c] + h2o[c] => gsn[c] + pi[c]	(PFL0305c)	PFL0305c		Nucleotides PurineMetabolism	0	0	1000	0		3.1.3.5	duplicate
PAPA120pp	phosphatidate phosphatase	h2o[c] + pa120[c] => 12dgr120[c] + pi[c]	(PFC0995c)	PFC0995c		Lipids UtilizationPhospholipids	0	0	1000	0		3.1.3.4	duplicate
PAPA140pp	phosphatidate phosphatase	h2o[c] + pa140[c] => 12dgr140[c] + pi[c]	(PFC0995c)	PFC0995c		Lipids UtilizationPhospholipids	0	0	1000	0		3.1.3.4	duplicate
PAPA141pp	phosphatidate phosphatase	h2o[c] + pa141[c] => 12dgr141[c] + pi[c]	(PFC0995c)	PFC0995c		Lipids UtilizationPhospholipids	0	0	1000	0		3.1.3.4	duplicate
PAPA160pp	phosphatidate phosphatase	h2o[c] + pa160[c] => 12dgr160[c] + pi[c]	(PFC0995c)	PFC0995c		Lipids UtilizationPhospholipids	0	0	1000	0		3.1.3.4	duplicate
PAPA161pp	phosphatidate phosphatase	h2o[c] + pa161[c] => 12dgr161[c] + pi[c]	(PFC0995c)	PFC0995c		Lipids UtilizationPhospholipids	0	0	1000	0		3.1.3.4	duplicate
PAPA180pp	phosphatidate phosphatase	h2o[c] + pa180[c] => 12dgr180[c] + pi[c]	(PFC0995c)	PFC0995c		Lipids UtilizationPhospholipids	0	0	1000	0		3.1.3.4	duplicate
PAPA181pp	phosphatidate phosphatase	h2o[c] + pa181[c] => 12dgr181[c] + pi[c]	(PFC0995c)	PFC0995c		Lipids UtilizationPhospholipids	0	0	1000	0		3.1.3.4	duplicate
PGPP120pp	phosphatidylglycerophosphatase	h2o[c] + pgp120[c] => pg120[c] + pi[c]				Lipids PhosphatidylethanolaminePhosphatidylserineMetabolism	0	0	1000	0		3.1.3.27	duplicate
PGPP140pp	phosphatidylglycerophosphatase	h2o[c] + pgp140[c] => pg140[c] + pi[c]				Lipids PhosphatidylethanolaminePhosphatidylserineMetabolism	0	0	1000	0		3.1.3.27	duplicate
PGPP141pp	phosphatidylglycerophosphatase	h2o[c] + pgp141[c] => pg141[c] + pi[c]				Lipids PhosphatidylethanolaminePhosphatidylserineMetabolism	0	0	1000	0		3.1.3.27	duplicate
PGPP160pp	phosphatidylglycerophosphatase	h2o[c] + pgp160[c] => pg160[c] + pi[c]				Lipids PhosphatidylethanolaminePhosphatidylserineMetabolism	0	0	1000	0		3.1.3.27	duplicate
PGPP161pp	phosphatidylglycerophosphatase	h2o[c] + pgp161[c] => pg161[c] + pi[c]				Lipids PhosphatidylethanolaminePhosphatidylserineMetabolism	0	0	1000	0		3.1.3.27	duplicate
PGPP180pp	phosphatidylglycerophosphatase	h2o[c] + pgp180[c] => pg180[c] + pi[c]				Lipids PhosphatidylethanolaminePhosphatidylserineMetabolism	0	0	1000	0		3.1.3.27	duplicate
PGPP181pp	phosphatidylglycerophosphatase	h2o[c] + pgp181[c] => pg181[c] + pi[c]				Lipids PhosphatidylethanolaminePhosphatidylserineMetabolism	0	0	1000	0		3.1.3.27	duplicate
GPDDA1pp	glycerophosphodiester phosphodiesterase	g3pc[c] + h2o[c] => chol[c] + glyc3p[c] + h[c]	(PF14_0060)	PF14_0060		Lipids PhosphatidylcholineMetabolism ; Lipids PhosphatidyletanolaminePhosphatidylserineMetabolism	0	0	1000	0		3.1.4.46	duplicate
GPDDA2pp	glycerophosphodiester phosphodiesterase	g3pe[c] + h2o[c] => etha[c] + glyc3p[c] + h[c]	(PF14_0060)	PF14_0060		Lipids PhosphatidylcholineMetabolism ; Lipids PhosphatidyletanolaminePhosphatidylserineMetabolism	0	0	1000	0		3.1.4.46	duplicate
GPDDA3pp	glycerophosphodiester phosphodiesterase	g3ps[c] + h2o[c] => glyc3p[c] + h[c] + ser_L[c]	(PF14_0060)	PF14_0060		Lipids PhosphatidylcholineMetabolism ; Lipids PhosphatidyletanolaminePhosphatidylserineMetabolism	0	0	1000	0		3.1.4.46	duplicate
GPDDA4pp	glycerophosphodiester phosphodiesterase	g3pg[c] + h2o[c] => glyc3p[c] + glyc[c] + h[c]	(PF14_0060)	PF14_0060		Lipids PhosphatidylcholineMetabolism ; Lipids PhosphatidyletanolaminePhosphatidylserineMetabolism	0	0	1000	0		3.1.4.46	duplicate
GPDDA5pp	glycerophosphodiester phosphodiesterase	g3pi[c] + h2o[c] => glyc3p[c] + h[c] + inost[c]	(PF14_0060)	PF14_0060		Lipids PhosphatidylcholineMetabolism ; Lipids PhosphatidyletanolaminePhosphatidylserineMetabolism	0	0	1000	0		3.1.4.46	duplicate
CHTNASE	chitinase	chtn[c] + 2 h2o[c] -> 3 acgam[c]	(PF07_0009) or (PFL2510w)	PF07_0009 PFL2510w		Carbohydrates AminosugarsMetabolism	0	0	1000	0		3.2.1.14	truncated gene; no biological evidence for reaction
PSP_Lp	PSP Lp	h2o[c] + pser_L[c] -> pi[c] + ser_L[c]	(PFI0880c)	PFI0880c		AminoAcids GlySerMetabolism	0	0	0	0		3.1.3.2	Remove: required for invasion only	doi: 10.1128/EC.00244-10; 43 10.1016/j.jsb.2012.02.009
DM_HMFURN	DM HMFURN	hmfurn[c] ->				Exchange	0	0	1000	0			hmfurn[c] never producted
5AOPt2	5AOPt2	5aop[e] + h[e] -> 5aop[c] + h[c]				Transport cofactpr	0	0	1000	0			No evidence for host 5aop; produced and consumed by parasite
METS	methionine synthase	5mthf[c] + hcys_L[c] -> h[c] + met_L[c] + thf[c]				AminoAcids MetPolyamineMetabolism	0	0	1000	0		2.1.1.13	no genetic evidence, and not needed for anything
AABTN	4-acetamidobutyrate deacetylase	4aabutn[c] + h2o[c] -> 4abut[c] + ac[c]				AminoAcids LysMetabolism	0	0	1000	0		3.5.1.63	why is this here
FRD_mt	succinate dehydrogenase	fadh2[m] + fum[m] -> fad[m] + succ[m]	(PF10_0334) or (PFL0630w)	PF10_0334 PFL0630w		Others MitochondrialTCACycle ; Carbohydrates PyruvateMetabolism ; Others MitochondrialElectronFlow	0	0	1000	0		1.3.99.1	remove (duplicate of SUCD2_u6m with SUCD3_u6m)
NADH2_u6cm_mt	NADH dehydrogenase	h[m] + nadh[m] + q8[m] -> nad[m] + q8h2[m]	(PFI0735c)	PFI0735c		Others MitochondrialElectronFlow	0	0	1000	0		1.6.99.3	Duplicate of NADH5
PAPA120	phosphatidate phosphatase	h2o[c] + pa120[c] -> 12dgr120[c] + pi[c]	(PFC0995c)	PFC0995c		Lipids UtilizationPhospholipids	0	0	1000	0		3.1.3.4	PFC0995c is EC 2.3.1.20 (dag + acylCoA -> coA + tag)
PAPA140	phosphatidate phosphatase	h2o[c] + pa140[c] -> 12dgr140[c] + pi[c]	(PFC0995c)	PFC0995c		Lipids UtilizationPhospholipids	0	0	1000	0		3.1.3.4	PFC0995c is EC 2.3.1.20 (dag + acylCoA -> coA + tag)
PAPA141	phosphatidate phosphatase	h2o[c] + pa141[c] -> 12dgr141[c] + pi[c]	(PFC0995c)	PFC0995c		Lipids UtilizationPhospholipids	0	0	1000	0		3.1.3.4	PFC0995c is EC 2.3.1.20 (dag + acylCoA -> coA + tag)
PAPA160	phosphatidate phosphatase	h2o[c] + pa160[c] -> 12dgr160[c] + pi[c]	(PFC0995c)	PFC0995c		Lipids UtilizationPhospholipids	0	0	1000	0		3.1.3.4	PFC0995c is EC 2.3.1.20 (dag + acylCoA -> coA + tag)
PAPA161	phosphatidate phosphatase	h2o[c] + pa161[c] -> 12dgr161[c] + pi[c]	(PFC0995c)	PFC0995c		Lipids UtilizationPhospholipids	0	0	1000	0		3.1.3.4	PFC0995c is EC 2.3.1.20 (dag + acylCoA -> coA + tag)
PAPA180	phosphatidate phosphatase	h2o[c] + pa180[c] -> 12dgr180[c] + pi[c]	(PFC0995c)	PFC0995c		Lipids UtilizationPhospholipids	0	0	1000	0		3.1.3.4	PFC0995c is EC 2.3.1.20 (dag + acylCoA -> coA + tag)
PAPA181	phosphatidate phosphatase	h2o[c] + pa181[c] -> 12dgr181[c] + pi[c]	(PFC0995c)	PFC0995c		Lipids UtilizationPhospholipids	0	0	1000	0		3.1.3.4	PFC0995c is EC 2.3.1.20 (dag + acylCoA -> coA + tag)
NTD5	5'-nucleotidase	dtmp[c] + h2o[c] -> pi[c] + thymd[c]				Nucleotides PurineMetabolism	0	0	1000	0		3.1.3.5	(remove duplicate) IMP specific gene; Remove reaction (no genetic evidence and thymd is not used)	Plasmodb
NTD4	5'-nucleotidase	cmp[c] + h2o[c] -> cytd[c] + pi[c]				Nucleotides PurineMetabolism	0	0	1000	0		3.1.3.5	(remove duplicate) IMP specific gene; Remove reaction (no genetic evidence and cytd is not used)	Plasmodb
NTD3	5'-nucleotidase	dcmp[c] + h2o[c] -> dcyt[c] + pi[c]				Nucleotides PurineMetabolism	0	0	1000	0		3.1.3.5	(remove duplicate) IMP specific gene; Remove reaction (no genetic evidence and dcyt is not used)	Plasmodb
EX_thymd(e)	EX thymd e	thymd[e] <=>				Exchange	1	0	0	0			Metabolite not used
G6Pt6_2pp	G6Pt6 2pp	g6p[e] + 2 pi[c] -> g6p[c] + 2 pi[e]				Transport	0	0	1000	0			No genetic evidence
F6Pt6_2pp	F6Pt6 2pp	f6p[e] + 2 pi[c] -> f6p[c] + 2 pi[e]				Transport	0	0	1000	0			No genetic evidence; f6p can be made from fru (fructose), which import is supported by literature
NCAMUP	NCAMUP	ncam[e] -> ncam[c]				Transport cofactor	0	0	1000	0			Duplicate of EX_nicotinamide2
L_LACt2r	L LACt2r	h[e] + lac_L[e] <=> h[c] + lac_L[c]				Transport	1	-1000	1000	0			No genetic evidence; reaction bypasses need for glycolysis
2_1_1_103	phosphoethanolamine N-methyltransferase	3 ametam[c] + ethamp[c] <=> 3 ahcys[c] + cholp[c]				AminoAcids MetPolyamineMetabolism ; Lipids PhosphatidylcholineMetabolism	1	-1000	1000	0		2.1.1.103	Not genetically supported; alternate product production pathways added; interferes with hypoxanthine being the only purine required for growth
GTPHs	GTPHs	gtp[c] + h2o[c] + h[c] -> nh4[c] + xtp[c]				Nucleotides PurineMetabolism	0	0	1000	0			no genetic evidence, and not needed for anything
GTHOr_mt	glutathione-disulfide reductase	gthox[m] + h[m] + nadph[m] <=> 2 gthrd[m] + nadp[m]	(PF14_0192)	PF14_0192		Redox RedoxMetabolism ; Redox MitochondrialAntioxidantSystem	1	-1000	1000	0		1.8.1.7	Mito version replaced with apico and cyto	DOI: 10.1371/journal.ppat.1001242
GTHP_mt	glutathione peroxidase	2 gthrd[m] + h2o2[m] <=> gthox[m] + 2 h2o[m]	(PFL0595c)	PFL0595c		Redox RedoxMetabolism ; Redox MitochondrialAntioxidantSystem	1	-1000	1000	0		1.11.1.9	Mito version replaced with apico and cyto	doi: 10.1371/journal.ppat.1001242; doi: 10.1111/j.1365-2958.2006.05303.x
DM_4HBA
DM_HMFURN	DM HMFURN	hmfurn[c] ->				Exchange	0	0	1000	0			Switch from Demand to Exchange
DM_4HBA	DM 4HBA	4hba[c] ->				Exchange	0	0	1000	0			Switch from Demand to Exchange
GTHRDtmt	GTHRDtmt	gthrd[m] <=> gthrd[c]				Transport MT	1	-1000	1000	0
EX_lac_L(e)	EX lac L e	lac_L[e] <=>				Exchange	1	-1000	1000	0			Should not be reversible
AKGtmt	AKGtmt	akg[m] + mal_L[c] -> akg[c] + mal_L[m]	(PF08_0031)	PF08_0031		Transport MT	0	0	1000	0			Replaced with greater specificiity
SUCD3_u6m_mt													Lumped reactions together - FAD cofactor, reaction halves are joined
TALA	transaldolase	g3p[c] + s7p[c] <=> e4p[c] + f6p[c]				Carbohydrates PentosePhosphateCycle	1	-1000	1000	0	low	2.2.1.2	No genetic evidence; this reaction allows glyolysis to run without glucose	DOI: 10.1186/1475-2875-4-17
OMMBLHX3_mt	OMMBLHX3 mt	2ommbl[m] + 2 atp[m] + 3 h2o[m] + nad[m] -> 2omhmbl[m] + 2 adp[m] + 3 h[m] + nadh[m] + 2 pi[m]				Cofactors UbiquinoneMetabolism	0	0	1000	0			No genetic evidence; OMMBLHX uses same substrate for production of 2omhmbl
Ht	Ht	h[c] <=> h[e]				Transport	1	-1000	1000	0
ASPTA_mt	aspartate transaminase	akg[m] + asp_L[m] <=> glu_L[m] + oaa[m]	(PFB0200c)	PFB0200c		AminoAcids AsnAspMetabolism ; Carbohydrates PyruvateMetabolism ; AminoAcids GluMetabolism	1	-1000	1000	0		2.6.1.1	removed Mitochondrial version	Wrenger et al, J Mol Biol 2010
O2St	O2St	o2s[c] <=> o2s[e]				Transport	1	-1000	1000	0

## Sheet: ST3lethalKOrxn_unconstrained
ST3
Essential Reaction	Reaction Name	Reaction formula	Reaction EC
SERTRS	Serine-tRNA ligase	atp[c] + ser_L[c] + trnaser[c] => amp[c] + ppi[c] + sertrna[c]	6.1.1.11
ILETRS	Isoleucine-tRNA ligase	atp[c] + ile_L[c] + trnaile[c] => amp[c] + iletrna[c] + ppi[c]	6.1.1.5
LEUTRS	Leucine-tRNA ligase	atp[c] + leu_L[c] + trnaleu[c] => amp[c] + leutrna[c] + ppi[c]	6.1.1.4
VALTRS	Valine-tRNA ligase	atp[c] + trnaval[c] + val_L[c] => amp[c] + ppi[c] + valtrna[c]	6.1.1.9
FMETTRS	methionyl-tRNA formyltransferase	10fthf[c] + mettrna[c] => fmettrna[c] + h[c] + thf[c]	2.1.2.9
TYRTRS	Tyrosine-tRNA ligase	atp[c] + trnatyr[c] + tyr_L[c] => amp[c] + ppi[c] + tyrtrna[c]	6.1.1.1
ALATRS	Alanine-tRNA ligase	ala_L[c] + atp[c] + trnaala[c] => alatrna[c] + amp[c] + ppi[c]	6.1.1.7
CYSTRS	Cysteine-tRNA ligase	atp[c] + cys_L[c] + trnacys[c] => amp[c] + cystrna[c] + ppi[c]	6.1.1.16
HISTRS	Histidine-tRNA ligase	atp[c] + his_L[c] + trnahis[c] => amp[c] + histrna[c] + ppi[c]	6.1.1.21
THRTRS	Threonine-tRNA ligase	atp[c] + thr_L[c] + trnathr[c] => amp[c] + ppi[c] + thrtrna[c]	6.1.1.3
ENO	phosphopyruvate hydratase	2pg[c] <=> h2o[c] + pep[c]	4.2.1.11
GAPD	glyceraldehyde-3-phosphate dehydrogenase (phosphorylating)	g3p[c] + nad[c] + pi[c] <=> 13dpg[c] + h[c] + nadh[c]	1.2.1.12
LDH_L	L-lactate dehydrogenase	lac_L[c] + nad[c] <=> h[c] + nadh[c] + pyr[c]	1.1.1.27
TPI[ap]	Triose-phosphate isomerase	dhap[ap] <=> g3p[ap]	5.3.1.1
RPE	Ribulose-phosphate 3-epimerase	ru5p_D[c] <=> xu5p_D[c]	5.1.3.1
DPCOAK[ap]	dephospho-CoA kinase	atp[ap] + dpcoa[ap] => adp[ap] + coa[ap] + h[ap]	2.7.1.24
PNTK	pantothenate kinase	atp[c] + pnto_R[c] => 4ppan[c] + adp[c] + h[c]	2.7.1.33
PPCDC	Phosphopantothenoylcysteine decarboxylase	4ppcys[c] + h[c] => co2[c] + pan4p[c]	4.1.1.36
PPNCL2	phosphopantothenate-cysteine ligase	4ppan[c] + ctp[c] + cys_L[c] => 4ppcys[c] + cmp[c] + h[c] + ppi[c]	6.3.2.5
PTPATi	pantetheine-phosphate adenylyltransferase	atp[c] + h[c] + pan4p[c] => dpcoa[c] + ppi[c]	2.7.7.3
DHFR	dihydrofolate reductase	dhf[c] + h[c] + nadph[c] <=> nadp[c] + thf[c]	1.5.1.3
DHFS	dihydrofolate synthase	atp[c] + dhpt[c] + glu_L[c] => adp[c] + dhf[c] + h[c] + pi[c]	6.3.2.12
DHPS2	dihydropteroate synthase	4abz[c] + 6hmhptpp[c] => dhpt[c] + ppi[c]	2.5.1.15
HPPK2	2-amino-4-hydroxy-6-hydroxymethyldihydropteridine diphosphokinase	6hmhpt[c] + atp[c] => 6hmhptpp[c] + amp[c] + h[c]	2.7.6.3
MTHFC	methenyltetrahydrofolate cyclohydrolase	h2o[c] + methf[c] <=> 10fthf[c] + h[c]	3.5.4.9
MTHFD	methylenetetrahydrofolate dehydrogenase (NADP+)	mlthf[c] + nadp[c] <=> methf[c] + nadph[c]	1.5.1.5
NADS2	NAD+ synthase (glutamine-hydrolysing)	atp[c] + dnad[c] + gln_L[c] + h2o[c] => amp[c] + glu_L[c] + h[c] + nad[c] + ppi[c]	6.3.5.1
NAMNPP	nicotinate phosphoribosyltransferase	atp[c] + h2o[c] + nac[c] + prpp[c] => adp[c] + nicrnt[c] + pi[c] + ppi[c]	2.4.2.11
NNATr	nicotinate-nucleotide adenylyltransferase	atp[c] + h[c] + nicrnt[c] <=> dnad[c] + ppi[c]	2.7.7.18
RBFK	riboflavin kinase	atp[c] + ribflv[c] => adp[c] + fmn[c] + h[c]	2.7.1.26
CHORS	chorismate synthase	3psme[c] => chor[c] + pi[c]	4.2.3.5
DDPA	3-deoxy-7-phosphoheptulonate synthase	e4p[c] + h2o[c] + pep[c] => 2dda7p[c] + pi[c]	2.5.1.54
DHQS	3-dehydroquinate synthase	2dda7p[c] => 3dhq[c] + pi[c]	4.2.3.4
DHQTi	3-dehydroquinate dehydratase	3dhq[c] => 3dhsk[c] + h2o[c]	4.2.1.10
PSCVT	3-phosphoshikimate 1-carboxyvinyltransferase	pep[c] + skm5p[c] <=> 3psme[c] + pi[c]	2.5.1.19
SHK3Dr	shikimate dehydrogenase	3dhsk[c] + h[c] + nadph[c] <=> nadp[c] + skm[c]	1.1.1.25
CHRPL	chorismate lyase	chor[c] => 4hbz[c] + pyr[c]	4.1.3.40
R07456	R07456	g3p[c] + gln_L[c] + ru5p_D[c] <=> glu_L[c] + pydx5p[c]
EX_cholesterol	EX cholesterol	chsterol[e] <=>
EX_fe2(e)	EX fe2 e	fe2[e] <=>
EX_ile_L(e)	EX ile L e	ile_L[e] <=>
EX_phosphatidyl2	EX phosphatidyl2	pc[e] <=>
EX_pnto_R(e)	EX pnto R e	pnto_R[e] <=>
EX_ribflv1	EX ribflv1	ribflv[e] <=>
EX_so4(e)	EX so4 e	so4[e] <=>
FEROpp	ferroxidase	4 fe2[c] + 4 h[c] + o2[c] => 4 fe3[c] + 2 h2o[c]	1.16.3.1
lipid3	lipid3	dag[c] <=> 12dgr120[c] + 12dgr140[c] + 12dgr141[c] + 12dgr160[c] + 12dgr161[c] + 12dgr180[c] + 12dgr181[c]
CDPMEK[ap]	4-(cytidine 5-diphospho)-2-C-methyl-D-erythritol kinase	4c2me[ap] + atp[ap] => 2p4c2me[ap] + adp[ap] + h[ap]	2.7.1.148
DMPPS[ap]	4-hydroxy-3-methylbut-2-enyl diphosphate reductase	h2mb4p[ap] + h[ap] + nadph[ap] => dmpp[ap] + h2o[ap] + nadp[ap]	1.17.1.2
DXPRIi[ap]	1-deoxy-D-xylulose-5-phosphate reductoisomerase	dxyl5p[ap] + h[ap] + nadph[ap] => 2me4p[ap] + nadp[ap]	1.1.1.267
DXPS[ap]	1-deoxy-D-xylulose-5-phosphate synthase	g3p[ap] + h[ap] + pyr[ap] => co2[ap] + dxyl5p[ap]	2.2.1.7
IPDPS[ap]	4-hydroxy-3-methylbut-2-enyl diphosphate reductase	h2mb4p[ap] + h[ap] + nadph[ap] => h2o[ap] + ipdp[ap] + nadp[ap]	1.17.1.2
MECDPDH2[ap]	MECDPDH2 ap	2mecdp[ap] + nadph[ap] => h2mb4p[ap] + h2o[ap] + nadp[ap]	1.17.7.1
MECDPS[ap]	2-C-methyl-D-erythritol 2,4-cyclodiphosphate synthase	2p4c2me[ap] => 2mecdp[ap] + cmp[ap]	4.6.1.12
MEPCT[ap]	2-C-methyl-D-erythritol 4-phosphate cytidylyltransferase	2me4p[ap] + ctp[ap] + h[ap] => 4c2me[ap] + ppi[ap]	2.7.7.60
DMATT	dimethylallyltranstransferase	dmpp[c] + ipdp[c] => grdp[c] + ppi[c]	2.5.1.1
GRTT	geranyltranstransferase	grdp[c] + ipdp[c] => frdp[c] + ppi[c]	2.5.1.10
ADSL1r	adenylosuccinate lyase	dcamp[c] <=> amp[c] + fum[c]	4.3.2.2
GK1	guanylate kinase	atp[c] + gmp[c] <=> adp[c] + gdp[c]	2.7.4.8
HXPRT	hypoxanthine phosphoribosyltransferase	hxan[c] + prpp[c] => imp[c] + ppi[c]	2.4.2.8
ADSS	Adenylosuccinate synthase	asp_L[c] + gtp[c] + imp[c] => dcamp[c] + gdp[c] + 2 h[c] + pi[c]	6.3.4.4
DHORTS	dihydroorotase	dhor_S[c] + h2o[c] <=> cbasp[c] + h[c]	3.5.2.3
DUTPDP	dUTP diphosphatase	dutp[c] + h2o[c] => dump[c] + h[c] + ppi[c]	3.6.1.23
OMPDC	Orotidine-5-phosphate decarboxylase	h[c] + orot5p[c] => co2[c] + ump[c]	4.1.1.23
ORPT	orotate phosphoribosyltransferase	orot5p[c] + ppi[c] <=> orot[c] + prpp[c]	2.4.2.10
ASPCT	aspartate carbamoyltransferase	asp_L[c] + cbp[c] => cbasp[c] + h[c] + pi[c]	2.1.3.2
TMDS	thymidylate synthase	dump[c] + mlthf[c] => dhf[c] + dtmp[c]	2.1.1.45
TRDR	thioredoxin-disulfide reductase	h[c] + nadph[c] + trdox[c] => nadp[c] + trdrd[c]	1.8.1.9
FE2t	FE2t	fe2[e] => fe2[c]
SO4ti	SO4ti	so4[e] => so4[c]
DPCOAtap	DPCOAtap	dpcoa[ap] <=> dpcoa[c]
NADPtap	NADPtap	nadp[ap] <=> nadp[c]
PPItap	PPItap	ppi[ap] <=> ppi[c]
CMPtap	CMPtap	cmp[ap] <=> cmp[c]
CO2tap	CO2tap	co2[ap] <=> co2[c]
CTPtap	CTPtap	ctp[ap] <=> ctp[c]
DHAPtap	DHAPtap	dhap[c] + pi[ap] => dhap[ap] + pi[c]
DMPPtap	DMPPtap	dmpp[ap] <=> dmpp[c]
H2Otap	H2Otap	h2o[ap] <=> h2o[c]
Htap	Htap	h[ap] <=> h[c]
IPDPtap	IPDPtap	ipdp[ap] <=> ipdp[c]
NADPHtap	NADPHtap	nadph[ap] <=> nadph[c]
PEPPItap	PEPPItap	pep[c] + pi[ap] => pep[ap] + pi[c]
PNTOt2	PNTOt2	h[e] + pnto_R[e] <=> h[c] + pnto_R[c]
RIBFLVt2	RIBFLVt2	h[e] + ribflv[e] => h[c] + ribflv[c]
4HBZtmt	4HBZtmt	4hbz[m] <=> 4hbz[c]
DHORtmt	DHORtmt	dhor_S[m] <=> dhor_S[c]
OCTDPtmt	OCTDPtmt	octdp[m] <=> octdp[c]
OROTtmt	OROTtmt	orot[m] <=> orot[c]
PHEMEtmt	PHEMEtmt	pheme[m] <=> pheme[c]
PPItmt	PPItmt	ppi[m] <=> ppi[c]
EX_hb	EX hb	=> hb[e]
HBtr	HBtr	hb[e] => hb[c]
CHSTEROLt	CHSTEROLt	atp[c] + chsterol[c] + h2o[c] <=> adp[c] + chsterol[e] + h[c] + pi[c]
trna_ala	trna_ala	trnaala[c] <=>
trna_asp	trna_asp	trnaasp[c] <=>
trna_cys	trna_cys	trnacys[c] <=>
trna_gly	trna_gly	trnagly[c] <=>
trna_his	trna_his	trnahis[c] <=>
trna_ile	trna_ile	trnaile[c] <=>
trna_leu	trna_leu	trnaleu[c] <=>
trna_lys	trna_lys	trnalys[c] <=>
trna_pro	trna_pro	trnapro[c] <=>
trna_ser	trna_ser	trnaser[c] <=>
trna_thr	trna_thr	trnathr[c] <=>
trna_tyr	trna_tyr	trnatyr[c] <=>
trna_val	trna_val	trnaval[c] <=>
trna_arg	trna_arg	trnaarg[c] <=>
trna_met	trna_met	trnamet[c] <=>
trna_asn	trna_asn	trnaasn[c] <=>
trna_phe	trna_phe	trnaphe[c] <=>
trna_trp	trna_trp	trnatrp[c] <=>
OCTDPS	OCTDPS	frdp[c] + 5 ipdp[c] => octdp[c] + 5 ppi[c]	2.5.1.90
NADK	NADK	atp[c] + nad[c] => adp[c] + h[c] + nadp[c]	2.7.1.23
ARGTRS	ARGTRS	arg_L[c] + atp[c] + trnaarg[c] => amp[c] + ppi[c] + argtrna[c]	6.1.1.19
PGM	PGM	2pg[c] <=> 3pg[c]	5.4.2.1
HBZOPT_mt	HBZOPT_mt	4hbz[m] + octdp[m] => 3ophb[m] + 2 ppi[m]	2.5.1.39
HMGLB	HMGLB	hb[c] => 36 ala_L[c] + 6 arg_L[c] + 10 asn_L[c] + 15 asp_L[c] + 3 cys_L[c] + 4 gln_L[c] + 12 glu_L[c] + 20 gly[c] + 19 his_L[c] + 36 leu_L[c] + 22 lys_L[c] + 5 met_L[c] + 15 phe_L[c] + 14 pro_L[c] + 16 ser_L[c] + 16 thr_L[c] + 3 trp_L[c] + 6 tyr_L[c] + 31 val_L[c] + pheme[fv]
HCO3E	HCO3E	co2[c] + h2o[c] => h[c] + hco3[c]	4.2.1.1
TRPTRS	TRPTRS	atp[c] + trnatrp[c] + trp_L[c] => amp[c] + ppi[c] + trptrna[c]	6.1.1.2
TKT2	TKT2	e4p[c] + xu5p_D[c] <=> f6p[c] + g3p[c]	2.2.1.1
DTMPK	DTMPK	atp[c] + dtmp[c] <=> adp[c] + dtdp[c]	2.7.4.9
UMPK	UMPK	atp[c] + ump[c] <=> adp[c] + udp[c]	2.7.4.14
NDPK3	NDPK3	atp[c] + cdp[c] => adp[c] + ctp[c]	2.7.4.6
NDPK4	NDPK4	atp[c] + dtdp[c] => adp[c] + dttp[c]	2.7.4.6
NDPK5	NDPK5	atp[c] + dgdp[c] => adp[c] + dgtp[c]	2.7.4.6
NDPK7	NDPK7	atp[c] + dcdp[c] => adp[c] + dctp[c]	2.7.4.6
NDPK8	NDPK8	atp[c] + dadp[c] => adp[c] + datp[c]	2.7.4.6
PPA	PPA	h2o[c] + ppi[c] => 2 h[c] + 2 pi[c]	3.6.1.1
OPHHX_mt	OPHHX_mt	2oph[m] + nadph[m] + 0.5 o2[m] => 2ohph[m] + h2o[m] + nadp[m]	1.14.13.8
CYTK1	CYTK1	atp[c] + cmp[c] <=> adp[c] + cdp[c]	2.7.4.14
SHKK	SHKK	atp[c] + skm[c] => adp[c] + h[c] + skm5p[c]	2.7.1.71
HMBZ	HMBZ	pheme[fv] => hemozoin[fv]	4.99.1.8
HMBZex	HMBZex	hemozoin[fv] => hemozoin[e]
LAC	LAC	lac_L[c] => lac_L[e]
METTRS	METTRS	atp[c] + met_L[c] + trnamet[c] => amp[c] + mettrna[c] + ppi[c]	6.1.1.10
ASNTRS	ASNTRS	asn_L[c] + atp[c] + trnaasn[c] => amp[c] + ppi[c] + asntrna[c]	6.1.1.22
FMNAT	FMNAT	atp[c] + fmn[c] + h[c] => fad[c] + ppi[c]	2.7.7.2
PHETRS	PHETRS	atp[c] + phe_L[c] + trnaphe[c] => amp[c] + ppi[c] + phetrna[c]	6.1.1.20
RNDR1	RNDR1	adp[c] + trdrd[c] => dadp[c] + h2o[c] + trdox[c]	1.17.4.1
RNDR2	RNDR2	gdp[c] + trdrd[c] => dgdp[c] + h2o[c] + trdox[c]	1.17.4.1
RNDR3	RNDR3	cdp[c] + trdrd[c] => dcdp[c] + h2o[c] + trdox[c]	1.17.4.1
PROTRS	PROTRS	atp[c] + pro_L[c] + trnapro[c] => amp[c] + ppi[c] + protrna[c]	6.1.1.15
ASPTRS	ASPTRS	asp_L[c] + atp[c] + trnaasp[c] => amp[c] + ppi[c] + asptrna[c]	6.1.1.12
GLYTRS	GLYTRS	atp[c] + gly[c] + trnagly[c] => amp[c] + ppi[c] + glytrna[c]	6.1.1.14
LYSTRS	LYSTRS	atp[c] + lys_L[c] + trnalys[c] => amp[c] + ppi[c] + lystrna[c]	6.1.1.6
OPHBDC_mt	OPHBDC_mt	3ophb[m] + h[m] => 2oph[m] + co2[m]	4.1.1.-
CYOOm_mt	CYOOm_mt	4 focytc[m] + 6 h[m] + o2[m] => 4 ficytc[m] + 2 h2o[m] + 6 h[c]	1.9.3.1
CYOR_u6m_mt	CYOR_u6m_mt	2 ficytc[m] + q8h2[m] => 2 focytc[m] + 2 h[m] + q8[m]	1.10.2.2
DHORD2_mt	DHORD2_mt	dhor_S[m] + q8[m] => orot[m] + q8h2[m]	1.3.5.2
PGK	PGK	13dpg[c] + adp[c] => 3pg[c] + atp[c]	2.7.2.3
ILEt2r	ILEt2r	ile_L[e] + leu_L[c] <=> ile_L[c] + leu_L[e]
PRPPS	PRPPS	atp[c] + r5p[c] => amp[c] + h[c] + prpp[c]	2.7.6.1
PCt	PCt	pc[c] <=> pc[e]
pc_prod	pc_prod	pc[c] => all_pc[c]
Protein	Protein	0.1364 alatrna[c] + 0.0674 cystrna[c] + 0.1 fmettrna[c] + 0.3505 glutrna[c] + 0.1063 histrna[c] + 0.3566 iletrna[c] + 0.3405 leutrna[c] + 0.1019 mettrna[c] + 0.3055 sertrna[c] + 0.2045 thrtrna[c] + 0.1379 tyrtrna[c] + 0.203 valtrna[c] + 0.1349 argtrna[c] + 0.02095 trptrna[c] + 0.1353 glntrna[c] + 0.6245 asntrna[c] + 0.1823 phetrna[c] + 0.1085 protrna[c] + 0.2994 asptrna[c] + 0.1827 glytrna[c] + 0…
Lipid_prod	Lipid_prod	0.519 chsterol[c] + 14 sphmyln[c] + 1.5 tag[c] + 35 all_pc[c] + 18 all_pe[c] + 4.25 all_pi[c] + 1.5 all_pg[c] + 0.2 all_apg[c] + 4 all_dgl[c] => lipid[c]
biomass	biomass	0.000223 10fthf[c] + 0.000223 2ohph[m] + 0.01 akg[c] + 0.1364 ala_L[c] + 0.000223 amet[c] + 0.1349 arg_L[c] + 0.6245 asn_L[c] + 0.2994 asp_L[c] + 60.01 atp[c] + 0.000576 coa[c] + 0.0437 ctp[c] + 0.0674 cys_L[c] + 0.02721 datp[c] + 0.00655 dctp[c] + 0.00655 dgtp[c] + 0.02721 dttp[c] + 0.000223 fad[c] + 0.007106 fe2[c] + 0.007106 fe3[c] + 0.1353 gln_L[c] + 0.3505 glu_L[c] + 0.1827 gly[c] + 0.003 gt…
biomass_s	biomass_s	biomass[c] =>

## Sheet: ST4lethalKOGene_unconstrained
ST4
MAL13P1_186
MAL13P1_221
MAL13P1_292
MAL13P1_67
MAL8P1_58
MAL8P1_81
PF07_0018
PF08_0068
PF08_0095
PF10_0121
PF10_0147
PF10_0149
PF10_0154
PF10_0155
PF10_0221
PF10_0225
PF10_0363
PF11_0059
PF11_0169
PF11_0270
PF11_0282
PF11_0295
PF11_0410
PF13_0044
PF13_0140
PF13_0159
PF13_0179
PF13_0287
PF13_0354
PF14_0053
PF14_0060
PF14_0097
PF14_0198
PF14_0248
PF14_0288
PF14_0331
PF14_0352
PF14_0373
PF14_0415
PF14_0428
PF14_0598
PF14_0641
PF14_0697
PF14_0721
PFA0225w
PFA0340w
PFA0555c
PFB0130w
PFB0210c
PFB0280w
PFB0295w
PFB0420w
PFC0831w
PFD0830w
PFE0150c
PFE0410w
PFE0630c
PFE1510c
PFF0160c
PFF0370w
PFF0450c
PFF0530w
PFF1105c
PFF1155w
PFF1410c
PFF1430c
PFF1490w
PFI1170c
PFI1310w
PFI1365w
PFI1375w
PFI1420w
PFL0960w
PFL2465c
PF3D7_0714700
PF3D7_1370100
PF3D7_0706900
PF3D7_0702800
PF3D7_0403000
PF3D7_0514400
PF3D7_1369900
PFI0650c
PF14_0015
PF14_0517
PFI1570c
PF11_0174
PFL2290w
PF13_0322
PF14_0439
PFE1360c
MAL8P1_140
PF10_0150
PF14_0327
PFE0355c
PFE0370c
PF11_0381
PF14_0574
PF02_0059
PF02_0060
PF3D7_0206400
PFB0279w
PF14_0446
mal_mito_2
mal_mito_1
PF10_0120
PF3D7_0211300
mal_mito_3

## Sheet: ST5allmodels_lKO
ST5: Essential reactions in both resistant and sensitive parasites
Reactions	Formula	EC	Subsystems	Genes
4HBZtmt	4hbz[m] <=> 4hbz[c]		Transport MT
ADSL1r	dcamp[c] <=> amp[c] + fum[c]	4.3.2.2	Nucleotides PurineMetabolism	PFB0295w
ADSS	asp_L[c] + gtp[c] + imp[c] => dcamp[c] + gdp[c] + 2 h[c] + pi[c]	6.3.4.4	Nucleotides PurineMetabolism ; AminoAcids AsnAspMetabolism	PF13_0287
ALATRS	ala_L[c] + atp[c] + trnaala[c] => alatrna[c] + amp[c] + ppi[c]	6.1.1.7	AminoAcids tRNA	PF13_0354
ARGTRS	arg_L[c] + atp[c] + trnaarg[c] => amp[c] + ppi[c] + argtrna[c]	6.1.1.19	AminoAcids ArgProMetabolism ; AminoAcids tRNA	PFL0900c PFI0680c
ASNTRS	asn_L[c] + atp[c] + trnaasn[c] => amp[c] + ppi[c] + asntrna[c]	6.1.1.22	AminoAcids AsnAspMetabolism ; AminoAcids tRNA	PFB0525w PFE0475w
ASPCT	asp_L[c] + cbp[c] => cbasp[c] + h[c] + pi[c]	2.1.3.2	Nucleotides PyrimidineMetabolism ; AminoAcids AsnAspMetabolism	MAL13P1_221
ASPTRS	asp_L[c] + atp[c] + trnaasp[c] => amp[c] + ppi[c] + asptrna[c]	6.1.1.12	AminoAcids AsnAspMetabolism ; AminoAcids tRNA	PFA0145c PFE0715w
CDPMEK[ap]	4c2me[ap] + atp[ap] => 2p4c2me[ap] + adp[ap] + h[ap]	2.7.1.148	Lipids IsoprenoidsMetabolism	PFE0150c
CHLPCTD	cholp[c] + ctp[c] + h[c] => cdpchol[c] + ppi[c]	2.7.7.15	Lipids PhosphatidylcholineMetabolism	MAL13P1_86
CHORS	3psme[c] => chor[c] + pi[c]	4.2.3.5	Cofactors ShikimateBiosynthesis	PFF1105c
CHRPL	chor[c] => 4hbz[c] + pyr[c]	4.1.3.40	Cofactors UbiquinoneMetabolism
CHSTEROLt	atp[c] + chsterol[c] + h2o[c] <=> adp[c] + chsterol[e] + h[c] + pi[c]		Transport e
CMPtap	cmp[ap] <=> cmp[c]		Transport AP
CO2tap	co2[ap] <=> co2[c]		Transport AP
CTPtap	ctp[ap] <=> ctp[c]		Transport AP
CYOOm_mt	4 focytc[m] + 6 h[m] + o2[m] => 4 ficytc[m] + 2 h2o[m] + 6 h[c]	1.9.3.1	Others MitochondrialElectronFlow	PF14_0288 PF14_0331 PF14_0721 PFI1365w PFI1375w mal_mito_2 mal_mito_1
CYOR_u6m_mt	2 ficytc[m] + q8h2[m] => 2 focytc[m] + 2 h[m] + q8[m]	1.10.2.2	Others MitochondrialElectronFlow	PF14_0248 PF14_0373 PF10_0120 PF3D7_0211300 mal_mito_3
CYSTRS	atp[c] + cys_L[c] + trnacys[c] => amp[c] + cystrna[c] + ppi[c]	6.1.1.16	AminoAcids tRNA	PF10_0149
CYTK1	atp[c] + cmp[c] <=> adp[c] + cdp[c]	2.7.4.14	Nucleotides PyrimidineMetabolism	PFA0555c
DDPA	e4p[c] + h2o[c] + pep[c] => 2dda7p[c] + pi[c]	2.5.1.54	Cofactors ShikimateBiosynthesis
DHAPtap	dhap[c] + pi[ap] => dhap[ap] + pi[c]		Transport AP	PFE0410w
DHFR	dhf[c] + h[c] + nadph[c] <=> nadp[c] + thf[c]	1.5.1.3	Cofactors FolateBiosynthesis	PFD0830w
DHFS	atp[c] + dhpt[c] + glu_L[c] => adp[c] + dhf[c] + h[c] + pi[c]	6.3.2.12	Cofactors FolateBiosynthesis	PF13_0140
DHORD2_mt	dhor_S[m] + q8[m] => orot[m] + q8h2[m]	1.3.5.2	Nucleotides PyrimidineMetabolism ; Others MitochondrialElectronFlow	PFF0160c
DHORTS	dhor_S[c] + h2o[c] <=> cbasp[c] + h[c]	3.5.2.3	Nucleotides PyrimidineMetabolism	PF14_0697
DHORtmt	dhor_S[m] <=> dhor_S[c]		Transport MT
DHPS2	4abz[c] + 6hmhptpp[c] => dhpt[c] + ppi[c]	2.5.1.15	Cofactors FolateBiosynthesis	PF08_0095
DHQS	2dda7p[c] => 3dhq[c] + pi[c]	4.2.3.4	Cofactors ShikimateBiosynthesis
DHQTi	3dhq[c] => 3dhsk[c] + h2o[c]	4.2.1.10	Cofactors ShikimateBiosynthesis
DMATT	dmpp[c] + ipdp[c] => grdp[c] + ppi[c]	2.5.1.1	Lipids TerpenoidMetabolism	PF11_0295
DMPPS[ap]	h2mb4p[ap] + h[ap] + nadph[ap] => dmpp[ap] + h2o[ap] + nadp[ap]	1.17.1.2	Lipids IsoprenoidsMetabolism	PFA0225w
DMPPtap	dmpp[ap] <=> dmpp[c]		Transport AP
DPCOAK[ap]	atp[ap] + dpcoa[ap] => adp[ap] + coa[ap] + h[ap]	2.7.1.24	Cofactors CoABiosynthesis	PF14_0415
DPCOAtap	dpcoa[ap] <=> dpcoa[c]		Transport AP
DTMPK	atp[c] + dtmp[c] <=> adp[c] + dtdp[c]	2.7.4.9	Nucleotides PyrimidineMetabolism	PFL2465c
DUTPDP	dutp[c] + h2o[c] => dump[c] + h[c] + ppi[c]	3.6.1.23	Nucleotides PyrimidineMetabolism	PF11_0282
DXPRIi[ap]	dxyl5p[ap] + h[ap] + nadph[ap] => 2me4p[ap] + nadp[ap]	1.1.1.267	Lipids IsoprenoidsMetabolism	PF14_0641
DXPS[ap]	g3p[ap] + h[ap] + pyr[ap] => co2[ap] + dxyl5p[ap]	2.2.1.7	Lipids IsoprenoidsMetabolism	MAL13P1_186
ENO	2pg[c] <=> h2o[c] + pep[c]	4.2.1.11	Carbohydrates Glycolysis	PF10_0155
EX_cholesterol	chsterol[e] <=>		Exchange
EX_fe2(e)	fe2[e] <=>		Exchange
EX_folate1	6hmhpt[e] <=>		Exchange
EX_folate2	6hmhpt[e] <=> 6hmhpt[c]		Transport cofactor
EX_hb	=> hb[e]		Exchange
EX_ile_L(e)	ile_L[e] <=>		Exchange
EX_nac(e)	nac[e] <=>		Exchange
EX_phosphatidyl2	pc[e] <=>		Exchange
EX_pnto_R(e)	pnto_R[e] <=>		Exchange
EX_ribflv1	ribflv[e] <=>		Exchange
EX_so4(e)	so4[e] <=>		Exchange
EX_spmd(e)	spmd[e] <=>		Exchange
FE2t	fe2[e] => fe2[c]		Transport	PFF0450c
FEROpp	4 fe2[c] + 4 h[c] + o2[c] => 4 fe3[c] + 2 h2o[c]	1.16.3.1	Ion
FMETTRS	10fthf[c] + mettrna[c] => fmettrna[c] + h[c] + thf[c]	2.1.2.9	Cofactors FolateBiosynthesis ; AminoAcids MetPolyamineMetabolism	MAL13P1_67
FMNAT	atp[c] + fmn[c] + h[c] => fad[c] + ppi[c]	2.7.7.2	Cofactors RiboflavinMetabolism	PF10_0147
GAPD	g3p[c] + nad[c] + pi[c] <=> 13dpg[c] + h[c] + nadh[c]	1.2.1.12	Carbohydrates Glycolysis	PF14_0598
GK1	atp[c] + gmp[c] <=> adp[c] + gdp[c]	2.7.4.8	Nucleotides PurineMetabolism	PFI1420w
GLYTRS	atp[c] + gly[c] + trnagly[c] => amp[c] + ppi[c] + glytrna[c]	6.1.1.14	AminoAcids GlySerMetabolism ; AminoAcids tRNA	PF14_0198
GRTT	grdp[c] + ipdp[c] => frdp[c] + ppi[c]	2.5.1.10	Lipids TerpenoidMetabolism	PF11_0295
H2Otap	h2o[ap] <=> h2o[c]		Transport AP
HBZOPT_mt	4hbz[m] + octdp[m] => 3ophb[m] + 2 ppi[m]	2.5.1.39	Cofactors UbiquinoneMetabolism	PFF0370w
HBtr	hb[e] => hb[c]		Transport
HCO3E	co2[c] + h2o[c] => h[c] + hco3[c]	4.2.1.1	Nucleotides PyrimidineMetabolism ; Lipids FattyAcidSynthesis ; Carbohydrates PyruvateMetabolism	PF11_0410
HISTRS	atp[c] + his_L[c] + trnahis[c] => amp[c] + histrna[c] + ppi[c]	6.1.1.21	AminoAcids tRNA	PF14_0428
HMBZ	pheme[fv] => hemozoin[fv]	4.99.1.8	Hemozoin production	PF14_0446
HMBZex	hemozoin[fv] => hemozoin[e]		Hemozoin production
HMGLB	hb[c] => 36 ala_L[c] + 6 arg_L[c] + 10 asn_L[c] + 15 asp_L[c] + 3 cys_L[c] + 4 gln_L[c] + 12 glu_L[c] + 20 gly[c] + 19 his_L[c] + 36 leu_L[c] + 22 lys_L[c] + 5 met_L[c] + 15 phe_L[c] + 14 pro_L[c] + 16 ser_L[c] + 16 thr_L[c] + 3 trp_L[c] + 6 tyr_L[c] + 31 val_L[c] + pheme[fv]		Hemoglobin digestion	MAL13P1_56 PFF1430c PF14_0076 PF14_0077 PF14_0078 PF14_0075 PF13_0133 PF3D7_0311700 PF3D7_1033800 PF3D7_1465700 PF3D7_1430200 PF3D7_0808200 PF11_0161 PF11_0162 PF11_0165 PF14_0015 PF14_0517 PFI1570c PF11_0174 PFL2290w PF13_0322 PF14_0439 PFE1360c MAL8P1_140 PF10_0150 PF14_0327 PFE0355c PFE0370c PF11_0381 PF14_0574
HPPK2	6hmhpt[c] + atp[c] => 6hmhptpp[c] + amp[c] + h[c]	2.7.6.3	Cofactors FolateBiosynthesis	PF08_0095
HXPRT	hxan[c] + prpp[c] => imp[c] + ppi[c]	2.4.2.8	Nucleotides PurineMetabolism	PF10_0121
Hfv	pheme[fv] => pheme[c]		Hemoglobin digestion
Htap	h[ap] <=> h[c]		Transport AP
ILETRS	atp[c] + ile_L[c] + trnaile[c] => amp[c] + iletrna[c] + ppi[c]	6.1.1.5	AminoAcids LeuIleValMetabolism	PF13_0179
ILEt2r	ile_L[e] + leu_L[c] <=> ile_L[c] + leu_L[e]		Transport e	PF11_0334 PFB0435c PFE0775c PFF1430c PFL0420w PFL1515c
IPDPS[ap]	h2mb4p[ap] + h[ap] + nadph[ap] => h2o[ap] + ipdp[ap] + nadp[ap]	1.17.1.2	Lipids IsoprenoidsMetabolism	PFA0225w
IPDPtap	ipdp[ap] <=> ipdp[c]		Transport AP
LAC	lac_L[c] => lac_L[e]		Export	PFB0465c PFI1295c
LDH_L	lac_L[c] + nad[c] <=> h[c] + nadh[c] + pyr[c]	1.1.1.27	Carbohydrates Glycolysis	PF13_0141 PF13_0144
LEUTRS	atp[c] + leu_L[c] + trnaleu[c] => amp[c] + leutrna[c] + ppi[c]	6.1.1.4	AminoAcids LeuIleValMetabolism	PF08_0011 PFF1095w
LYSTRS	atp[c] + lys_L[c] + trnalys[c] => amp[c] + ppi[c] + lystrna[c]	6.1.1.6	AminoAcids LysMetabolism ; AminoAcids tRNA	PF13_0262 PF14_0166
Lipid_prod	0.519 chsterol[c] + 14 sphmyln[c] + 1.5 tag[c] + 35 all_pc[c] + 18 all_pe[c] + 4.25 all_pi[c] + 1.5 all_pg[c] + 0.2 all_apg[c] + 4 all_dgl[c] => lipid[c]		Lipids LipidProduction
MECDPDH2[ap]	2mecdp[ap] + nadph[ap] => h2mb4p[ap] + h2o[ap] + nadp[ap]	1.17.7.1	Lipids IsoprenoidsMetabolism	PF10_0221
MECDPS[ap]	2p4c2me[ap] => 2mecdp[ap] + cmp[ap]	4.6.1.12	Lipids IsoprenoidsMetabolism	PFB0420w
MEPCT[ap]	2me4p[ap] + ctp[ap] + h[ap] => 4c2me[ap] + ppi[ap]	2.7.7.60	Lipids IsoprenoidsMetabolism	PFA0340w
METTRS	atp[c] + met_L[c] + trnamet[c] => amp[c] + mettrna[c] + ppi[c]	6.1.1.10	AminoAcids MetPolyamineMetabolism ; AminoAcids tRNA	PF10_0053 PF10_0340
MTHFC	h2o[c] + methf[c] <=> 10fthf[c] + h[c]	3.5.4.9	Cofactors FolateBiosynthesis	PFF1490w
MTHFD	mlthf[c] + nadp[c] <=> methf[c] + nadph[c]	1.5.1.5	Cofactors FolateBiosynthesis	PFF1490w
NACUP	nac[e] => nac[c]		Transport cofactor
NADK	atp[c] + nad[c] => adp[c] + h[c] + nadp[c]	2.7.1.23	Cofactors NicotinateNicotinamideMetabolism	PFI0650c
NADPHtap	nadph[ap] <=> nadph[c]		Transport AP
NADPtap	nadp[ap] <=> nadp[c]		Transport AP
NADS2	atp[c] + dnad[c] + gln_L[c] + h2o[c] => amp[c] + glu_L[c] + h[c] + nad[c] + ppi[c]	6.3.5.1	Cofactors NicotinateNicotinamideMetabolism	PFI1310w
NAMNPP	atp[c] + h2o[c] + nac[c] + prpp[c] => adp[c] + nicrnt[c] + pi[c] + ppi[c]	2.4.2.11	Cofactors NicotinateNicotinamideMetabolism	PFF1410c
NDPK3	atp[c] + cdp[c] => adp[c] + ctp[c]	2.7.4.6	Nucleotides PyrimidineMetabolism ; Nucleotides PurineMetabolism ; Lipids DolicholMetabolism	PF13_0349 PFF0275c
NDPK4	atp[c] + dtdp[c] => adp[c] + dttp[c]	2.7.4.6	Nucleotides PyrimidineMetabolism ; Nucleotides PurineMetabolism ; Lipids DolicholMetabolism	PF13_0349 PFF0275c
NDPK5	atp[c] + dgdp[c] => adp[c] + dgtp[c]	2.7.4.6	Nucleotides PyrimidineMetabolism ; Nucleotides PurineMetabolism ; Lipids DolicholMetabolism	PF13_0349 PFF0275c
NDPK7	atp[c] + dcdp[c] => adp[c] + dctp[c]	2.7.4.6	Nucleotides PyrimidineMetabolism ; Nucleotides PurineMetabolism ; Lipids DolicholMetabolism	PF13_0349 PFF0275c
NDPK8	atp[c] + dadp[c] => adp[c] + datp[c]	2.7.4.6	Nucleotides PyrimidineMetabolism ; Nucleotides PurineMetabolism ; Lipids DolicholMetabolism	PF13_0349 PFF0275c
NNATr	atp[c] + h[c] + nicrnt[c] <=> dnad[c] + ppi[c]	2.7.7.18	Cofactors NicotinateNicotinamideMetabolism	PF13_0159
OCTDPS	frdp[c] + 5 ipdp[c] => octdp[c] + 5 ppi[c]	2.5.1.90	Lipids TerpenoidMetabolism	PFB0130w
OCTDPtmt	octdp[m] <=> octdp[c]		Transport MT
OMPDC	h[c] + orot5p[c] => co2[c] + ump[c]	4.1.1.23	Nucleotides PyrimidineMetabolism	PF10_0225
OPHBDC_mt	3ophb[m] + h[m] => 2oph[m] + co2[m]	4.1.1.-	Cofactors UbiquinoneMetabolism
OPHHX_mt	2oph[m] + nadph[m] + 0.5 o2[m] => 2ohph[m] + h2o[m] + nadp[m]	1.14.13.8	Cofactors UbiquinoneMetabolism	PF08_0068
OROTtmt	orot[m] <=> orot[c]		Transport MT
ORPT	orot5p[c] + ppi[c] <=> orot[c] + prpp[c]	2.4.2.10	Nucleotides PyrimidineMetabolism	PFE0630c
PCt	pc[c] <=> pc[e]		Transport lipid
PEPPItap	pep[c] + pi[ap] => pep[ap] + pi[c]		Transport AP	PFE1510c
PGK	13dpg[c] + adp[c] => 3pg[c] + atp[c]	2.7.2.3	Carbohydrates Glycolysis	PFI1105w MAL13P1.40
PGM	2pg[c] <=> 3pg[c]	5.4.2.1	Carbohydrates Glycolysis	PF11_0208 PFD0660w PFC0430w
PHEMEtmt	pheme[m] <=> pheme[c]		Transport MT
PHETRS	atp[c] + phe_L[c] + trnaphe[c] => amp[c] + ppi[c] + phetrna[c]	6.1.1.20	AminoAcids PheTyrMetabolism ; AminoAcids tRNA	PF11_0051 PFA0480w PFF0180w PFL1540c
PNTK	atp[c] + pnto_R[c] => 4ppan[c] + adp[c] + h[c]	2.7.1.33	Cofactors CoABiosynthesis	PF14_0200 PF14_0354
PNTOt2	h[e] + pnto_R[e] <=> h[c] + pnto_R[c]		Transport cofactor	PF11_0059
PPA	h2o[c] + ppi[c] => 2 h[c] + 2 pi[c]	3.6.1.1	Nucleotides PurineMetabolism ; Lipids TerpenoidMetabolism	PF14_0541 PFC0710w
PPCDC	4ppcys[c] + h[c] => co2[c] + pan4p[c]	4.1.1.36	Cofactors CoABiosynthesis	MAL8P1_81
PPItap	ppi[ap] <=> ppi[c]		Transport AP
PPItmt	ppi[m] <=> ppi[c]		Transport MT
PPNCL2	4ppan[c] + ctp[c] + cys_L[c] => 4ppcys[c] + cmp[c] + h[c] + ppi[c]	6.3.2.5	Cofactors CoABiosynthesis	PF11_0036 PFD0610w
PROTRS	atp[c] + pro_L[c] + trnapro[c] => amp[c] + ppi[c] + protrna[c]	6.1.1.15	AminoAcids ArgProMetabolism ; AminoAcids tRNA	PFI1240c PFL0670c
PRPPS	atp[c] + r5p[c] => amp[c] + h[c] + prpp[c]	2.7.6.1	Carbohydrates PentosePhosphateCycle	PF13_0143 PF13_0157
PSCVT	pep[c] + skm5p[c] <=> 3psme[c] + pi[c]	2.5.1.19	Cofactors ShikimateBiosynthesis	PFB0280w
PTPATi	atp[c] + h[c] + pan4p[c] => dpcoa[c] + ppi[c]	2.7.7.3	Cofactors CoABiosynthesis	PF07_0018
Protein	0.1364 alatrna[c] + 0.0674 cystrna[c] + 0.1 fmettrna[c] + 0.3505 glutrna[c] + 0.1063 histrna[c] + 0.3566 iletrna[c] + 0.3405 leutrna[c] + 0.1019 mettrna[c] + 0.3055 sertrna[c] + 0.2045 thrtrna[c] + 0.1379 tyrtrna[c] + 0.203 valtrna[c] + 0.1349 argtrna[c] + 0.02095 trptrna[c] + 0.1353 glntrna[c] + 0.6245 asntrna[c] + 0.1823 phetrna[c] + 0.1085 protrna[c] + 0.2994 asptrna[c] + 0.1827 glytrna[c] + 0…		AminoAcids ProteinProduction
R07456	g3p[c] + gln_L[c] + ru5p_D[c] <=> glu_L[c] + pydx5p[c]		Cofactors VitB6Metabolism	PF11_0169
RBFK	atp[c] + ribflv[c] => adp[c] + fmn[c] + h[c]	2.7.1.26	Cofactors RiboflavinMetabolism	MAL13P1_292
RIBFLVt2	h[e] + ribflv[e] => h[c] + ribflv[c]		Transport cofactor
RNDR1	adp[c] + trdrd[c] => dadp[c] + h2o[c] + trdox[c]	1.17.4.1	Nucleotides PyrimidineMetabolism ; Nucleotides PurineMetabolism ; Redox RedoxMetabolism	PF10_0154 PF14_0053 PF14_0352
RNDR2	gdp[c] + trdrd[c] => dgdp[c] + h2o[c] + trdox[c]	1.17.4.1	Nucleotides PyrimidineMetabolism ; Nucleotides PurineMetabolism ; Redox RedoxMetabolism	PF10_0154 PF14_0053 PF14_0352
RNDR3	cdp[c] + trdrd[c] => dcdp[c] + h2o[c] + trdox[c]	1.17.4.1	Nucleotides PyrimidineMetabolism ; Nucleotides PurineMetabolism ; Redox RedoxMetabolism	PF10_0154 PF14_0053 PF14_0352
RPE	ru5p_D[c] <=> xu5p_D[c]	5.1.3.1	Carbohydrates PentosePhosphateCycle	PFL0960w
SERTRS	atp[c] + ser_L[c] + trnaser[c] => amp[c] + ppi[c] + sertrna[c]	6.1.1.11	AminoAcids SelenocysteineMetabolism ; AminoAcids GlySerMetabolism	PF07_0073 PFL0770w
SHK3Dr	3dhsk[c] + h[c] + nadph[c] <=> nadp[c] + skm[c]	1.1.1.25	Cofactors ShikimateBiosynthesis
SHKK	atp[c] + skm[c] => adp[c] + h[c] + skm5p[c]	2.7.1.71	Cofactors ShikimateBiosynthesis	PFB0280w PF02_0059 PF02_0060 PF3D7_0206400 PFB0279w
SMPD3l_host	h2o[c] + sphmyln_host[c] => cholp[c] + crm[c] + h[c]	3.1.4.12	Lipids SphingomyelinCeramideMetabolism	PFL1870c
SM_ex	sphmyln[e] <=>		Exchange
SM_host	sphmyln[e] => sphmyln_host[c]		Transport e
SO4ti	so4[e] => so4[c]		Transport
SPMDt2	h[e] + spmd[e] => h[c] + spmd[c]		Transport
THRTRS	atp[c] + thr_L[c] + trnathr[c] => amp[c] + ppi[c] + thrtrna[c]	6.1.1.3	AminoAcids tRNA	PF11_0270
TKT2	e4p[c] + xu5p_D[c] <=> f6p[c] + g3p[c]	2.2.1.1	Carbohydrates PentosePhosphateCycle	PFF0530w
TMDS	dump[c] + mlthf[c] => dhf[c] + dtmp[c]	2.1.1.45	Nucleotides PyrimidineMetabolism ; Cofactors FolateBiosynthesis	PFD0830w
TPI[ap]	dhap[ap] <=> g3p[ap]	5.3.1.1	Carbohydrates Glycolysis ; Lipids IsoprenoidsMetabolism	PFC0831w
TRDR	h[c] + nadph[c] + trdox[c] => nadp[c] + trdrd[c]	1.8.1.9	Redox RedoxMetabolism ; Redox MitochondrialAntioxidantSystem ; Nucleotides PyrimidineMetabolism ; Nucleotides PurineMetabolism	PFI1170c
TRPTRS	atp[c] + trnatrp[c] + trp_L[c] => amp[c] + ppi[c] + trptrna[c]	6.1.1.2	AminoAcids TrpMetabolism ; AminoAcids tRNA	PF13_0205 PFL2485c
TYRTRS	atp[c] + trnatyr[c] + tyr_L[c] => amp[c] + ppi[c] + tyrtrna[c]	6.1.1.1	AminoAcids PheTyrMetabolism	MAL8P1_125 PF11_0181
UMPK	atp[c] + ump[c] <=> adp[c] + udp[c]	2.7.4.14	Nucleotides PyrimidineMetabolism	PFA0555c
VALTRS	atp[c] + trnaval[c] + val_L[c] => amp[c] + ppi[c] + valtrna[c]	6.1.1.9	AminoAcids LeuIleValMetabolism	PF14_0589 PFC0470w
biomass	0.000223 10fthf[c] + 0.000223 2ohph[m] + 0.01 akg[c] + 0.1364 ala_L[c] + 0.000223 amet[c] + 0.1349 arg_L[c] + 0.6245 asn_L[c] + 0.2994 asp_L[c] + 60.01 atp[c] + 0.000576 coa[c] + 0.0437 ctp[c] + 0.0674 cys_L[c] + 0.02721 datp[c] + 0.00655 dctp[c] + 0.00655 dgtp[c] + 0.02721 dttp[c] + 0.000223 fad[c] + 0.007106 fe2[c] + 0.007106 fe3[c] + 0.1353 gln_L[c] + 0.3505 glu_L[c] + 0.1827 gly[c] + 0.003 gt…		Biomass
biomass_s	biomass[c] =>		Exchange
lipid3	dag[c] <=> 12dgr120[c] + 12dgr140[c] + 12dgr141[c] + 12dgr160[c] + 12dgr161[c] + 12dgr180[c] + 12dgr181[c]		Lipids
pc_prod	pc[c] => all_pc[c]		Lipids LipidProduction
trna_ala	trnaala[c] <=>		AminoAcids tRNA ; Exchange	PF3D7_0411500 PF3D7_0620800 PF3D7_0702700
trna_arg	trnaarg[c] <=>		AminoAcids tRNA ; Exchange	PF3D7_0529600 PF3D7_1370000 PF3D7_1369800 PF3D7_1341000
trna_asn	trnaasn[c] <=>		AminoAcids tRNA ; Exchange	PF3D7_0403000
trna_asp	trnaasp[c] <=>		AminoAcids tRNA ; Exchange	PF3D7_0714700
trna_cys	trnacys[c] <=>		AminoAcids tRNA ; Exchange	PF3D7_1370100
trna_gly	trnagly[c] <=>		AminoAcids tRNA ; Exchange	PF3D7_1103200 PF3D7_1370200
trna_his	trnahis[c] <=>		AminoAcids tRNA ; Exchange	PF3D7_0706900
trna_ile	trnaile[c] <=>		AminoAcids tRNA ; Exchange	PF3D7_0312700 PF3D7_0410200
trna_leu	trnaleu[c] <=>		AminoAcids tRNA ; Exchange	PF3D7_0510600 PF3D7_0527800 PF3D7_0620900 PF3D7_0714800 PF3D7_1103300
trna_lys	trnalys[c] <=>		AminoAcids tRNA ; Exchange	PF3D7_0707100 PF3D7_0707000
trna_met	trnamet[c] <=>		AminoAcids tRNA ; Exchange	PF3D7_1438300 PF3D7_1339100
trna_phe	trnaphe[c] <=>		AminoAcids tRNA ; Exchange	PF3D7_0514400
trna_pro	trnapro[c] <=>		AminoAcids tRNA ; Exchange	PF3D7_1216800 PF3D7_1418400 PF3D7_1339200
trna_ser	trnaser[c] <=>		AminoAcids tRNA ; Exchange	PF3D7_0410100 PF3D7_0621600 PF3D7_0714900 PF3D7_1337600
trna_thr	trnathr[c] <=>		AminoAcids tRNA ; Exchange	PF3D7_0706800 PF3D7_0730700 PF3D7_1355400
trna_trp	trnatrp[c] <=>		AminoAcids tRNA ; Exchange	PF3D7_1369900
trna_tyr	trnatyr[c] <=>		AminoAcids tRNA ; Exchange	PF3D7_0702800
trna_val	trnaval[c] <=>		AminoAcids tRNA ; Exchange	PF3D7_0312600 PF3D7_0730600 PF3D7_1251900

## Sheet: ST6PlasmoGemPredictions
ST6
gene	PlasmoGem orthologous results	iPfal17 prediction
PFA0145c	essential	dispensible
PFA0340w	essential	essential
PFA0480w	essential	dispensible
PFB0130w	essential	essential
PFB0220w	essential	dispensible
PFB0295w	essential	essential
PFB0385w	essential	dispensible
PFB0435c	essential	dispensible
PFB0525w	essential	dispensible
PFC0470w	essential	dispensible
PFC0935c	essential	dispensible
PFC0995c	essential	dispensible
PFD0830w	essential	essential
PFE0150c	essential	essential
PFE0370c	essential	essential
PFE0475w	essential	dispensible
PFE0485w	essential	dispensible
PFE0660c	essential	dispensible
PFE0765w	essential	dispensible
PFE1360c	essential	essential
PFE1510c	essential	essential
PFF0160c	essential	essential
PFF0370w	essential	essential
PFF0530w	essential	essential
PFF0895w	essential	dispensible
PFF1095w	essential	dispensible
PFF1115w	essential	dispensible
PFF1155w	essential	essential
PFF1190c	essential	dispensible
PFF1300w	essential	dispensible
PFF1350c	essential	dispensible
PFF1375c	essential	dispensible
PF07_0024	essential	dispensible
PF07_0073	essential	dispensible
MAL7P1.150	essential	dispensible
MAL8P1.150	essential	dispensible
MAL8P1.140	essential	essential
MAL8P1.13	essential	dispensible
PF3D7_0808200	essential	dispensible
PF08_0095	essential	essential
MAL8P1.17	essential	dispensible
PF08_0011	essential	dispensible
PFI0380c	essential	dispensible
PFI0680c	essential	dispensible
PFI0880c	essential	dispensible
PFI1020c	essential	dispensible
PFI1105w	essential	dispensible
PFI1140w	essential	dispensible
PFI1365w	essential	essential
PFI1370c	essential	dispensible
PFI1375w	essential	essential
PFI1375w	essential	essential
PF10_0051	essential	dispensible
PF10_0086	essential	dispensible
PF10_0120	essential	essential
PF10_0132	essential	dispensible
PF10_0150	essential	essential
PF10_0154	essential	essential
PF10_0155	essential	essential
PF10_0175	essential	dispensible
PF10_0221	essential	essential
PF10_0322	essential	dispensible
PF10_0363	essential	essential
PF11_0051	essential	dispensible
PF11_0059	essential	essential
PF11_0173	essential	dispensible
PF11_0174	essential	essential
PF11_0208	essential	dispensible
PF11_0270	essential	essential
PF11_0295	essential	essential
PF11_0381	essential	essential
PF11_0407	essential	dispensible
PF11_0483	essential	dispensible
PF11_0483	essential	dispensible
PFL0110c	essential	dispensible
PFL0670c	essential	dispensible
PFL0675c	essential	dispensible
PFL0770w	essential	dispensible
PFL0900c	essential	dispensible
PFL1350w	essential	dispensible
PFL1515c	essential	dispensible
PFL1940w	essential	dispensible
PFL2000w	essential	dispensible
PFL2290w	essential	essential
PF13_0044	essential	essential
MAL13P1.56	essential	dispensible
MAL13P1.86	essential	dispensible
MAL13P1.118	essential	dispensible
MAL13P1.118	essential	dispensible
PF13_0133	essential	dispensible
PF13_0140	essential	essential
PF13_0141	essential	dispensible
PF13_0170	essential	dispensible
PF13_0182	essential	dispensible
PF13_0205	essential	dispensible
MAL13P1.210	essential	dispensible
PF13_0229	essential	dispensible
MAL13P1.221	essential	essential
PF13_0257	essential	dispensible
PF13_0322	essential	essential
MAL13P1.319	essential	dispensible
PF13_0344	essential	dispensible
PF13_0354	essential	essential
PF14_0053	essential	essential
PF14_0088	essential	dispensible
PF14_0097	essential	essential
PF14_0100	essential	dispensible
PF14_0166	essential	dispensible
PF14_0198	essential	essential
PF14_0248	essential	essential
PF3D7_1430200	essential	dispensible
PF14_0288	essential	essential
PF14_0327	essential	essential
PF14_0331	essential	essential
PF14_0341	essential	dispensible
PF14_0352	essential	essential
PF14_0378	essential	dispensible
PF14_0381	essential	dispensible
PF14_0415	essential	essential
PF14_0425	essential	dispensible
PF14_0428	essential	essential
PF14_0446	essential	essential
PF14_0484	essential	dispensible
PF14_0517	essential	essential
PF14_0520	essential	dispensible
PF14_0589	essential	dispensible
PF14_0598	essential	essential
PF14_0641	essential	essential
PF14_0664	essential	dispensible
PF14_0721	essential	essential
PFA0160c	dispensible	dispensible
PFB0695c	dispensible	dispensible
PFB0890c	dispensible	dispensible
PFC0050c	dispensible	dispensible
PFC0430w	dispensible	dispensible
PFC0831w	dispensible	essential
PFC0910w	dispensible	dispensible
PFD0085c	dispensible	dispensible
PFD0465c	dispensible	dispensible
PFD0610w	dispensible	dispensible
PFE0405c	dispensible	dispensible
PFE0605c	dispensible	dispensible
PFE0775c	dispensible	dispensible
PFE0875c	dispensible	dispensible
PFE1050w	dispensible	dispensible
PFE1360c	dispensible	essential
PFF0360w	dispensible	dispensible
PFF0435w	dispensible	dispensible
PFF0945c	dispensible	dispensible
PFF1105c	dispensible	essential
PFF1130c	dispensible	dispensible
PFF1210w	dispensible	dispensible
PFF1210w	dispensible	dispensible
PFF1275c	dispensible	dispensible
PFF1335c	dispensible	dispensible
PFF1360w	dispensible	dispensible
PFF1420w	dispensible	dispensible
PF07_0040	dispensible	dispensible
PF07_0073	dispensible	dispensible
PF07_0129	dispensible	dispensible
MAL8P1.13	dispensible	dispensible
MAL8P1.13	dispensible	dispensible
PF08_0077	dispensible	dispensible
PF08_0066	dispensible	dispensible
MAL8P1.81	dispensible	essential
PF08_0045	dispensible	dispensible
MAL8P1.13	dispensible	dispensible
PFI0735c	dispensible	dispensible
PFI0775w	dispensible	dispensible
PFI0815c	dispensible	dispensible
PFI0950w	dispensible	dispensible
PFI1110w	dispensible	dispensible
PFI1125c	dispensible	dispensible
PFI1170c	dispensible	essential
PFI1170c	dispensible	essential
PFI1195c	dispensible	dispensible
PFI1570c	dispensible	essential
PF10_0122	dispensible	dispensible
PF10_0137	dispensible	dispensible
PF10_0147	dispensible	essential
PF10_0150	dispensible	essential
PF10_0169	dispensible	dispensible
PF10_0175	dispensible	dispensible
PF10_0407	dispensible	dispensible
PF10_0409	dispensible	dispensible
PF10_0275	dispensible	dispensible
PF10_0289	dispensible	dispensible
PF3D7_1033800	dispensible	dispensible
PF10_0334	dispensible	dispensible
PF11_0036	dispensible	dispensible
PF11_0145	dispensible	dispensible
PF11_0157	dispensible	dispensible
PF11_0172	dispensible	dispensible
PF11_0174	dispensible	essential
PF11_0294	dispensible	dispensible
PF11_0453	dispensible	dispensible
PFL0035c	dispensible	dispensible
PFL0255c	dispensible	dispensible
PFL0285w	dispensible	dispensible
PFL0420w	dispensible	dispensible
PFL0480w	dispensible	dispensible
PFL0630w	dispensible	dispensible
PFL0725w	dispensible	dispensible
PFL0770w	dispensible	dispensible
PFL0780w	dispensible	dispensible
PFL1155w	dispensible	dispensible
PFL1260w	dispensible	dispensible
PFL2210w	dispensible	dispensible
PFL2290w	dispensible	essential
PFL2570w	dispensible	dispensible
MAL13P1.40	dispensible	dispensible
PF13_0066	dispensible	dispensible
PF13_0089	dispensible	dispensible
PF13_0121	dispensible	dispensible
PF13_0128	dispensible	dispensible
PF13_0144	dispensible	dispensible
PF13_0234	dispensible	dispensible
MAL13P1.248	dispensible	dispensible
MAL13P1.284	dispensible	dispensible
PF13_0345	dispensible	dispensible
PF13_0353	dispensible	dispensible
MAL13P1.485	dispensible	dispensible
PF14_0015	dispensible	essential
PF14_0034	dispensible	dispensible
PF14_0164	dispensible	dispensible
PF14_0192	dispensible	dispensible
PF14_0192	dispensible	dispensible
PF14_0200	dispensible	dispensible
PF14_0282	dispensible	dispensible
PF14_0286	dispensible	dispensible
PF14_0354	dispensible	dispensible
PF14_0357	dispensible	dispensible
PF14_0368	dispensible	dispensible
PF14_0508	dispensible	dispensible
PF14_0541	dispensible	dispensible
PF14_0570	dispensible	dispensible
PF14_0573	dispensible	dispensible
PF3D7_1465700	dispensible	dispensible
PF14_0694	dispensible	dispensible
PF14_0751	dispensible	dispensible
PF14_0761	dispensible	dispensible

## Sheet: ST7GenePredictionsEXP_extended
ST7
Enzyme	EC	Gene	In vitro	In vitro method	Species	Citation	Plata	iPfal17
Pantothenate kinase	2.7.1.33	PF14_0200	L	Inhibitors	Pf	Spry 2005	L	L
		PF14_0354		(several)
Dihydropteroate sythetase	2.5.1.15	PF08_0095	L	Inhibitors	Pf	Zhang and Meshnick 1991	L	L
				(several)
Dihydrofolate reductase;	1.5.1.3	PFD0830w	L	Inhibitor	Pf	Jiang 2000	L	L				Key:
thymidylate synthase	2.1.1.45			(1843U89)								Italics = inconsistent with experimental prediction
Lactate deydrogenase	1.1.1.27	PF13_0141	L	Inhibitors	Pf	Razakantoanina 2000	L	L				Bold = conflicted experimental results
		PF13_0144		(Gossypol, others)								Tg = Toxoplasma gondii
1-Deoxy-D-xylulose-5-phosphate	1.1.1.267	PF14_0641	L	Inhibitor	Pf	Cassera 2007	L	L				Pf = Plasmodium falciparum
reductoisomerase				(Fosmidomycin)								Pb = Plasmodium berghei
Ornithine decarboxylase/	4.1.1.17	PF10_0322	L	Inhibitors	Pf	Das Gupta 2005,	L^	Conditional KO: L				* Known off target effects
S-Adenosylmethionine decarboxylase	4.1.1.50			(3-Aminooxy-1-aminopropane, DFMO)		Ramya 2006						KO = knockout
Spermidine synthase	2.5.1.16	PF11_0301	L	Inhibitors	Pf	Haider 2005	L^	Conditional KO: L
				(4MCHA and others)
FABI, enoyl-acyl carrier reductase	1.3.1.9	PFF0730c	L	Inhibitor	Pf	Ramya 2007	-	NL
				(Triclosan)*
FABB/F 3-oxoacyl-acyl-carrier protein	2.3.1.41	PFF1275c	L	Inhibitor	Pf	Ramya 2007	-	NL
synthase I/II				(Cerulenin)
Hypoxanthine phosphoribosyl	2.4.2.8	PF10_0121	L	Antisense oligos	Pf	Dawson 1993	L	L
transferase
Adenylosuccinate synthase	6.3.4.4	PF13_0287	L	Inhibitor	Pf	Webster 1984	L	L
				(hadacidin)
Adenylosuccinate lyase	4.3.2.2	PFB0295w	L	Inhibitors	Pf	Bulusu 2009	L	L
				(5-aminoimidazole-4-carboxamide ribonucleoside)
Dihydroorotate dehydrogenase	2.4.2.8	PFF0160c	L	RNAi;	Pf	Deng 2009;	L	L
				Inhibitors		McRobert & McConkey 2002
				(several)
Adenosine deaminase	3.5.4.4	PF10_0289	L	Inhibitor	Pf	Ho 2009	L^*	Conditional KO: NL
				(methylthiocoformycin)
Purine nucleoside phosphorylase	2.4.2.1	PFE0660c	L	Inhibitor	Pf	Kicska 2002	L^	Conditional KO: L
				(immucillin-H)
Ribonucleoside reductase	1.17.4.1	PF10_0154 PF14_0053	L	Oligodeoxynucleotide	Pf	Chakrabarti 1993	L	L
		PF14_0352		phosphorothioate
Carbonic anhydrase	4.2.1.1	PF11_0410	L	Inhibitors	Pf	Krungkrai 2008	L	L
				(several)
Carbamoyl-phosphate synthase	6.3.5.5	PF13_0044	L	Ribozymes	Pf	Flores 1997	L	L
Deoxyuridine 5-triphosphate	3.6.1.23	PF11_0282	L	Inhibitors	Pf	Nguyen 2005	NL	L
nucleotidohydrolase				(several)
Lactoylglutathione lyase	4.4.1.5	PF11_0145	L	Inhibitor (S-p-bromobenzylglutathione diethyl ester)	Pf	Thornalley 1994	NL	NL
		PFF0230c
Thioredoxin reductase (NADPH)	1.8.1.9	PFI1170c	L	Gene KO	Pf	Krnajski 2002	L	L
3-Phosphoshikimate	2.5.1.19	PFB0280w	L	Inhibitor (glyphosate)	Pf	Roberts 1998	L	L
1-carboxyvinyl transferase
Chorismate synthase	4.2.3.5	PFF1105c	L	RNAi	Pf	McRobert & McConkey 2002	L	L
Sphingomyelinase	3.1.4.12	PFL1870c	L	Inhibitor	Pf	Hanada 2002	NL	NL (GR)
				(Scyphostatin)
Plasmepsin II	3.4.23.39	PF14_0077	L	Inhibitors	Pf	PubMed ID8816746	-	NL
				(several)
cytosolic lysyl-tRNA synthetase	6.1.1.2	PF13_0262	L	Inhibitor	Pf	doi: 10.1016/j.chom.2012.04.015	-	L
				(cladosporin)
apicoplast-targeted	6.1.1.5	-	L	Inhibitor (mupirocin)	Pf	doi: 10.1073/pnas.1011560108	-	L
isoleucyl-tRNA synthetase
cytosolic isoleucyl-tRNA synthetase	6.1.1.5	-	L	Inhibitor	Pf	doi: 10.1073/pnas.1011560108	-	L
				(Thiaisoleucine)
gamma-Glutamylcysteine synthase	6.3.2.2	PFI0925w	L	Inhibitor	Pf	doi: 10.1111/j.1365-2958.2011.07933.x	-	NL
				(L-buthionine sulfoximine);
				fail to Gene KO
glutathion s-transferase	2.5.1.18	PF3D7_1419300	L	Inhibitors	Pf	Sturm 2009	-	NL
				(ellagic acid, others)
glutathione reductase	1.8.1.7	PF3D7_1419800	L	Inhibitors	Pf	PMID: 23116403, Muller 2015	-	NL
				(several);
				fail to KO
Farnesyl diphosphate synthase	2.5.1.10	PF11_0295	L	Inhibitors	Pf	Mukkamala 2008	L	L
				(many)
Farnesyl diphosphate synthase	2.5.1.1	PF11_0295	L	Inhibitors	Pf	Mukkamala 2008	L	L
				(many)
Glycerol kinase	2.7.1.30	PF13_0269	NL	Gene KO	Pf	Schnick 2009	NL	NL
Fructose-biphosphate aldolase	4.1.2.13	PF14_0425	NL	Antisense oligos	Pf	Wanidworanun 1999	NL	NL
5-aminolevulinic acid synthase	2.3.1.37	PF3D7_1246100	NL	Gene KO	Pf, Pb	doi: 10.1074/jbc.M114.615831 and 10.1371/journal.ppat.1003522	-	NL
ferrochelatase	4.99.1.1	PF3D7_1364900	NL	Gene KO	Pf	doi: 10.1074/jbc.M114.615831	-	NL
aconitase	4.2.1.3	PF13_0229	NL	Gene KO	Pf	DOI: 10.1186/1741-7007-11-67,	-	NL
				Inhibitor		doi: 10.1016/j.celrep.2015.03.011
				(Sodium fluoroacetate)
glutamate dehydrogenase a	1.4.1.4	PF14_0164	NL	Gene KO	Pf	DOI: 10.1186/1475-2875-10-193.	-	NL
α-ketoglutarate dehydrogenase	1.2.4.2	PF3D7_0820700	NL	Gene KO	Pf	doi: 10.1016/j.celrep.2015.03.011	-	NL
succinyl-CoA synthetase	6.2.1.4	PF3D7_1108500	NL	Gene KO	Pf	doi: 10.1016/j.celrep.2015.03.011	-	NL
succinate dehydrogenase	1.3.99.1	PF3D7_1034400	NL	Gene KO	Pf	doi: 10.1016/j.celrep.2015.03.011	-	NL
citrate synthase	2.3.3.1	PF3D7_1022500	NL	Gene KO	Pf	doi: 10.1016/j.celrep.2015.03.011	-	NL
isocitrate dehydrogenase	1.1.1.42	PF3D7_1345700	NL	Gene KO	Pf	doi: 10.1016/j.celrep.2015.03.011	-	NL
Protoporphyrinogen oxidase	1.3.3.4	PF10_0275	L	Inhibitor	Pf	Ramya 2007	L	NL
				(Acifluorfen)
Acetyl-CoA carboxylase	6.4.1.2	PF3D7_1026900	L	Inhibitor	Pf	Ramya 2007	-	NL
		PF3D7_1469600		(Haloxyfops, Fluazifops, Quizalofops)
alpha-Amino-levulinic acid	4.2.1.24	PF14_0381	L	Inhibitor	Pf	Ramya 2007	L	NL
dehydrogenase				(Succinyl acetone)
Orotidine-monophosphate	4.1.1.23	PF10_0225	L	-	Pb	unpublished;	L	L
decarboxylase						Plata 2010
glutathione synthetase	6.3.2.3	PF3D7_0512200	L	fail to Gene KO	Pb	Patzewitz, 2012 (doi: 10.1111/j.1365-2958.2011.07933.x)	-	NL
Chitinase	3.2.1.14	PFL2510w	NL	Gene KO	Pb	Dessens 2001	NL	NL
Arginase	3.5.3.1	PFI0320w	NL	Gene KO	Pb	Olszewski 2009	NL	NL
Beta-Hydroxyacyl-ACP dehydratase	4.2.1.58	PF13_0128	NL	Gene KO	Pb	Vaughan 2009	NL	NL
Beta-Hydroxyacyl-ACP dehydratase	4.2.1.61	PF13_0128	NL	Gene KO	Pb	Vaughan 2009	NL	NL
Beta-Hydroxyacyl-ACP dehydratase	4.2.1.60	PF13_0128	NL	Gene KO	Pb	Vaughan 2009	NL	NL
FABI, enoyl-acyl carrier reductase	1.3.1.9	PFF0730c	NL	Gene KO	Pb	Vaughan 2009;	NL	NL
				siRNA		Yu 2008
FABB/F 3-oxoacyl-acyl-carrier protein	2.3.1.41	PFF1275c	NL	Gene KO	Pb	Vaughan 2009	NL	NL
synthase I/II
Thioredoxin peroxidase	1.11.1.15	PF14_0368	NL	Gene KO	Pb	Yano 2006 and 2008	NL	NL
gamma-Glutamylcysteine synthase	6.3.2.2	PFI0925w	NL	Gene KO	Pb	Vega-Rodriguez 2009	NL	NL
Aquaglyceroporin	-	PF11_0338	NL	Gene KO	Pb	Promeneur 2007	NL	NL
Phosphatidylcholine-sterol	2.3.1.43	PFF1420w	NL	Gene KO	Pb	Bhanot 2005	NL	NL
acyltransferase
glutathione reductase	1.8.1.7	PF3D7_1419800	NL	Gene KO	Pb	doi: 10.1074/jbc.M110.122275	-	NL
Updated

## Sheet: ST8BLAST
ST8: Platform blast hits
ID	SEQUENCE	CHROMOSOME	POSITION	ORF	ORF_old	SPOT_ID	query	alignment
ac11rRNA18s_0	AGGCGCGTAAATTACCCAATTCTAAAAAAGAGAGGTAGTGACAAGAAATAACAATACAATATCGAAAAAT	Pf3D7_13_v3	2800435	PF3D7_1371000	MAL13_18SrRNA	ac11rRNA18s_0	ac11rRNA18s_0	PF3D7_0112300 PF3D7_1148600 PF3D7_1371000
ac11rRNA18s_1	GCCCGTCGCTCCTACCGATTGAAAGATATGATGAATTGTTTGGATATGAATTAAAATAATGAAATTTTAT	Pf3D7_13_v3	2801987	PF3D7_1371000	MAL13_18SrRNA	ac11rRNA18s_1	ac11rRNA18s_1	PF3D7_1148600 PF3D7_1371000
ac11rRNA28s_0	ATAGTACCTGAAATCGTTAAGGTGGAACGGATTAAGAAAGGAAAATGTAAGAAGATAGTAAATATTACTC	Pf3D7_13_v3	2803398	PF3D7_1371300	MAL13_28SrRNA	ac11rRNA28s_0	ac11rRNA28s_0	PF3D7_1148600 PF3D7_1371300
ac11rRNA28s_1	AAAAGGATTGGCTCTGAGGACATTAGAAAAGAGAAGAAAAAAAAGGGGGTTGAAAATAAAATTACAGATT	Pf3D7_13_v3	2805461	PF3D7_1371300	MAL13_28SrRNA	ac11rRNA28s_1	ac11rRNA28s_1	PF3D7_1148600 PF3D7_1371300
ac11rRNA28s_2	CTGGGTTTAGACCGTCGTGAGACAGGTTAGTTTTACCCTACTGATGAATTTTATTATATTTTTTATATAT	Pf3D7_13_v3	2806606	PF3D7_1371300	MAL13_28SrRNA	ac11rRNA28s_2	ac11rRNA28s_2	PF3D7_0532000 PF3D7_1148600 PF3D7_0726000 PF3D7_1371300
ac11rRNA5.8s_0	AAATGCAATTACTGTGAATCATCAGAATGCTGAATGTAAACTATACCATATTTACCCTTATGGGCAAATT	Pf3D7_13_v3	2802596	PF3D7_1371200	MAL13_5.8SrRNA	NA	ac11rRNA5.8s_0	PF3D7_1148600 PF3D7_1371200
ac11rRNAITS1_0	CACCAACAATATTGAATACTCAAACTTTTTACATAATTATTTGTTTTATATATATATATAATATCTTTAT	Pf3D7_11_v3	1928359	PF3D7_1148600	MAL11_rRNA	ac11rRNAITS1_0	ac11rRNAITS1_0	PF3D7_1148600
ac11rRNAITS2_0	ACAATACTTTGTGCTTCTCTGGTTTTTTTTTTGTGATATGTTATATTTTAATCATATATATATATTATCA	Pf3D7_11_v3	1928681	PF3D7_1148600	MAL11_rRNA	ac11rRNAITS2_0	ac11rRNAITS2_0	PF3D7_1148600
ac13rRNA18s_0	ATAGTACCTGAAATCGTTAAGGTGGAACGGATTAAGAAAGGAAAATGTAAGAAGATAGTAAATATTACTC	Pf3D7_13_v3	2803398	PF3D7_1371300	MAL13_28SrRNA	ac13rRNA18s_0	ac13rRNA18s_0	PF3D7_1148600 PF3D7_1371300
ac13rRNA18s_1	AAAAGGATTGGCTCTGAGGACATTAGAAAAGAGAAGAAAAAAAAGGGGGTTGAAAATAAAATTACAGATT	Pf3D7_13_v3	2805461	PF3D7_1371300	MAL13_28SrRNA	ac13rRNA18s_1	ac13rRNA18s_1	PF3D7_1148600 PF3D7_1371300
ac13rRNA18s_2	ATATATATATATACATATAGTATTGTGACAGTAATCCAACTTGGTACGAGAGGATTAGTTGGTTCAGACA	Pf3D7_13_v3	2806689	PF3D7_1371300	MAL13_28SrRNA	ac13rRNA18s_2	ac13rRNA18s_2	PF3D7_1371300 PF3D7_0532000 PF3D7_0726000 PF3D7_0112700
ac13rRNA28s_0	AGGCGCGTAAATTACCCAATTCTAAAAAAGAGAGGTAGTGACAAGAAATAACAATACAATATCGAAAAAT	Pf3D7_13_v3	2800435	PF3D7_1371000	MAL13_18SrRNA	ac13rRNA28s_0	ac13rRNA28s_0	PF3D7_0112300 PF3D7_1148600 PF3D7_1371000
ac13rRNA28s_1	GCCCGTCGCTCCTACCGATTGAAAGATATGATGAATTGTTTGGATATGAATTAAAATAATGAAATTTTAT	Pf3D7_13_v3	2801987	PF3D7_1371000	MAL13_18SrRNA	ac13rRNA28s_1	ac13rRNA28s_1	PF3D7_1148600 PF3D7_1371000
ac13rRNA5.8s_0	AAATGCAATTACTGTGAATCATCAGAATGCTGAATGTAAACTATACCATATTTACCCTTATGGGCAAATT	Pf3D7_13_v3	2802596	PF3D7_1371200	MAL13_5.8SrRNA	NA	ac13rRNA5.8s_0	PF3D7_1148600 PF3D7_1371200
ac13rRNAITS1_0	ACAATACTTTTGTGCTTCTCTGGTTTTTTTTTTGTGATATGTTATATTTTAATCATATATATATATTATC	Pf3D7_13_v3	NA	NA	NA	ac13rRNAITS1_0	ac13rRNAITS1_0	PF3D7_1148600
ac13rRNAITS2_0	CACCAACAATATTGAATACTCAAAATTTTGCATAATTATTTGTTTTATATATATATATATAATATCTTTA	Pf3D7_13_v3	NA	NA	NA	ac13rRNAITS2_0	NA	NA
ac14rRNA.1-5s_0	TCGTTCATACTACAGTGGCCACACCAGATCCCATCAGAACTCTGAAGTTAAGCACTGTAAGGCTTGGCTA	Pf3D7_14_v3	779381	PF3D7_1418500	MAL14_5S_1	NA	ac14rRNA.1-5s_0	PF3D7_1418600 PF3D7_1418500 PF3D7_1418700
ac14rRNA.2-5s_0	TCGTTCATACTACAGTGGCCACACCAGATCCCATCAGAACTCTGAAGTTAAGCACTGTAAGGCTTGGCTA	Pf3D7_14_v3	779381	PF3D7_1418500	MAL14_5S_1	NA	ac14rRNA.2-5s_0	PF3D7_1418600 PF3D7_1418500 PF3D7_1418700
ac14rRNA.3-5s_0	TCGTTCATACTACAGTGGCCACACCAGATCCCATCAGAACTCTGAAGTTAAGCACTGTAAGGCTTGGCTA	Pf3D7_14_v3	779381	PF3D7_1418500	MAL14_5S_1	NA	ac14rRNA.3-5s_0	PF3D7_1418600 PF3D7_1418500 PF3D7_1418700
ac1rRNA18s_0	CATGCAAGTGAAAGTACATATGTAAGTAATATATTGAAACTGCGAACGGCTCATTAAAACAGTTATAATC	Pf3D7_01_v3	473788	PF3D7_0112300	MAL1_18s	ac1rRNA18s_0	ac1rRNA18s_0	PF3D7_0112300
ac1rRNA18s_1	TTCCCTGTTTTACTAATAATTTGTTTTTTTTTACTCTATTTCTCTCTTCTTTTAAGAATGTACTTGCTTG	Pf3D7_01_v3	475341	PF3D7_0112300	MAL1_18s	ac1rRNA18s_1	ac1rRNA18s_1	PF3D7_0112300 PF3D7_1148600 PF3D7_1371000
ac1rRNA28s_0	ATTGAAGGAATTGTCAAGTTGAATTGTACTCTTGTAGGCCTCACAGGTGAAATGAATATATAGAAGTAAA	Pf3D7_01_v3	477430	PF3D7_0112700	MAL1_28s	ac1rRNA28s_0	ac1rRNA28s_0	PF3D7_0112700
ac1rRNA28s_1	CAAGGAGGGAACAGCAGCAATTATATAATTTTTGGGGTTCTTTGAATTCCTTATTATTTTTGCAATATTC	Pf3D7_01_v3	479409	PF3D7_0112700	MAL1_28s	ac1rRNA28s_1	ac1rRNA28s_1	PF3D7_0112700
ac1rRNA28s_2	CGACTTAAAAGGTGTAGATATAAGTGGGAGTAGGAAAATGAAATACGTTTTTTACAATAGTGAAATACCA	Pf3D7_01_v3	480137	PF3D7_0112700	MAL1_28s	ac1rRNA28s_2	ac1rRNA28s_2	PF3D7_0112700
ac1rRNA5.8s_0	AGCAAAACGCGATAAGCAATGAAAATTGCAATTACTGTAAATCATCAGAATGCTGAATGTAAATTACACC	Pf3D7_01_v3	476333	PF3D7_0112500	MAL1_5.8s	ac1rRNA5.8s_0	ac1rRNA5.8s_0	PF3D7_0112500
ac1rRNAITS1_0	ATTTTTTTATATTATATATATTATTATAAAATATATGTAATTCTTTTAAGTATAATAATAATAATGAATA	NA	NA	NA	NA	ac1rRNAITS1_0	NA	NA
ac1rRNAITS2_0	TTTATTTATGGCATTAGCTTTTTAGCACGTATAAGCTCTTACATAGGATATTTCGGTATGGACGATCTTT	Pf3D7_01_v3	476994	PF3D7_0112600	MAL1_ITS2	ac1rRNAITS2_0	ac1rRNAITS2_0	PF3D7_0112600
ac5rRNA18s_0	TAAAATCCCCACTTTTGCTTTTGCTTTTTTTGGGGATTTTGTTACTTTGAGTAAATTAGAGTGTTCAAAG	Pf3D7_07_v3	1084541	PF3D7_0725600	MAL7_18S	NA	ac5rRNA18s_0	PF3D7_0531600
ac5rRNA18s_1	TTATATTTGTATCTTTGATGCTTATATTTTGCATACTTTTCCTCCGCCGAAAGGCGTAGGTAATCTTTAT	Pf3D7_05_v3	1291350	PF3D7_0531600	MAL5_18S	NA	ac5rRNA18s_1	PF3D7_0531600
ac5rRNA28s_0	TTGTAGATTTGTGTGGTGTTTAATTTTTATTAAATCCCCACTTTGCATACAATACCGGTAAGCAATTATG	Pf3D7_05_v3	1293232	PF3D7_0532000	MAL5_28S	NA	ac5rRNA28s_0	PF3D7_0532000 PF3D7_0726000 PF3D7_0112700
ac5rRNA28s_1	TTTGCTTTTCTTTCGATTTGCTTGTAATCTGCTTTTTCTTTTTCTTCTTTCTTTTTTTCTCCCCCTCTTT	NA	NA	NA	NA	ac5rRNA28s_1	NA	NA
ac5rRNA5.8s_0	AAAATGCGATACGCAATGAAAATTGCAGTGACTGTGAATCATCAGAATGCTGAATGTAAACTACACCAAT	Pf3D7_07_v3	1086267	PF3D7_0725800	MAL7_5.8s	NA	ac5rRNA5.8s_0	PF3D7_0531800 PF3D7_0725800
ac5rRNAITS1_0	GAAACGATTAATAAAAATAAAAGGGATATAAGAATTATATATTATTTTAGAGATCTTATGGTTTCTTCAA	Pf3D7_05_v3	1291697	PF3D7_0531700	MAL5_ITS1	NA	ac5rRNAITS1_0	PF3D7_0531700
ac5rRNAITS2_0	TTCTCGCTGAATAAAATTTATTTTCATTCATTTTCTAGAGTAACAAAAAAAGAATTCTTTTTATTCTTTT	Pf3D7_05_v3	1292331	PF3D7_0531900	MAL5_ITS2	NA	ac5rRNAITS2_0	PF3D7_0531900
ac7rRNA18s_0	TAAATTTATTTTATTTAGTGTGTATCAATCGAGTTTCTGACCTATCAGCTTTTGATGTTAGGGTATTGGC	Pf3D7_07_v3	1084035	PF3D7_0725600	MAL7_18S	NA	ac7rRNA18s_0	PF3D7_0725600 PF3D7_0531600
ac7rRNA18s_1	TTATATTTGTATCTTTGCTTATATTTTGCATACTTTTCCTCCGCCGAAAGGCGTAGGTAATCTTTATCAA	Pf3D7_07_v3	1085507	PF3D7_0725600	MAL7_18S	NA	ac7rRNA18s_1	PF3D7_0725600
ac7rRNA28s_0	GTGAAAGGCCCATAGTTCTTTTTAATTTATTCATTGGAATTTTTCATGTCGAGTCGTGTTCTTTGAGATT	Pf3D7_07_v3	1086793	PF3D7_0726000	MAL7_28S	NA	ac7rRNA28s_0	PF3D7_0726000
ac7rRNA28s_1	AGGGAACGGCTTTGTAAACTTGGTTTCTTCTGATTCCATTTTGCTTTGCTTATACTCTTAATACTTGTAT	Pf3D7_07_v3	1088596	PF3D7_0726000	MAL7_28S	NA	NA	NA
ac7rRNA5.8s_0	AAAATGCGATACGCAATGAAAATTGCAGTGACTGTGAATCATCAGAATGCTGAATGTAAACTACACCAAT	Pf3D7_07_v3	1086267	PF3D7_0725800	MAL7_5.8s	NA	ac7rRNA5.8s_0	PF3D7_0531800 PF3D7_0725800
ac7rRNAITS1_0	TGAAACGATTAAAAAAATAAAGGGGATTTATAGGAATTATATATTATTTTAGAAATCTAAAGATTTCTTC	Pf3D7_07_v3	1085868	PF3D7_0725700	MAL7_ITS1	NA	ac7rRNAITS1_0	PF3D7_0725700
ac7rRNAITS2_0	GTTTCTCGCTGAATAAAATTTATTTTCATTCATTTTCTAGAGTAACAAAAAAAGAATTCTTTTATTCTTT	Pf3D7_07_v3	1086490	PF3D7_0725900	MAL7_ITS2	NA	ac7rRNAITS2_0	PF3D7_0725900 PF3D7_0531900
achr11-tRNA-Gly-1_0	GTCAATAGTCTAACGGCCATGATACCTGCCTTCCAAGCAGGTGACCCGGGTTCGACTCCCGGTTGACGCA	Pf3D7_11_v3	143356	PF3D7_1103200	MAL11_tRNA_Gly1	achr11-tRNA-Gly-1_0	achr11-tRNA-Gly-1_0	PF3D7_1103200
achr11-tRNA-Leu-1_0	TGAGTGGTCTAAAGCGTCAGACTCAAGATCTGATGAACGTAAGTTCGCATGGGTTCGAACCCCATTTCGT	Pf3D7_11_v3	144859	PF3D7_1103300	MAL11_tRNA_Leu1	achr11-tRNA-Leu-1_0	achr11-tRNA-Leu-1_0	PF3D7_1103300
achr12-tRNA-Gln-1_0	TTTCGTAGTGTAGTGGTTAGCACTGAGGACTTTGAATCCTCCAACCCGGGTTCGAGTCCCGGCGAGACCT	Pf3D7_12_v3	2113730	PF3D7_1252000	2277.pre-tRNA-Glu-1,MAL12_tRNA_Glu1	achr12-tRNA-Gln-1_0	achr12-tRNA-Gln-1_0	PF3D7_1252000
achr12-tRNA-Pro-1_0	CTACTTGATCTAGTGGTATGATTCTTGCTTCGGGTGCAAGACGTCCCGGGTTCGATTCCCGGAGTAGCCC	Pf3D7_12_v3	666886	PF3D7_1216800	MAL12_tRNA_Pro1	achr12-tRNA-Pro-1_0	achr12-tRNA-Pro-1_0	PF3D7_1216800
achr12-tRNA-Val-1_0	GGCATGGTCTAGTGGCTATGACGCCTGCCTAACACGCAGGAGATCCCGAGTTCGATCCTCGGTGCCCGTA	Pf3D7_12_v3	2112881	PF3D7_1251900	2277.pre-tRNA-Val-1,MAL12_tRNA_Val1	achr12-tRNA-Val-1_0	achr12-tRNA-Val-1_0	PF3D7_1251900
achr13-MALr.10_0	AGCCACCTGTGGGAGTCGAACCCACGATCTTTTGATTACGAATCAAACGCATTACCAACTGTGCTAAGAT	Pf3D7_13_v3	2197906	PF3D7_1355400	MAL13_tRNA_Thr1	NA	achr13-MALr.10_0	PF3D7_1355400
achr13-MALr.12_0	CGGTAGTTCAGTTGGATAGAATGCCCGACTACGGATCGGGAGGTCGTGGGTTCGACTCCTGCCCGGCCTA	Pf3D7_13_v3	2780358	PF3D7_1369800	MAL13_tRNA_Arg2	NA	achr13-MALr.12_0	PF3D7_1369800
achr13-MALr.14_0	TGAGCCCAGAGGGATTCGAACCCCCAGCCTTCTGATCTGGAGTCAGACGCGCTACCGTTGCGCCATAGGC	Pf3D7_13_v3	2781080	PF3D7_1369900	MAL13_tRNA_Trp1	NA	achr13-MALr.14_0	PF3D7_1369900
achr13-MALr.16_0	CAGTGGCGTAATTGGATAGCGCAATGCCTTCCTAAGGCAAAGGTTATGGGTTCGAGTCCCATCTGGTGTA	Pf3D7_13_v3	2781626	PF3D7_1370000	MAL13_tRNA_Arg3	NA	achr13-MALr.16_0	PF3D7_1370000
achr13-MALr.18_0	AGGGCGCGCACGGATTTGAACCATGGACCCGCTGATCTGCAGTCAGCTGCTCTACCGCTGAGCTACACGC	Pf3D7_13_v3	2783150	PF3D7_1370100	MAL13_tRNA_Cys1	NA	achr13-MALr.18_0	PF3D7_1370100
achr13-MALr.2_0	CAGCTACAGGATTTGAACCTGTGCGGGCAGAGCCCAGTTGATTTCGAGTCAACCTCCTTAACCACTCGGA	Pf3D7_13_v3	1524114	PF3D7_1337600	MAL13_tRNA_Ser1	NA	achr13-MALr.2_0	PF3D7_1337600
achr13-MALr.20_0	CATCTGTGGTCTAGTGGTAGAATACTTCGTTGCCATCGAAGTGACCCGGGTTCGATTCCCGGCAGATGCA	Pf3D7_13_v3	2783767	PF3D7_1370200	MAL13_tRNA_Gly1	NA	achr13-MALr.20_0	PF3D7_1370200
achr13-MALr.4_0	CAGCGTAGCTCAGAGGAAGAGTGGGGGGCTCATAACCCCCAGGACCGTGGATCGAAACCACGCGCTGCTA	Pf3D7_13_v3	1575358	PF3D7_1339100	MAL13_tRNA_Met1	NA	achr13-MALr.4_0	PF3D7_1339100
achr13-MALr.6_0	GGGCTACTCCGGGAATTGAACCCGGGACCTCTCGCACCCAAAGCGAGAATCATACCACTAGACTAAGTAG	Pf3D7_13_v3	1576926	PF3D7_1339200	MAL13_tRNA_Pro1	NA	achr13-MALr.6_0	PF3D7_1339200
achr13-MALr.8_0	TCTGTGGCGCAATTGGATAGCGCGTTGGACTTCTAATCCAAAGGCTGCGGGTTCGAATCCCGCCAGGGGT	Pf3D7_13_v3	1631336	PF3D7_1341000	MAL13_tRNA_Arg1	NA	achr13-MALr.8_0	PF3D7_1341000
achr14-tRNA-Met-1_0	GGGTAATTGGCGCAGTTGGTTAGCGCGCGGGTCTCATAATCCCGAGGTCGTGAGTTCGATCCTCACATTA	Pf3D7_14_v3	1546224	PF3D7_1438300	MAL14_tRNA.Met1	NA	achr14-tRNA-Met-1_0	PF3D7_1438300
achr14-tRNA-Pro-1_0	CTACTTAGTCTAGTGGTATGATTCTCTCTTAGGGTGGGAGAGGTCCCGGGTTCGATTCCCGGAGTAGCCC	Pf3D7_14_v3	778094	PF3D7_1418400	MAL14_tRNA.Pro2	NA	achr14-tRNA-Pro-1_0	PF3D7_1418400
achr2-tRNA-Gln-1_0	TTCTGTAGTGTAGTGGTTAGCACTGCAGACTCTGACTCTGCAAACCTGGGTTCAAATCCCAGCAGAACCT	Pf3D7_02_v3	164271	PF3D7_0203500	MAL2_tRNA.Gln1	NA	achr2-tRNA-Gln-1_0	PF3D7_0203500
achr3-tRNA-Ile-1_0	CTATAGCTCAGTTGGTTAGAGCGTACGGCTAATAACCGTAAGGTCGGCGGTTCGAGACCGCCTGGGACCA	Pf3D7_03_v3	531900	PF3D7_0312700	MAL3_tRNA_Ile1	NA	achr3-tRNA-Ile-1_0	PF3D7_0312700
achr3-tRNA-Val-1_0	AGCATGGTCTAGTGGCTATGACGTTCGCCTCACACGCGAAAGATCCCGAGTTCGATCCTCGGTGCTCGTA	Pf3D7_03_v3	531216	PF3D7_0312600	MAL3_tRNA_Val1	NA	achr3-tRNA-Val-1_0	PF3D7_0312600
achr4-tRNA-Ala-1_0	GCAGGTGGTGTAGTGGTATCACGCTTGATTTGCATTCAAGAGGTCCGGGGTTCAATTCCCCGTCTGTCCA	Pf3D7_04_v3	517724	PF3D7_0411500	MAL4_tRNA_Ala1	NA	achr4-tRNA-Ala-1_0	PF3D7_0411500
achr4-tRNA-Asn-1_0	GTTCCGTAGCTCAGTTGGTTAGAGCGTGCGGCTGTTAACCGCAAGGTCGTTGGTTCGATCCCAGCCGGTA	Pf3D7_04_v3	174830	PF3D7_0403000	MAL4_tRNA_Asn1	NA	achr4-tRNA-Asn-1_0	PF3D7_0403000
achr4-tRNA-Glu-1_0	TCCCACGTGGTCTAGTGGCTAGGATATTCGGCTCTCACCCGAAAGGCCCGGGTTCAATTCCCGGCGTGGG	Pf3D7_04_v3	518156	PF3D7_0411600	MAL4_tRNA_Glu1	NA	achr4-tRNA-Glu-1_0	PF3D7_0411600
achr4-tRNA-Ile-1_0	ATCCATTAGCTCAGTGGTTAGAGCGTCGGTCTTATGTACCGAAGGTCGTGGGTTCGAAACCCACATGGAT	Pf3D7_04_v3	469860	PF3D7_0410200	MAL4_tRNA_Ile1	NA	achr4-tRNA-Ile-1_0	PF3D7_0410200
achr4-tRNA-Ser-1_0	GACAGTGTGTCCGAGTGGTTAAGGAGTCAGACTAGAAATCTGGTAGGCTTTGCCTGCGCAGGTTCGAATC	Pf3D7_04_v3	469218	PF3D7_0410100	MAL4_tRNA_Ser1	NA	achr4-tRNA-Ser-1_0	PF3D7_0410100
achr5-tRNA-Arg-1_0	GGCGTAGCCTAATGGATAAGGCGTCGGTCTTCGGAACCGAAGATTGCGGGTTCGAGTCCCGTCGTCGTTA	Pf3D7_05_v3	1208393	PF3D7_0529600	MAL5_tRNA_Arg1	NA	achr5-tRNA-Arg-1_0	PF3D7_0529600
achr5-tRNA-Glu-1_0	TCCCATGTAGTCTAGGCGGTTAGGATATTCGGCTTTCACCCGAACGACCCGGGTTCGAGTCCCGGCGTGG	Pf3D7_05_v3	1150234	PF3D7_0527700	MAL5_tRNA_Glu1	NA	achr5-tRNA-Glu-1_0	PF3D7_0527700
achr5-tRNA-Leu-1_0	CCGAGTGGTCTAAGGCGCAGCGTTTAGGCCGCTGTCCGTAAGGGCGTGGGTTCGAACCCCACTCCTGACA	Pf3D7_05_v3	451365	PF3D7_0510600	MAL5_tRNA_Leu1	NA	achr5-tRNA-Leu-1_0	PF3D7_0510600
achr5-tRNA-Leu-2_0	AGTGGTTAAGGGGGTGGACTTAAGATCCTCTGGTCACTAGACCGCGTGGGTTCGAACCCCACCTCGTGCA	Pf3D7_05_v3	1151227	PF3D7_0527800	MAL5_tRNA_Leu2	NA	achr5-tRNA-Leu-2_0	PF3D7_0527800
achr5-tRNA-Phe-1_0	GTGATAGCTCAGTTGGGAGAGCGTCAGACTGAAGATCTGAAGGTCCCTGGTTCGATCCCTGGTCACGGCA	Pf3D7_05_v3	603951	PF3D7_0514400	MAL5_tRNA_Phe1	NA	achr5-tRNA-Phe-1_0	PF3D7_0514400
achr6-MALr.2_0	GCTAGTAGTGTAGTGGTATCACGTTCGCTTCGCATGCGAAAGTTCCCGGGTTCGATTCCCGGCTGGTCCA	Pf3D7_06_v3	861019	PF3D7_0620800	MAL6_tRNA_Ala1	NA	achr6-MALr.2_0	PF3D7_0620800
achr6-MALr.4_0	AGAAGCGGGATTCGAACCCACGCCTTATACAGACTACAATCTGACTGTAGCGCCTTAGACCGCTCGGCCA	Pf3D7_06_v3	861689	PF3D7_0620900	MAL6_tRNA_Leu1	NA	achr6-MALr.4_0	PF3D7_0620900
achr6-MALr.6_0	GGATTCGAACCTGCGCAAGCAAAGCTCATTGGATTTCAAGTCCAACCCCTTAACCACTCGGGCAAACTGT	Pf3D7_06_v3	883574	PF3D7_0621600	MAL6_tRNA_Ser1	NA	achr6-MALr.6_0	PF3D7_0621600
achr7-tRNA-Ala-1_0	CGACTAGCTCAAGTGGTAGAGCGCTCGCTTAGCATGCGAGAGGTACGGGGATCGATACCCCGGTCGTCCA	Pf3D7_07_v3	111473	PF3D7_0702700	MAL7_tRNA_Ala1	NA	achr7-tRNA-Ala-1_0	PF3D7_0702700
achr7-tRNA-Asp-1_0	CGAGATAGTATAGTGGCAAGTATTTCCGCCTGTCACGCGGAAGACCCGGGTTCAATTCCCGGTCTCGGAG	Pf3D7_07_v3	670797	PF3D7_0714700	MAL7_tRNA_Asp1	NA	achr7-tRNA-Asp-1_0	PF3D7_0714700
achr7-tRNA-Leu-1_0	CCGAGTGGTCTAAGGCGCAACGTTAAGGCCGTTGTCCGAAAGGGCGTGGGTTCGAACCCCACTTCTGTCA	Pf3D7_07_v3	671666	PF3D7_0714800	MAL7_tRNA_Leu1	NA	achr7-tRNA-Leu-1_0	PF3D7_0714800
achr7-tRNA-Ser-1_0	GAGTGGTTAAGGGGTTGGACTGCTAATCCAATGGGTTCTGCCCGCGCAGGTTCGATTCCTGCCGTTGTCG	Pf3D7_07_v3	672735	PF3D7_0714900	MAL7_tRNA_Ser1	NA	achr7-tRNA-Ser-1_0	PF3D7_0714900
achr7-tRNA-Thr-1_0	CACCTTAGCACAGTGGTAGTGCGTTGGTCTTGTAAACCAAAGGTCGGGAGTTCGATCCTCCCAGGTGGCT	Pf3D7_07_v3	1319011	PF3D7_0730700	MAL7_tRNA_Thr2	NA	achr7-tRNA-Thr-1_0	PF3D7_0730700
achr7-tRNA-Tyr-1_0	ATGATAGCTCAGTTGGTAGAGCGGCAGACTGTAGATCTGTTGGTCACCGGTTCGATTCCGGTTCATCGGA	Pf3D7_07_v3	112052	PF3D7_0702800	MAL7_tRNA_Tyr1	NA	NA	NA
achr7-tRNA-Val-1_0	GGCATGGTCTAGTGGCTATGACGCCTGCCTTACACGCAGGAGATCCCGAGTTCGATCCTCGGTGCCCGTA	Pf3D7_07_v3	1318062	PF3D7_0730600	MAL7_tRNA_Val1	NA	achr7-tRNA-Val-1_0	PF3D7_0730600
aClp_0	GTAAAAAGTATATAAAACCTTTAATATTACCTACAACTCCATTAATTTTATTAGAAAATTCATGTTCTAA	Pf3D7_12_v3	NA	NA	NA	aClp_0	aClp_0	PFC10_API0060
aClp_1	AAAAACATTCTATTTCTAGATTAATAGGTTCACCTCCTGGTTATGTTGGTTATTCAGAAGGAGGTCAATT	NA	NA	NA	NA	aClp_1	aClp_1	PFC10_API0060
acoI_mit_0	ACTAAATAAAATAAATTTATAAGAACGGTGAGATAATGTGCCGTAAACATATAACGGTAAGAAGGTTCGC	Pf3D7_05_v3	98171	PF3D7_0502000	PFE0100w	NA	NA	NA
acoI_mit_1	TATCTGGATTGATTTTATTTATGATATTTATTGTAACTGCTTTCGTTGGTTATGTCTTACCATGGGGTCA	Pf3D7_14_v3	NA	NA	NA	acoI_mit_1	acoI_mit_1	mal_mito_3
acoI_mit_2	TGCTAGAGATTATTCTGTTCCTATTATATGGTTTATGTGTGCATTCTATGCTTTATTATGGATTGGATGT	Pf3D7_11_v3	509590	PF3D7_1113000	PF11_0528	NA	acoI_mit_2	mal_mito_3
acoxI_mit_0	TATCTGGATTGATTTTATTTATGATATTTATTGTAACTGCTTTCGTTGGTTATGTCTTACCATGGGGTCA	Pf3D7_14_v3	NA	NA	NA	acoxI_mit_0	acoxI_mit_0	mal_mito_3
acoxI_mit_1	TGCTAGAGATTATTCTGTTCCTATTATATGGTTTATGTGTGCATTCTATGCTTTATTATGGATTGGATGT	Pf3D7_11_v3	509590	PF3D7_1113000	PF11_0528	NA	acoxI_mit_1	mal_mito_3
acoxIII_mit_0	ACTAAATAAAATAAATTTATAAGAACGGTGAGATAATGTGCCGTAAACATATAACGGTAAGAAGGTTCGC	Pf3D7_05_v3	98171	PF3D7_0502000	PFE0100w	NA	NA	NA
acoxIII_mit_1	TATCTGGATTGATTTTATTTATGATATTTATTGTAACTGCTTTCGTTGGTTATGTCTTACCATGGGGTCA	Pf3D7_14_v3	NA	NA	NA	acoxIII_mit_1	acoxIII_mit_1	mal_mito_3
acoxIII_mit_2	TGCTAGAGATTATTCTGTTCCTATTATATGGTTTATGTGTGCATTCTATGCTTTATTATGGATTGGATGT	Pf3D7_11_v3	509590	PF3D7_1113000	PF11_0528	NA	acoxIII_mit_2	mal_mito_3
aLSU_rRNA_0	GTTGCAAAAGTATCAAATAAAATATAATTAGTGGTGAAATGCCAATCGAATTTGAAGATAGCTGGTTCTC	Pf3D7_13_v3	NA	NA	NA	aLSU_rRNA_0	aLSU_rRNA_0	PFC10_API0010:rRNA
aLSU_rRNA_1	TTATAACAAATTTTTAAACAATATTTATGAGATAGTTTGACTGGGGCGGTCTCCTCCTATATATAAACGG	Pf3D7_11_v3	987096	PF3D7_1125100	PF11_0262	NA	aLSU_rRNA_1	PFC10_API0010:rRNA
aLSUrRNA_0	TTTTTTTGTAAAGTTGAGTAGTTAAGTATAAAATTTTAATTGTTGAAGTAATATAAATAAGAAAATTTAG	Pf3D7_14_v3	631186	PF3D7_1415600	PF14_0154	NA	aLSUrRNA_0	PFC10_API0057:rRNA PFC10_API0010:rRNA
aMAL13P1.1_0	GTATGGCAGCAAAATACGAAGGGGACTCAATAAAAACACATTATACAATACATAAACACACAAATAATGA	Pf3D7_13_v3	21794	PF3D7_1300100	MAL13P1.1	NA	aMAL13P1.1_0	PF3D7_0500100 PF3D7_1300100
aMAL13P1.1_1	CTTCGGCGGTAGCGTCGACGATGAGGCATCTACACCTGACCCTCAAACACAATTACAAAGTGGTACCATA	Pf3D7_13_v3	24375	PF3D7_1300100	MAL13P1.1	NA	aMAL13P1.1_1	PF3D7_1300100
aMAL13P1.1_2	AAAAAGGAAAATGGTAATGAGGATGCGGTACAATGTTTGCTTAAAAATCTTGGCAATGAAGCTAAAAAGT	Pf3D7_13_v3	26008	PF3D7_1300100	MAL13P1.1	NA	aMAL13P1.1_2	PF3D7_1300100
aMAL13P1.1_3	AAAATTTGTAAAGATGTGGTACAAGAAGCAGAAACAGTGGTAGAAAGCGGTTGTGTCCCAGCAAAAACAC	Pf3D7_13_v3	26227	PF3D7_1300100	MAL13P1.1	NA	aMAL13P1.1_3	PF3D7_1300100
aMAL13P1.100_0	GATATTGTAAAAGAAGACTTTGAAAATAAAGCAGACAGAAATGTGTCCATATATAAATTAAATGTAAGCA	Pf3D7_13_v3	768295	PF3D7_1318600	MAL13P1.100	NA	aMAL13P1.100_0	PF3D7_1318600
aMAL13P1.100_1	TAAAAATTTCAAAGTTATTAAATTACCACACACAAGAGCATTCAAAGGGGGAAGACCAATGATGAAAAGA	Pf3D7_13_v3	769452	PF3D7_1318600	MAL13P1.100	NA	aMAL13P1.100_1	PF3D7_1318600
aMAL13P1.102_0	TAATCTAAATGTTAGAGATAGAGTACTAAACAAGCTGGAAAAAGAAGTCAGTTCAGTTGATCATGAGAAT	Pf3D7_13_v3	771918	PF3D7_1318700	MAL13P1.102	NA	aMAL13P1.102_0	PF3D7_1318700
aMAL13P1.102_1	GTATCTCGTGATATGAGAATAGCGTATATGGAAAGTATGTTACAGAAATGTGAAAAGGATTTATCTAAAT	Pf3D7_13_v3	771362	PF3D7_1318700	MAL13P1.102	NA	aMAL13P1.102_1	PF3D7_1318700
aMAL13P1.103_0	GATGAGTGTAATATTTTAAAAGAAGACGAGAATTTGAATTTAACAGAGGAAGAAGGACATGAAGAATTAG	Pf3D7_13_v3	801832	PF3D7_1319400	MAL13P1.103	NA	aMAL13P1.103_0	PF3D7_1319400
aMAL13P1.103_1	CAGAATGAAAAGAACGTAAGGTCCAAAATATGGGAAGACAACGAATTTTACTTGAAATTAAAAAATGCAG	Pf3D7_13_v3	804219	PF3D7_1319400	MAL13P1.103	NA	aMAL13P1.103_1	PF3D7_1319400
aMAL13P1.105_0	AGAAATAATTGATGGAATGCAATCCCCTGATTGTAAGATACGTCTGAGATATATAAAAGAGTTAAGAGTT	Pf3D7_13_v3	818309	PF3D7_1319700	MAL13P1.105	NA	aMAL13P1.105_0	PF3D7_1319700
aMAL13P1.105_1	TTTTTAGCGGACAAATTAAATTATTTATCACAAGATACTGACCAGGATGTGCTATTAGCATCTACATCAT	Pf3D7_13_v3	815896	PF3D7_1319700	MAL13P1.105	NA	aMAL13P1.105_1	PF3D7_1319700
aMAL13P1.106_0	GATAATAGATATAACCCTACTATGGATATTGACTTATCGTCTTCAATGAGCGACATATCTAGAAAAATGA	Pf3D7_13_v3	820825	PF3D7_1319800	MAL13P1.106	NA	aMAL13P1.106_0	PF3D7_1319800
aMAL13P1.107_0	TATAACGAATGTAGAAGAAACGCTTTTGAAAATTCTGATTGGATTATGTATCAAATTAGGATATAAGAGG	Pf3D7_13_v3	825681	PF3D7_1319900	MAL13P1.107	NA	aMAL13P1.107_0	PF3D7_1319900
aMAL13P1.107_1	AGGAAACAATGTGGAGGAAAGTATAAAAATCGTATATAATAAAAATGTGGAAAATAATAAGGCTCAGGGA	Pf3D7_13_v3	824190	PF3D7_1319900	MAL13P1.107	NA	aMAL13P1.107_1	PF3D7_1319900
aMAL13P1.107_2	CTGATGATGCTATTTATTGTGAGGCTCAATATGTAAACGAGTTCTTAATTACTGTAAATTATGGAGAACA	Pf3D7_13_v3	823441	PF3D7_1319900	MAL13P1.107	NA	aMAL13P1.107_2	PF3D7_1319900
aMAL13P1.11_0	ATGCGTAGAACATTCAGGATTAAGGGGTAACAATGGAAAGGTTGAATTAAAAAATAATATAGCTTTCAGT	Pf3D7_14_v3	30635	PF3D7_1400900	PF14_0009	NA	aMAL13P1.11_0	PF3D7_1301100 PF3D7_1253900 PF3D7_1400900 PF3D7_1479300
aMAL13P1.111_0	TTTACCTATGTTACTGATGTTATTGTAAAGGTTGTTGGACAAATAAGTAAAGCCAAGGCTCATACCATAA	Pf3D7_13_v3	834428	PF3D7_1320100	MAL13P1.111	NA	aMAL13P1.111_0	PF3D7_1320100
aMAL13P1.112_0	GTATGATGAAAAAAAGGGAATAAGAAGAACAGAAAAGTGTGATTCTTTAAAAACAAAGGATGATGATGAG	Pf3D7_13_v3	840759	PF3D7_1320300	MAL13P1.112	NA	aMAL13P1.112_0	PF3D7_1320300
aMAL13P1.112_1	TGTAGATATATTAACACAGAAAAAAGGAAAAGAATTTAGTGACCATTGGATATTGTCGGCTCGATTTGAT	Pf3D7_13_v3	839181	PF3D7_1320300	MAL13P1.112	NA	aMAL13P1.112_1	PF3D7_1320300
aMAL13P1.113_0	AATGTTAATGAAAAAATGGGACACAATATTGATAAGATCAGGGATCAACAAAAAATGATGAAAGAGATTA	Pf3D7_13_v3	845031	PF3D7_1320500	MAL13P1.113	NA	aMAL13P1.113_0	PF3D7_1320500
aMAL13P1.114_0	AGTTAAAAATACGCTTAGTGAAAATATAGACCAAACCGAAAAATGGGTAACCGCTGATATGAAAATCTTA	Pf3D7_13_v3	871565	PF3D7_1321100	MAL13P1.114	NA	aMAL13P1.114_0	PF3D7_1321100
aMAL13P1.114_1	GGAGACAATAAAAAAGATGATTCTAACAAAGACATTATAAGTATACAAAAGGTAAATGATTCAACTGAGG	Pf3D7_13_v3	869754	PF3D7_1321100	MAL13P1.114	NA	aMAL13P1.114_1	PF3D7_1321100
aMAL13P1.114_2	CAAATAGTAAGGAAACACAATCTGTTGGTGATGACATAAAGACATATGATATCCACGAGAATAGTAATAA	Pf3D7_13_v3	867038	PF3D7_1321100	MAL13P1.114	NA	aMAL13P1.114_2	PF3D7_1321100
aMAL13P1.114_3	GTAATAAAATGTTGTCTATTACGTACGAATGTGCTTTACAAGTTTTGAACTGGGAAATTCCATATGGAAT	Pf3D7_13_v3	866429	PF3D7_1321100	MAL13P1.114	NA	aMAL13P1.114_3	PF3D7_1321100
aMAL13P1.114_4	CAAATTTTTCCGTTAAGAGAAAATAATGAAGATACGTTTGGAACGATTATAGAGAGATGTATGCATAGAT	Pf3D7_13_v3	864207	PF3D7_1321100	MAL13P1.114	NA	aMAL13P1.114_4	PF3D7_1321100
aMAL13P1.114_5	TTGTACATTTTTAACTGATCGAACTCAAATATCCCAGTATGATCTGGTATTAAGCATAGAAACAGGAAAA	Pf3D7_13_v3	862468	PF3D7_1321100	MAL13P1.114	NA	aMAL13P1.114_5	PF3D7_1321100
aMAL13P1.115_0	AAAAGAAACCAGGCTAGGGAAAGAAAAAATGTAGAAGTTAAAGGAGGAAAATCTCAATTAAAAGCAAACA	Pf3D7_13_v3	875455	PF3D7_1321200	MAL13P1.115	NA	aMAL13P1.115_0	PF3D7_1321200
aMAL13P1.116_0	GGATGGTTAAATAATAAAACAGGTTCTGGTACATTAGAAAATATAGGATCATACAAAATAAATGGAAATA	Pf3D7_13_v3	885373	PF3D7_1321300	MAL13P1.116	NA	aMAL13P1.116_0	PF3D7_1321300
aMAL13P1.116_1	TAAGAGATAATAAATTGAATAATATCAGTGTGTGTAATTCATCAGAAAAAAGGGGATCAAATGATAATGC	Pf3D7_13_v3	882561	PF3D7_1321300	MAL13P1.116	NA	aMAL13P1.116_1	PF3D7_1321300
aMAL13P1.116_2	TATAAAGAAGGAAAACCGGATAAATCATGATAACTCGTGTGTAACTAGCTCCAATAAAAAAGACGAGAAA	Pf3D7_13_v3	880613	PF3D7_1321300	MAL13P1.116	NA	aMAL13P1.116_2	PF3D7_1321300
aMAL13P1.116_3	GTTCATATCTGTATTAGTTAATGAATTGTTAATAAAAATAACCAAAACGGTGAGTAATTTGGTGTGTCTT	Pf3D7_13_v3	878759	PF3D7_1321300	MAL13P1.116	NA	aMAL13P1.116_3	PF3D7_1321300
aMAL13P1.116_4	ATGATGCTGAGCAAATAAAAAAGAAAGAAAATATTCATAAAATAGATAAGAGGGTATTATTACCACCAGC	Pf3D7_13_v3	877881	PF3D7_1321300	MAL13P1.116	NA	aMAL13P1.116_4	PF3D7_1321300
aMAL13P1.117_0	TTTACAAATGGTACTACAAAATAAGACAACCTATGAAGATATCCAGGGTTTATATTCGGGAAATAATCCA	Pf3D7_13_v3	889110	PF3D7_1321400	MAL13P1.117	NA	aMAL13P1.117_0	PF3D7_1321400
aMAL13P1.118_0	TGTGTAAATATTCTGAATGTATGTCTTATGTACTTTTCTCTTTAATGGTTGCTTTATGGGGTCTATGGAA	Pf3D7_13_v3	893248	PF3D7_1321500	MAL13P1.118	NA	aMAL13P1.118_0	PF3D7_1321500
aMAL13P1.118_1	GAGTGAACACTATTGTTGGTGTCAGAGAGTTTTATCTGAATTTTATACGCAAGGAGATGAAGAATTAAAA	Pf3D7_13_v3	890524	PF3D7_1321500	MAL13P1.118	NA	aMAL13P1.118_1	PF3D7_1321500
aMAL13P1.119_0	ATATTATGGATGTGAATAGGAACAAAACCCTGTCAGAAAATAAAGAACCATTCAAAGATGTAACAGAAGA	Pf3D7_13_v3	899532	PF3D7_1321600	MAL13P1.119	NA	aMAL13P1.119_0	PF3D7_1321600
aMAL13P1.119_1	ATAATAAAAGCTGCTGATTTGTCGCATAATTGTGTAGATTGGAGTGAACATTATCAATGGGTAAAAAGAT	Pf3D7_13_v3	900631	PF3D7_1321600	MAL13P1.119	NA	aMAL13P1.119_1	PF3D7_1321600
aMAL13P1.11a_0	TTGGTGTTGCACTATCATCTACAGATAGGGAAGATACTCTTAATTTTTATAATTTAGTTAAAGATGGAGC	Pf3D7_14_v3	30216	PF3D7_1400900	PF14_0009	NA	aMAL13P1.11a_0	PF3D7_1301100 PF3D7_1253900 PF3D7_1400900 PF3D7_1479300
aMAL13P1.12_0	TTGTTGTGGATATTATAATGTTGATTAATTTATTAGTAGACGTGAACATAAGCTGTGGTGGATATTTACG	Pf3D7_13_v3	130688	PF3D7_1302400	MAL13P1.12	NA	aMAL13P1.12_0	PF3D7_1302400
aMAL13P1.120_0	AAAATGAACAAAAGCGTAAGGAACAGCTTTTGGAAAATAAAGACAATAAGAAGGAGGGGAAAAATACAAA	Pf3D7_13_v3	903032	PF3D7_1321700	MAL13P1.120	NA	aMAL13P1.120_0	PF3D7_1321700
aMAL13P1.120_1	AAAAAATCGACCAATAAAAATACAATCATCTCAGGCAGAAAAAAATAGAGCAGCAAAAGCAGCAAAACAT	Pf3D7_13_v3	904041	PF3D7_1321700	MAL13P1.120	NA	aMAL13P1.120_1	PF3D7_1321700
aMAL13P1.121_0	GAAGCAATTTTGTCCTTTGTTTCTATATATGCTCTCCTTCAGAATTTTAATCCGAGCCCTCTTATTTTTA	Pf3D7_13_v3	916906	PF3D7_1322000	MAL13P1.121	NA	aMAL13P1.121_0	PF3D7_1322000
aMAL13P1.121_1	ATAAGACGAGCATAACTTGGACTATTGCCGTATTGTTAATGGAGATTCCGAAAATTGTTAATTTAATTAG	Pf3D7_13_v3	918482	PF3D7_1322000	MAL13P1.121	NA	aMAL13P1.121_1	PF3D7_1322000
aMAL13P1.122_0	CAAAGAAAAGAATAGAACGAAACAAACAAGAAATAGAAGATCATCGAAGAGAACAAGATGGTGAAAATGA	NA	NA	NA	NA	aMAL13P1.122_0	aMAL13P1.122_0	PF3D7_1322100
aMAL13P1.122_1	ATATAAATATAGAACAACAGAAAAACACACAAAAATCTGCATCGGATGGTATCATAGAGCAACCACTTAA	Pf3D7_13_v3	923672	PF3D7_1322100	MAL13P1.122	NA	aMAL13P1.122_1	PF3D7_1322100
aMAL13P1.122_2	AAGAGGTTACATAAGGAAAATCAAATTGAACCAGTAAACGGAGTTGATCATAAAAAGGAGGGAAATATTT	Pf3D7_13_v3	925987	PF3D7_1322100	MAL13P1.122	NA	aMAL13P1.122_2	PF3D7_1322100
aMAL13P1.122_3	GTATTAGGAAAACGCGAATTTGAAAAAAGGCTAGAAGTATATCAAGAAGAAAGTAAGAAGACAGATATGT	Pf3D7_13_v3	927637	PF3D7_1322100	MAL13P1.122	NA	aMAL13P1.122_3	PF3D7_1322100
aMAL13P1.123_0	GAATTACAAAATAAACCAAAGCATACAGATAATACAACTAATGCAACCACTCTATATAAAGCAACATATA	Pf3D7_13_v3	932517	PF3D7_1322200	MAL13P1.124	NA	aMAL13P1.123_0	PF3D7_1322200
aMAL13P1.123_1	CCTTTTAAAGGATATGGATAGGCAACACAATCACATAAATGATATGGCAACACGTAATATTAACATTAAC	Pf3D7_13_v3	934508	PF3D7_1322200	MAL13P1.124	NA	aMAL13P1.123_1	PF3D7_1322200
aMAL13P1.123_2	AGAAATATTTCTCTGCCTTTGTTATATATCAAACCACAAGCTCTACTTTAACCTCCTTTTAAAAAGTCTC	Pf3D7_13_v3	936946	PF3D7_1322200	MAL13P1.124	NA	aMAL13P1.123_2	PF3D7_1322200
aMAL13P1.124_0	TTTATGTAAAATGGAGACTGATAAAAATCGAAAGAGGAAAATGGATAGTGAACATGATGAAAACAGGAGT	Pf3D7_13_v3	940075	PF3D7_1322200	MAL13P1.124	NA	aMAL13P1.124_0	PF3D7_1322200
aMAL13P1.124_1	TAATTATGAAGAGATAGAAGTAGGTGTGGAAAGGAAAAATGTGATACGTGAATATAGTAAAGAAGAGATG	Pf3D7_13_v3	940645	PF3D7_1322200	MAL13P1.124	NA	aMAL13P1.124_1	PF3D7_1322200
aMAL13P1.124_2	CCAACGTTTCTCACAAAACGGCGAATAGTATAAAACCAAAAACGCACTTAGAAAATACAAAAATTGTTAA	Pf3D7_13_v3	942867	PF3D7_1322200	MAL13P1.124	NA	aMAL13P1.124_2	PF3D7_1322200
aMAL13P1.125_0	ATAGTTTACAACAAGTTGTTTATAATTTAAAATTGAAGAGGGCATCTGAGTTAAGCGTTCCTCACAGAAT	Pf3D7_13_v3	951423	PF3D7_1322400	MAL13P1.125	NA	aMAL13P1.125_0	PF3D7_1322400
aMAL13P1.126_0	CAGTTTCTAAATAGTAAGCAGGTATATAGGATATGTCAAAAGAAGGCAAATCGAAATATAGACAGGAATA	Pf3D7_13_v3	954236	PF3D7_1322500	MAL13P1.126	NA	aMAL13P1.126_0	PF3D7_1322500
aMAL13P1.126_1	TAACCATGGATGAAAAAAAGCAACCTACTGTTATACGCAAATTTAAAAATCCTTTTGATCAAGGAATGCT	Pf3D7_13_v3	955585	PF3D7_1322500	MAL13P1.126	NA	aMAL13P1.126_1	PF3D7_1322500
aMAL13P1.127_0	ATGGAATATTTAAACAAAATATACATGACAGCACTTGGCAAAAAAAGAGACGTAACTATTGATGATGATG	Pf3D7_13_v3	959106	PF3D7_1322700	MAL13P1.127	NA	aMAL13P1.127_0	PF3D7_1322700
aMAL13P1.128_0	AATATTACAAGGACAGGAACCTTTTGTAGAACATTACTCCCGTTATTTATACCACTATCGATTTATCAAT	Pf3D7_13_v3	960277	PF3D7_1322800	MAL13P1.128	NA	aMAL13P1.128_0	PF3D7_1322800
aMAL13P1.129_0	TATAGAGCAAGAATATATTACTCCGAATTATGAACAGTATAAGCAAGTCGCTAAATTAAAGCCGGACATA	Pf3D7_13_v3	962414	PF3D7_1322900	MAL13P1.129	NA	aMAL13P1.129_0	PF3D7_1322900
aMAL13P1.13_0	GTCAAAATGATAAATGCAAGTATAACCGATGAATCCTCAACTAGCCATAATAATTTAAGTCGTAGTAGTA	Pf3D7_13_v3	139268	PF3D7_1302500	MAL13P1.13	NA	aMAL13P1.13_0	PF3D7_1302500
aMAL13P1.13_1	TGTAAGAATAAACAGACTAATGATAAAAACCTCAAATCTAACCCGTCGGATAACAAAGGAACGAATAATT	Pf3D7_13_v3	137326	PF3D7_1302500	MAL13P1.13	NA	aMAL13P1.13_1	PF3D7_1302500
aMAL13P1.13_2	ATTCCAAAACTTGGTTTTATTTTAACGTGTTGGTTGAATGTATATGTGACTATTTTATGACGTCCCAAAG	Pf3D7_13_v3	136758	PF3D7_1302500	MAL13P1.13	NA	aMAL13P1.13_2	PF3D7_1302500
aMAL13P1.13_3	TGATATCAGAAAGAAATTATTTAGACGAATGTATGACAAGATTGATTGAGACAGATGAGCAGATTGGTTC	Pf3D7_13_v3	133581	PF3D7_1302500	MAL13P1.13	NA	aMAL13P1.13_3	PF3D7_1302500
aMAL13P1.13_4	AGAGTGGAAATACGATTACAATGATGGGGTACATACCAAAAAATGGATATCTTCTAAAATGCCTAATATA	Pf3D7_13_v3	132518	PF3D7_1302500	MAL13P1.13	NA	aMAL13P1.13_4	PF3D7_1302500
aMAL13P1.130_0	CCAATGCCTTTAGTACTTTTTAGTATAGGTGGATTTTTAATGGGTACTCTTCTTATTATGTCCTTTTTAC	Pf3D7_13_v3	982833	PF3D7_1323700	MAL13P1.130	NA	aMAL13P1.130_0	PF3D7_1323700
aMAL13P1.131_0	ATAATTGAGAAGAAGTATGATAAGAAGAAAACAAACGAAAACATGAATTATGTAGGTACGAAGCATGTAC	Pf3D7_13_v3	997778	PF3D7_1324100	MAL13P1.131	NA	aMAL13P1.131_0	PF3D7_1324100
aMAL13P1.131_1	TGATTTATTCATGTGGGCTTACCTTTTTATGGATAACTTTATCTACTTTTTTGAAAATTGTGTTGTCCCC	Pf3D7_13_v3	999118	PF3D7_1324100	MAL13P1.131	NA	aMAL13P1.131_1	PF3D7_1324100
aMAL13P1.132_0	GGGAGATAATCAGGAAAGGATAAGAAGCAGAAGAAGAGAAGTAACCATAATTGATAACAAAGAAAATGAA	Pf3D7_13_v3	1001126	PF3D7_1324200	MAL13P1.132	NA	aMAL13P1.132_0	PF3D7_1324200
aMAL13P1.132_1	ATAATGAACCAGTATATGAGGATAAAGTTGATAGACAAAATTTACCAAAAGTATTGCAAGTAAGAAGAGG	Pf3D7_13_v3	1000257	PF3D7_1324200	MAL13P1.132	NA	aMAL13P1.132_1	PF3D7_1324200
aMAL13P1.133_0	CGAAAAGTATTTATGATATGAGTGAGCATCATGAACGTATGATTAAACATGAAGAGGGAGAAAACAAAAT	Pf3D7_13_v3	1017469	PF3D7_1324300	MAL13P1.133	NA	aMAL13P1.133_0	PF3D7_1324300
aMAL13P1.133_1	GAAGAGGGAGAAAACAAAATGAATTATTATGATGAGGAAATCTTTATGAAAGAAGATGAAAAAGAAAGGA	Pf3D7_13_v3	1017419	PF3D7_1324300	MAL13P1.133	NA	aMAL13P1.133_1	PF3D7_1324300
aMAL13P1.133_2	TCATGAGTATTATAATTTTGTGCATGATGAAGTGTGTAATATGTTCCGTTTACGTAATTTTATTATTTTT	Pf3D7_13_v3	1014396	PF3D7_1324300	MAL13P1.133	NA	aMAL13P1.133_2	PF3D7_1324300
aMAL13P1.133_3	GAAATAAACAAATTGGTACAGTTTGAAAGGTATATAAAAAGGTTAAATAGGAATATCTTATCATCATTAG	Pf3D7_13_v3	1013006	PF3D7_1324300	MAL13P1.133	NA	aMAL13P1.133_3	PF3D7_1324300
aMAL13P1.133_4	TCAATTATTTTAATTTTAACGATATATATACAGACCATCTTGGTTATAGAGGGATATCCCCTGCCCATAA	Pf3D7_13_v3	1011982	PF3D7_1324300	MAL13P1.133	NA	aMAL13P1.133_4	PF3D7_1324300
aMAL13P1.133_5	CCAAAAAGGAAGTTATCATAATAGGTTTGATACGAACCACCTTCATATAAAAGATAGAAGACAACATAAG	Pf3D7_13_v3	1010061	PF3D7_1324300	MAL13P1.133	NA	aMAL13P1.133_5	PF3D7_1324300
aMAL13P1.133_6	TAAGCGAAATGATTTACATAATCAAAAAGACAATGGACGAGGCAAAAAACAAAAACGAACATAATAATGA	Pf3D7_13_v3	1007674	PF3D7_1324300	MAL13P1.133	NA	aMAL13P1.133_6	PF3D7_1324300
aMAL13P1.133_7	CAAGGTATGACATATATTGTTTGGAAAGTATTGACTTATGTTCATAAGGAACGTATAAAAGTTCAAGCGA	Pf3D7_13_v3	1006556	PF3D7_1324300	MAL13P1.133	NA	aMAL13P1.133_7	PF3D7_1324300
aMAL13P1.133_8	TTATTATTACAAAATAAAAGGAACATCAGTGAACATGAACAAATCTACACATCTGCAGATGCTCTAGAGA	Pf3D7_13_v3	1004231	PF3D7_1324300	MAL13P1.133	NA	aMAL13P1.133_8	PF3D7_1324300
aMAL13P1.134_0	GGTAAAAGAAAGCGTGATCGAAAAGGTTATAGAAAAATACAAACACAACATACAACAAGACCATAAGATA	Pf3D7_13_v3	1026817	PF3D7_1324500	MAL13P1.134	NA	aMAL13P1.134_0	PF3D7_1324500
aMAL13P1.134_1	TAACACAAAGAAAGAGTTGTTTATGAATGATTGGGATGATAGTAAAGATCAAGATGTCAACGATGTAATG	Pf3D7_13_v3	1024707	PF3D7_1324500	MAL13P1.134	NA	aMAL13P1.134_1	PF3D7_1324500
aMAL13P1.135_0	AAATATCAAAACCCTTCAGAGGCTGATAAATTATCAAGAGTACAAAAAGATCTAGACGAAGTAAAAGATG	Pf3D7_13_v3	1035353	PF3D7_1324700	MAL13P1.135	NA	aMAL13P1.135_0	PF3D7_1324700
aMAL13P1.137_0	GTGTTTTAATCAAGAGCATCATACATAAACATTATAGTGAAGGTGCCAAGATGGAGAGGAAATATATAAA	Pf3D7_13_v3	1053298	PF3D7_1325400	MAL13P1.137	NA	aMAL13P1.137_0	PF3D7_1325400
aMAL13P1.137_1	ATAAAGCAATACCATGAAGAACATATATACGAATCTCTAGGAAGTAAAGATAGTCAAGACCTACAAAAAG	Pf3D7_13_v3	1054797	PF3D7_1325400	MAL13P1.137	NA	aMAL13P1.137_1	PF3D7_1325400
aMAL13P1.137_2	ATAAAAGACGAGATTAAAGATAAATCTAAACATGAAGAGGAAGAATATGAGATACTGCACAAGGTGGATA	Pf3D7_13_v3	1057026	PF3D7_1325400	MAL13P1.137	NA	aMAL13P1.137_2	PF3D7_1325400
aMAL13P1.137_3	CATTAACGAAAACGTGTATAATATAAAACCCCAAGAATTTAAAGAAGAAGAAGAAGATATCTCCATGGTG	Pf3D7_13_v3	1058000	PF3D7_1325400	MAL13P1.137	NA	aMAL13P1.137_3	PF3D7_1325400
aMAL13P1.137_4	GATGAAAAGAAGGTACAAAATAATAATGAAGACAAGGATGTAGACATAGTAAAAAACATACACACGGATG	Pf3D7_13_v3	1061319	PF3D7_1325400	MAL13P1.137	NA	aMAL13P1.137_4	PF3D7_1325400
aMAL13P1.137_5	GGAGTATACTAACGGGAAAACAAAATCTAAACACCGCATTAAAACATAAAATCACAATCTCCACATTTAT	Pf3D7_13_v3	1063102	PF3D7_1325400	MAL13P1.137	NA	aMAL13P1.137_5	PF3D7_1325400
aMAL13P1.138_0	AAAAAGGAAACGGCGCACGAGATTTATGAAAATATATATGAGGATAAAAAGTATAACCAAACGGACAAAA	Pf3D7_13_v3	1064310	PF3D7_1325500	MAL13P1.138	NA	aMAL13P1.138_0	PF3D7_1325500
aMAL13P1.138_1	GTAGAACTGTCAGCCGTTGACTATCACAAATTTTTGAATATCGTCAAATGTGTATTTGAAAATAAGAAGA	Pf3D7_13_v3	1066084	PF3D7_1325500	MAL13P1.138	NA	aMAL13P1.138_1	PF3D7_1325500
aMAL13P1.139_0	TTTTTGATTTAATATCATCTGATGGTTTAATTGGTGCTTTGTTAGTTGCACTCACAGCTTGTGGTTTATA	Pf3D7_13_v3	1067585	PF3D7_1325600	MAL13P1.139	NA	aMAL13P1.139_0	PF3D7_1325600
aMAL13P1.14_0	GAGAAAAAAAGGAAACGATTTCTTGACAAAATGGAATACCTAAAGGAAGAAAAAAATGTACAACTAACCG	Pf3D7_13_v3	146039	PF3D7_1302700	MAL13P1.14	NA	aMAL13P1.14_0	PF3D7_1302700
aMAL13P1.14_1	GACATATTTGATTTAAGTGAAGGAGAGCAAAATAAGGATGAAAAGGTCAGTTTGTTTTTTAGAGAAACTG	Pf3D7_13_v3	147340	PF3D7_1302700	MAL13P1.14	NA	aMAL13P1.14_1	PF3D7_1302700
aMAL13P1.14_2	TACGAAAAATAGAAACTCCTATGTTATGTTTGACTGCTTGAAAATAGACGATGCAGAATTAGGAAATATC	Pf3D7_13_v3	149532	PF3D7_1302700	MAL13P1.14	NA	aMAL13P1.14_2	PF3D7_1302700
aMAL13P1.140_0	TGCACCTGGTAGAAAAAACATAAAAACCAAGGATGCACAAGATTACTTCTTCAATAATGAGAATATACAT	Pf3D7_13_v3	1083688	PF3D7_1325900	MAL13P1.140	NA	aMAL13P1.140_0	PF3D7_1325900
aMAL13P1.140_1	TGCAGCTAATGCATATATAGAAAAGCAAGCTATAAAAATTGTTCAGTTAAAGAAAGATATGGAAAATTTA	Pf3D7_13_v3	1082878	PF3D7_1325900	MAL13P1.140	NA	aMAL13P1.140_1	PF3D7_1325900
aMAL13P1.140_2	TAATAAGAAAAATGTGCACAGCCAAGGAGGAAATAATTCAAATAGAGATGTAGAATCGTTAATAGAAATA	Pf3D7_13_v3	1080301	PF3D7_1325900	MAL13P1.140	NA	aMAL13P1.140_2	PF3D7_1325900
aMAL13P1.140_3	ATGTGTGCTTTGATGAGGGAAAACGGAAAAATGATAATAACATAAGGGATGATAAAATAAATGGTTACAG	Pf3D7_13_v3	1078673	PF3D7_1325900	MAL13P1.140	NA	aMAL13P1.140_3	PF3D7_1325900
aMAL13P1.140_4	TTTTAAAGAGGCTGAAATAATGATTGAGGAATACCGTACATGTCTTCATGAGAACAAAAGGATGAATATA	Pf3D7_13_v3	1077724	PF3D7_1325900	MAL13P1.140	NA	aMAL13P1.140_4	PF3D7_1325900
aMAL13P1.141_0	AAACAAGAGAGTGACGTTTCATATATAGGAGAAAATATAGACGCGGGAAATATAGATTATAAATACTGTC	Pf3D7_13_v3	1086308	PF3D7_1326000	MAL13P1.141	NA	aMAL13P1.141_0	PF3D7_1326000
aMAL13P1.142_0	ACAATTCTTACATATCTTCTTATTTATCTTATCCCATTTTTTCGTTCGACTCAAATTTTGTATTATCGGG	Pf3D7_13_v3	1088491	PF3D7_1326100	MAL13P1.142	NA	aMAL13P1.142_0	PF3D7_1326100
aMAL13P1.144_0	GAGAATAACGTATGGGTGTGTATTGACAAGAATAGTAAAGTTGTGAGTATTAAAGATTCTTTATCCATGA	Pf3D7_13_v3	1097398	PF3D7_1326400	MAL13P1.144	NA	aMAL13P1.144_0	PF3D7_1326400
aMAL13P1.144_1	TTAATTGAAAAATATGAAGGGGACGATGAAATTGAGGAAGGAAAAAGAGAAAATCTAATGTTGGACATCA	Pf3D7_13_v3	1096868	PF3D7_1326400	MAL13P1.144	NA	aMAL13P1.144_1	PF3D7_1326400
aMAL13P1.145_0	TTAATTCTTGTAATACTTCTATGAACCCTAATGAGACGAATAAATTGTACAAATCCAAAGAAGAGGAAGG	Pf3D7_13_v3	1105385	PF3D7_1326500	MAL13P1.145	NA	aMAL13P1.145_0	PF3D7_1326500
aMAL13P1.145_1	TAGATGAAGAGCAAGAAAGAAAAAAACATTTGTACAACATGAATACTAGTAGTCATATAAGACGTGGGTG	Pf3D7_13_v3	1103342	PF3D7_1326500	MAL13P1.145	NA	aMAL13P1.145_1	PF3D7_1326500
aMAL13P1.145_2	AATAAAAATCTAGTAAGTAGTTACAAAAAAGGAATGACTAACAGAAGTCTAAGTGTAGAAAATAGACATG	Pf3D7_13_v3	1101507	PF3D7_1326500	MAL13P1.145	NA	aMAL13P1.145_2	PF3D7_1326500
aMAL13P1.145_3	ATGGATACTTAGGAGAACATAATCATGATATAACAAGTGACACAAATAATAGCCCTGAAATTTATAGTGA	Pf3D7_13_v3	1099901	PF3D7_1326500	MAL13P1.145	NA	aMAL13P1.145_3	PF3D7_1326500
aMAL13P1.146_0	TTGCATGCAACAAAAAGAATTGTTACGTTTTATAAGAGAGAAATATAGAACAGAACCCAATACAGTGGTA	Pf3D7_13_v3	1244274	PF3D7_1329400	MAL13P1.146	NA	aMAL13P1.146_0	PF3D7_1329400
aMAL13P1.146_1	GGACGGATTTTTTAACTTTCAAAATGACCCCAATAAAACAAACTTATCAAATACAAGGATGGTATATAGG	Pf3D7_13_v3	1246072	PF3D7_1329400	MAL13P1.146	NA	aMAL13P1.146_1	PF3D7_1329400
aMAL13P1.147_0	GAAAGAAAATCCAATCGACACTATAAAGCATAGAAAGCCTTTGTCAAAAATTTTAGAGGAGACACAAAAT	Pf3D7_13_v3	1237659	PF3D7_1329200	MAL13P1.147	NA	aMAL13P1.147_0	PF3D7_1329200
aMAL13P1.148_0	TTGCTAAACATGTTCAACCTATAAAATCTAAAAGTCCCCACATTTTCGCTACTTCAAATAGTGCTTATTT	Pf3D7_13_v3	1233614	PF3D7_1329100	MAL13P1.148	NA	aMAL13P1.148_0	PF3D7_1329100
aMAL13P1.148_1	TATGGAAGAAGGGATTCGATGGGATCCATTAGATTTCCCAGATAATAAAGATTGTATAGATATATTAGAA	Pf3D7_13_v3	1232332	PF3D7_1329100	MAL13P1.148	NA	aMAL13P1.148_1	PF3D7_1329100
aMAL13P1.148_2	TAATTATGTCTTTAAAGAGGGAAGATACAGAACATGTGGATAGTATGGAAATTATGAGTATCCAAGGTAA	Pf3D7_13_v3	1230497	PF3D7_1329100	MAL13P1.148	NA	aMAL13P1.148_2	PF3D7_1329100
aMAL13P1.148_3	ATTTAAATAGTGGTCAAGTATATCAGAAAATTAAAGTAGAGAGTGAAATAAGAGCCCTCGAAATGGATGA	Pf3D7_13_v3	1228073	PF3D7_1329100	MAL13P1.148	NA	aMAL13P1.148_3	PF3D7_1329100
aMAL13P1.149_0	ATGAAGAGGATATAATAACACCACTTGCTTTATGTGATAAAGAAGAAAATGTAGGAAATACAAACGTTGC	Pf3D7_13_v3	1211473	PF3D7_1328600	MAL13P1.149	NA	aMAL13P1.149_0	PF3D7_1328600
aMAL13P1.15_0	ATTTTAGTGAAGATTATTTTTGGACTCAAGCTAATATAGGTCCATTGTGTATTGGTATAATAACAGCACC	Pf3D7_13_v3	158387	PF3D7_1303000	MAL13P1.15	NA	aMAL13P1.15_0	PF3D7_1303000
aMAL13P1.150_0	TAATACTCTTGGGAACTTATATAATGAAGAATATAAACAAAAGTGGTCTGGAAGCCTTTCATATTTTTGT	Pf3D7_13_v3	1201995	PF3D7_1328400	MAL13P1.150	NA	aMAL13P1.150_0	PF3D7_1328400
aMAL13P1.150_1	TGGGGAGAATTAATCTTTGCTTATGTCGCTTCAAAAATTACAGAACCTATAAGAATTGTAATAACTATTC	Pf3D7_13_v3	1200899	PF3D7_1328400	MAL13P1.150	NA	aMAL13P1.150_1	PF3D7_1328400
aMAL13P1.151_0	GTAATACCCAATTAAAAGTCATAGCGAATAGAATTACACCATATTTTAAAGGAATAATAAGGACGCGAAG	Pf3D7_13_v3	1180681	PF3D7_1328000	MAL13P1.151	NA	aMAL13P1.151_0	PF3D7_1328000
aMAL13P1.151_1	CTGTAGTATCGATTTTAGTAAATTATCCTAGTAGTAGTATAAGAAACAGTGTTTCATTTGAGGGTGATGT	Pf3D7_13_v3	1178638	PF3D7_1328000	MAL13P1.151	NA	aMAL13P1.151_1	PF3D7_1328000
aMAL13P1.151_2	TAAAAATATGGAACTAAAGAATAATGACAAACAAGTATCCTTTAGAAAAAGAGCAAGTGGATGCGAACAC	Pf3D7_13_v3	1176237	PF3D7_1328000	MAL13P1.151	NA	aMAL13P1.151_2	PF3D7_1328000
aMAL13P1.151_3	TCTTCTAGTAGAACCAGTGATACATCTATGTCTAGTGCCTTCAAAATGGCTACTTCTGTTTTTAAAAAAT	Pf3D7_13_v3	1174199	PF3D7_1328000	MAL13P1.151	NA	aMAL13P1.151_3	PF3D7_1328000
aMAL13P1.152_0	CACAAAGAGAAGAAGCAATATTCTGAGTGACAGAAAAAATGAATATGGTAAAGATGACGTGAATGAATTA	Pf3D7_13_v3	1155057	PF3D7_1327500	MAL13P1.152	NA	aMAL13P1.152_0	PF3D7_1327500
aMAL13P1.152_1	TTAAAAAAACACCTATTTTCAATGATTTTGCACGTATTATTTCGGACTCTGCATTTTACCTATTTGCTAG	Pf3D7_13_v3	1156400	PF3D7_1327500	MAL13P1.152	NA	aMAL13P1.152_1	PF3D7_1327500
aMAL13P1.153_0	CATAAACGGCGAAACATGGAACAATACTGATAAATTAAAACGAAAATTGAGTGAAATATATGATACTGAG	Pf3D7_13_v3	1143165	PF3D7_1327200	MAL13P1.153	NA	aMAL13P1.153_0	PF3D7_1327200
aMAL13P1.154_0	AATTACGATGGTTATACATTATGTGCTTCTCTATCATATAAGAATGCCACTATTCAAAAAAATTCCAAGG	Pf3D7_13_v3	1140112	PF3D7_1327100	MAL13P1.154	NA	aMAL13P1.154_0	PF3D7_1327100
aMAL13P1.155_0	CGATTAAAAGACGATGCGCAGAAATTCAATAAAGAAAATAAGAAGGGTATGAATAAAAATGTTCCTGTTG	Pf3D7_13_v3	1137602	PF3D7_1327000	MAL13P1.155	NA	aMAL13P1.155_0	PF3D7_1327000
aMAL13P1.155_1	CACAGCAATTTTTTCTCGCTTTAAAAATCTTGTTTTCTATATCAGCCTTTCTTTTTATGAGATTTGACTC	Pf3D7_13_v3	1134742	PF3D7_1327000	MAL13P1.155	NA	aMAL13P1.155_1	PF3D7_1327000
aMAL13P1.156_0	ACGTTTTGATCACGCGATTTTTTCTGTTTGCGTCTTTTTTGATGGTTTTATTTATGTGCGAGAATTTTTT	NA	NA	NA	NA	aMAL13P1.156_0	NA	NA
aMAL13P1.156_1	TAAACAATGATATGTTATTAAATTTTGACGAGTACAAAGATCAAGTTACTACGTTTTCCGTCCTCGATTC	Pf3D7_13_v3	1261373	PF3D7_1329700	MAL13P1.156	NA	aMAL13P1.156_1	PF3D7_1329700
aMAL13P1.157_0	CGAGCTGTAGATTCGTTCAATTGTTGAGCATATGGGATAAATACAAAAGTAAGTTCTTAAAATCAAACTT	Pf3D7_13_v3	1265141	PF3D7_1329800	MAL13P1.157	NA	aMAL13P1.157_0	PF3D7_1329800
aMAL13P1.157_1	ATATATAGAGGAAGATAATATGGATAGCTACTCAATGGTTACGTGTCCAAAAAATGAAACATTTTGTTCT	Pf3D7_13_v3	1267350	PF3D7_1329800	MAL13P1.157	NA	aMAL13P1.157_1	PF3D7_1329800
aMAL13P1.158_0	AAGCTAGCTCTGTTTTATTTAAGAACCTGAACAAGTCATGTAACTTTTTGAATGAGAAATGGAATGAAAC	Pf3D7_13_v3	1269525	PF3D7_1329900	MAL13P1.158	NA	aMAL13P1.158_0	PF3D7_1329900
aMAL13P1.158_1	GAAACCTTCATAAATGAAAGAAAACATCAATATGCATGGTCCCGATCTTATCAAGATCAAATGGTTTTAA	Pf3D7_13_v3	1271321	PF3D7_1329900	MAL13P1.158	NA	aMAL13P1.158_1	PF3D7_1329900
aMAL13P1.159_0	GGTGGTGAAGAAGGCACTTATCCAAGAAAAATAAAAATTTTTTCGAATAGAGAAGATATCGATTTTGGAA	Pf3D7_13_v3	1272895	PF3D7_1330000	MAL13P1.159	NA	aMAL13P1.159_0	PF3D7_1330000
aMAL13P1.16_0	TTATGGCAATGACTGATAAGGAATTGGGTTTTCTTACTCCCTATGCATTTCTTGAACAAATATCAAAAAT	Pf3D7_13_v3	161149	PF3D7_1303200	MAL13P1.16	NA	aMAL13P1.16_0	PF3D7_1303200
aMAL13P1.160_0	ATCTTAGTGAAGAGGATATGCAAGAATTAAGAGAAGAAGAGTTGAAAAGAAAATCGGGAGAAATTTTACA	Pf3D7_13_v3	1274878	PF3D7_1330100	MAL13P1.160	NA	aMAL13P1.160_0	PF3D7_1330100
aMAL13P1.161_0	TTCATCTTTATGAGGACGGACGAGTAAAGACAAGTAACAATTTAGAAGGCAGGTGGTATTTCAATAATTA	Pf3D7_13_v3	1275522	PF3D7_1330200	MAL13P1.161	NA	aMAL13P1.161_0	PF3D7_1330200
aMAL13P1.162_0	ATATCATCCTGATAGAAACCCAAATAATAGAAAAGAATCGGAACAAAAATTCCGAGAAATTACTGAAGCT	Pf3D7_13_v3	1277856	PF3D7_1330300	MAL13P1.162	NA	aMAL13P1.162_0	PF3D7_1330300
aMAL13P1.163_0	CGTATGTTGGTTTTTGGGTTGTCATTATGCAAATCGTTCAACTTGTTTTAATGGGAGATTTTATTTATCA	Pf3D7_13_v3	1279861	PF3D7_1330400	MAL13P1.163	NA	aMAL13P1.163_0	PF3D7_1330400
aMAL13P1.164_0	ATCTTATGAAGAAATAGATAAAACTCCTGAAGAACAAAAAAGAGGAATCACAATTAACGCTACGCATGTA	Pf3D7_13_v3	1288878	PF3D7_1330600	MAL13P1.164	NA	aMAL13P1.164_0	PF3D7_1330600
aMAL13P1.164_1	GGTAAAGTGGAACAAGGCACACTAAAATTAAACGATCAAGTAGAAATATTAGGCATCAAAGAAAAATCTA	Pf3D7_13_v3	1288319	PF3D7_1330600	MAL13P1.164	NA	aMAL13P1.164_1	PF3D7_1330600
aMAL13P1.165_0	GAGTGTAACACAAAGAAAATACAGAATGGAGATAAGACGAAGAGAAAGAAGTACACGTATTTATTTCTTA	Pf3D7_13_v3	1290124	PF3D7_1330700	MAL13P1.165	NA	aMAL13P1.165_0	PF3D7_1330700
aMAL13P1.165_1	ATAATAAACAGTATGAAGTTCTACATACGAGTTCAAACACCCAAGAGTCAGTTAAATGAAGGAAAGTGTA	Pf3D7_13_v3	1292817	PF3D7_1330700	MAL13P1.165	NA	aMAL13P1.165_1	PF3D7_1330700
aMAL13P1.166_0	TAGTAATGATTTTACCGGATATTCATATAGTCTATCAACAGATTTGGCATTATGCACATTTGAACAAGCA	Pf3D7_13_v3	1303345	PF3D7_1331100	MAL13P1.166	NA	aMAL13P1.166_0	PF3D7_1331100
aMAL13P1.166_1	CATCAAATTTTTTAAGGCAAAACGTGTAGAAGGCAACACAAATGACGATGACCAAAATAATGGTATAAAT	Pf3D7_13_v3	1301869	PF3D7_1331100	MAL13P1.166	NA	aMAL13P1.166_1	PF3D7_1331100
aMAL13P1.167_0	ATGCGGGGGATGTAGTTGTATATCAAATAAATGGAAGAGATATACCAATTGTTCATAGGATTTTAAGTTT	Pf3D7_13_v3	1309699	PF3D7_1331300	MAL13P1.167	NA	aMAL13P1.167_0	PF3D7_1331300
aMAL13P1.168_0	ATATCATTCGTTATCTTTTCTACTCTTTGAATATACTCAACTTGCGTTTTAACATTCTCGCATCCTTAAG	Pf3D7_13_v3	1317218	PF3D7_1331600	MAL13P1.168	NA	aMAL13P1.168_0	PF3D7_1331600
aMAL13P1.169_0	CAAAAGGTTGCTACTATGGTAACACAACAAGATGAAATGATAAAACGTATCGACGAAGATATAGATATAT	Pf3D7_13_v3	1326176	PF3D7_1332000	MAL13P1.169	NA	aMAL13P1.169_0	PF3D7_1332000
aMAL13P1.17_0	GGAAGCTCAAAATAGAGCATTTATGGAAACATTTGTTAAGGCGAAAAGAAAAAATTTGGATTTAGAACAG	Pf3D7_13_v3	179239	PF3D7_1303600	MAL13P1.17	NA	aMAL13P1.17_0	PF3D7_1303600
aMAL13P1.170_0	AATGATGCAAATGTTGAACATGGAATACATAACAAAGAATATGAAGCAAGAGATAGGAATACCACAAACA	Pf3D7_13_v3	1338637	PF3D7_1332400	MAL13P1.170	NA	aMAL13P1.170_0	PF3D7_1332400
aMAL13P1.170_1	TTAGTCAAATCTCTTTTTCCAAAATCTAAGATCGAAGTGTTTGGTTCGTATACATCTGGATTATCATTAC	Pf3D7_13_v3	1338253	PF3D7_1332400	MAL13P1.170	NA	aMAL13P1.170_1	PF3D7_1332400
aMAL13P1.171_0	AGTATATTTCGAAATTAAATATGGAACTGAAGCTAGAGATTATGCACAAGTAGCCAAGACGGAACATTTA	Pf3D7_13_v3	1368306	PF3D7_1333300	MAL13P1.171	NA	aMAL13P1.171_0	PF3D7_1333300
aMAL13P1.172_0	GGGATCATATGATTATGATGCTTACGAATTAAAAGGTTGTATAGGTTGTTTAGCCGATGTAGATATTTTA	Pf3D7_13_v3	1370325	PF3D7_1333400	MAL13P1.172	NA	aMAL13P1.172_0	PF3D7_1333400
aMAL13P1.173_0	AAAACGTTTTTGAAAATGCAACCAACTTATTAGATACTTTACAGATGAAACTTAAGAGAGTTCCATCACA	Pf3D7_13_v3	1403526	PF3D7_1334400	MAL13P1.173	NA	aMAL13P1.173_0	PF3D7_1334400
aMAL13P1.174_0	GAATCAAGAAAAGGAAAAGTCATTAAAAGGGGAATCAGAAGATAATACAAAACTTCAAGTAACCAAAGTC	Pf3D7_13_v3	1413630	PF3D7_1334800	MAL13P1.174	NA	aMAL13P1.174_0	PF3D7_1334800
aMAL13P1.175_0	AAATGGATAATTTTACCATGAACGAAAATGAATACGAAATAGTTAAAAAGTTGGTTAATATGGTTTTTCC	Pf3D7_13_v3	1414906	PF3D7_1334900	MAL13P1.175	NA	aMAL13P1.175_0	PF3D7_1334900
aMAL13P1.176_0	TGTTCTTAGGGATAATGGAACTGTCGTTTTTTCTGTTCAACCATATTACCTTGATATATATACGTGTAAA	Pf3D7_13_v3	1438108	PF3D7_1335300	MAL13P1.176	NA	aMAL13P1.176_0	PF3D7_1335300 PF3D7_1335400
aMAL13P1.176_1	GATTCTTTCGAAAAGGAAAAAGATAGTTGGGTTCATTTTAAAAGTACTATAGATAGTTTATATGTGGAAT	Pf3D7_13_v3	1435437	PF3D7_1335300	MAL13P1.176	NA	aMAL13P1.176_1	PF3D7_1335300 PF3D7_1335400
aMAL13P1.176_2	AACATCCGTTCATTAAAAGGGGTAAAATATGAAAAAGTTAGGAAACAAGCAAGAAATGCAATTGATGATA	Pf3D7_13_v3	1433922	PF3D7_1335300	MAL13P1.176	NA	aMAL13P1.176_2	PF3D7_1335300 PF3D7_1335400
aMAL13P1.176_3	ATAAATAATATTATGAATGAAACGAAAAGAATATCAAACACGGATGCATATACTAATATAACTCTCCAGG	Pf3D7_13_v3	1430976	PF3D7_1335300	MAL13P1.176	NA	aMAL13P1.176_3	PF3D7_1335300
aMAL13P1.176_4	GAAATAATAAATGAAGCATTGGTAAAGGGGGATAAAATACTAGAAGGAAGTGATCAGAGAAATATGGAAT	Pf3D7_13_v3	1430181	PF3D7_1335300	MAL13P1.176	NA	aMAL13P1.176_4	PF3D7_1335300
aMAL13P1.177_0	TAGTTGTTGTTGATTTTCCTCCTTTACCTTTAAAGAATACAGAAGTATGTTTGTCTTTTTATTATATTCA	Pf3D7_13_v3	1451706	PF3D7_1335500	MAL13P1.177	NA	aMAL13P1.177_0	PF3D7_1335500
aMAL13P1.177_1	TTTTAAATGATGCTGTAAATATGTCTCTATATGATAAAGCACTTGGAGAATTGGTTGTTGTGAAGGCTTT	Pf3D7_13_v3	1452309	PF3D7_1335500	MAL13P1.177	NA	aMAL13P1.177_1	PF3D7_1335500
aMAL13P1.178_0	ACAGATGATGAGAAAAAATGTATAAACGATTTAAATAATAGAGAGGAATTAAAGAAAGAAAACTATAGCA	Pf3D7_13_v3	1454925	PF3D7_1335600	MAL13P1.178	NA	aMAL13P1.178_0	PF3D7_1335600
aMAL13P1.178_1	GCTGATGCTCAAAAATGTGAACATGAGTTAATTTTTTGTGTAGACTTTTCCTCTAAATTTATAAGTCATG	Pf3D7_13_v3	1455465	PF3D7_1335600	MAL13P1.178	NA	aMAL13P1.178_1	PF3D7_1335600
aMAL13P1.179_0	CACAAAAACTTTATTACCACAAATAAATATCAACACTGTAAATACTACACAGAATAAATCACAGGAAGAA	Pf3D7_13_v3	1470005	PF3D7_1336000	MAL13P1.179	NA	aMAL13P1.179_0	PF3D7_1336000
aMAL13P1.179_1	AAATATGTATGAACCTTGAAGAAAATAAAGAATGCTTGTACCATTTGAACGCATTCGAAGGAGAAGCAAA	Pf3D7_13_v3	1471368	PF3D7_1336000	MAL13P1.179	NA	aMAL13P1.179_1	PF3D7_1336000
aMAL13P1.18_0	CCGACTATAGACACGGAATCGGAACTTATAATTAAAATGAGCTTAACATACTTAGATAATACAACAAAAC	Pf3D7_13_v3	182877	PF3D7_1303700	MAL13P1.18	NA	aMAL13P1.18_0	PF3D7_1303700
aMAL13P1.18_1	GATCATAAGAATTTTCAGATAAACACAACACATAAGCAATATAATACAAACAGAAATAAGTTGCACAATC	Pf3D7_13_v3	183207	PF3D7_1303700	MAL13P1.18	NA	aMAL13P1.18_1	PF3D7_1303700
aMAL13P1.180_0	TTGAGAAAGCTTATGAAAATTCAAAACCTTATTTTGATCCACATGAATTTCCGAAAATTTTGTGGAAATC	Pf3D7_13_v3	1475434	PF3D7_1336200	MAL13P1.180	NA	aMAL13P1.180_0	PF3D7_1336200
aMAL13P1.181_0	GAAATTTTCTTCTTTCTTATAATATTTTACGGTTTCTTCTCATTTACATCTACTATATTAACTCTTACCT	Pf3D7_13_v3	1477197	PF3D7_1336300	MAL13P1.181	NA	aMAL13P1.181_0	PF3D7_1336300
aMAL13P1.182_0	CGAAAATGATATTAACGAAGTTTTAATGAACTACTTTTGTGTTCATAGAATGTATGACGTGGCTAAGGAA	Pf3D7_13_v3	1479695	PF3D7_1336400	MAL13P1.182	NA	aMAL13P1.182_0	PF3D7_1336400
aMAL13P1.183_0	ATATTTTTTATAAGCAAGCTCCTAGAAATCCTAGATATAAATCTCAATTCATTACTATGTACACAGCAGG	Pf3D7_13_v3	1481372	PF3D7_1336600	MAL13P1.183	NA	aMAL13P1.183_0	PF3D7_1336600
aMAL13P1.184_0	TGAGAGGTATAAAATGTTATAGAACACATTTGAGGGGAACCATTTTTAAGCGAAACTATTTTTGGGAAAA	Pf3D7_13_v3	1494217	PF3D7_1337000	MAL13P1.184	NA	aMAL13P1.184_0	PF3D7_1337000
aMAL13P1.184_1	TTATTCTTTGAAATATAAATGGCTAGAGGAAAATGCTGACCAATGTTCATTTGTGTACACTGGAATTGTA	Pf3D7_13_v3	1492530	PF3D7_1337000	MAL13P1.184	NA	aMAL13P1.184_1	PF3D7_1337000
aMAL13P1.185_0	ATTTTTATTACGTCTGAAGGGGAAATAAAATTAGGAGACTTAGGTATGTCTGTTGAAAAAAGTGACCACA	Pf3D7_13_v3	1496108	PF3D7_1337100	MAL13P1.185	NA	aMAL13P1.185_0	PF3D7_1337100
aMAL13P1.186_0	TTCATTAAGTGCTATACAAGGATATTATGAAGCCGAGTGGCAAGTGAAGAATAAAGAAAAATATGGAAAT	Pf3D7_13_v3	1499478	PF3D7_1337200	MAL13P1.186	NA	aMAL13P1.186_0	PF3D7_1337200
aMAL13P1.186_1	TCAAGTTGATTTGAAAAGAGCTCTTAGGTTTGCTTATTTAGATAAGGACCATTCTGTGTATATACGTATA	Pf3D7_13_v3	1500765	PF3D7_1337200	MAL13P1.186	NA	aMAL13P1.186_1	PF3D7_1337200
aMAL13P1.188_0	CCGTTGAAGATATAAGAACAAAAAATAAAAGACTACAAATCGCAGCAGAAGTAAATGTAAAAAGTGCTGA	Pf3D7_13_v3	1526523	PF3D7_1337700	MAL13P1.188	NA	aMAL13P1.188_0	PF3D7_1337700
aMAL13P1.188_1	CAGTGGGCAGATATGAAGAAAAATGCTTATCAAAGACTTGAGAGAAATATATTACTTATTGAGAAAAAGG	Pf3D7_13_v3	1527704	PF3D7_1337700	MAL13P1.188	NA	aMAL13P1.188_1	PF3D7_1337700
aMAL13P1.189_0	GAGTTACGGTATAGCTTGTCTACCTTTATCATTATTACAACAAAGAAATATCGACCATGATAAGAAAGAA	Pf3D7_13_v3	1538004	PF3D7_1338000	MAL13P1.189	NA	aMAL13P1.189_0	PF3D7_1338000
aMAL13P1.189_1	ATTCCATTTGTGCCTACAAATGTGGCTTTGTCCTTGAACAAATAAACACTATTTTTAATTTACTCGATAC	Pf3D7_13_v3	1538940	PF3D7_1338000	MAL13P1.189	NA	aMAL13P1.189_1	PF3D7_1338000
aMAL13P1.19_0	AATAAAAGTACAAATGATTGTATTTGTTTGGAGTTGGAGGGTATTCATAGACAAGAACTTAATGAGAAAC	Pf3D7_13_v3	211409	PF3D7_1303800	MAL13P1.19	NA	aMAL13P1.19_0	PF3D7_1303800
aMAL13P1.19_1	GATAAATAGCTCAAGTGTATGTGCCAATTCATATCGTCAGAATAATCAAACCCAAAAGAATAATTCAGAA	Pf3D7_13_v3	209517	PF3D7_1303800	MAL13P1.19	NA	aMAL13P1.19_1	PF3D7_1303800
aMAL13P1.19_10	GAAAGGGGTGAAAAGATTAAATGGCCTAATAAAACTCCAGAAAGATATGAACATAACTTCTATGTAAACA	Pf3D7_13_v3	192410	PF3D7_1303800	MAL13P1.19	NA	aMAL13P1.19_10	PF3D7_1303800
aMAL13P1.19_11	TAATAAGAAGATGTCTATAAACAAAGAAACGGAAGACCAAAGGTATGTACAAGAAATGAAAAATGTGCAG	Pf3D7_13_v3	189048	PF3D7_1303800	MAL13P1.19	NA	aMAL13P1.19_11	PF3D7_1303800
aMAL13P1.19_12	TGTATGGACATTGGGAACTCCGAAATACATATAAACGAAATTATGCAGAATGTAACTAACAATATTTTGT	Pf3D7_13_v3	187652	PF3D7_1303800	MAL13P1.19	NA	aMAL13P1.19_12	PF3D7_1303800
aMAL13P1.19_13	AAAGGAATATACAAGATTGTACTGAACATGAAATAGATGAAGAAGGAATGAAAAAAGACGAAAACAGCCA	Pf3D7_13_v3	185035	PF3D7_1303800	MAL13P1.19	NA	aMAL13P1.19_13	PF3D7_1303800
aMAL13P1.19_2	AATGATGATCCCTTGAATGAACTAAACATTAAGGACAATGAATATATGAACAAAAATGATAAATGGTTGA	Pf3D7_13_v3	207269	PF3D7_1303800	MAL13P1.19	NA	aMAL13P1.19_2	PF3D7_1303800
aMAL13P1.19_3	TAATGAAATGGTACAGGATAAACTAGATAGCGAAATTAACATAAAACGAGGTTTAAGAAATGAGGAGAAC	Pf3D7_13_v3	204963	PF3D7_1303800	MAL13P1.19	NA	aMAL13P1.19_3	PF3D7_1303800
aMAL13P1.19_4	GAATGTTTTAACGGGTAAGGAGAAAAATCGAAGAAATAAAAAGGAGATATCAAAAATGGGTAGGATGTTA	Pf3D7_13_v3	202863	PF3D7_1303800	MAL13P1.19	NA	aMAL13P1.19_4	PF3D7_1303800
aMAL13P1.19_5	AGTTATCCTGTGGTAAATAAGAGGAAATATAAAAGTAGTACGTCATTAAATAATAAGCGTGGTAGAAAGG	Pf3D7_13_v3	201527	PF3D7_1303800	MAL13P1.19	NA	aMAL13P1.19_5	PF3D7_1303800
aMAL13P1.19_6	ATGGATTAATGAAACGAGGTAGTAGAAATATTAGAAAGGTTGATTTGAGGAAAAGTGTACCAATGTGTAA	Pf3D7_13_v3	200257	PF3D7_1303800	MAL13P1.19	NA	aMAL13P1.19_6	PF3D7_1303800
aMAL13P1.19_7	TGAAAAATGTGTTTCTTCCATTAATAATGTTGGTATTAGCCCCCTTCGTAATATCCCCTTTTTAAATAAC	Pf3D7_13_v3	198501	PF3D7_1303800	MAL13P1.19	NA	aMAL13P1.19_7	PF3D7_1303800
aMAL13P1.19_8	TGGTAATCAAGAAGAAATATTCATGAGGGATATAACAGCGGATGGTTTTGAAGGCAACATAATATATAAT	Pf3D7_13_v3	196137	PF3D7_1303800	MAL13P1.19	NA	aMAL13P1.19_8	PF3D7_1303800
aMAL13P1.19_9	TAGACATAAGAAAGATACAATTACTAGTCTAGATACCGATGATACATTAAGAAAAGGTGTGCATAAAAGG	Pf3D7_13_v3	193485	PF3D7_1303800	MAL13P1.19	NA	aMAL13P1.19_9	PF3D7_1303800
aMAL13P1.190_0	GATAAACATAAAAAAGTAGAATATGCCGAGAAGGATGTTGAAATAAAAGAAATTGAGAAAGATGATGGAG	Pf3D7_13_v3	1542086	PF3D7_1338100	MAL13P1.190	NA	aMAL13P1.190_0	PF3D7_1338100
aMAL13P1.190_1	GGAAAATATTAGCTGTACAATTAGATTATAGTGAAGCACACAGAAAAATAACACAAGCCTTAAGAAAAGC	Pf3D7_13_v3	1542858	PF3D7_1338100	MAL13P1.190	NA	aMAL13P1.190_1	PF3D7_1338100
aMAL13P1.191_0	TTAACAAAGGAGAGATCAAATGAGGTAATGATTAATATGACTGATGGTGAAATGTCAGAAGAAGATTTAG	Pf3D7_13_v3	1552857	PF3D7_1338400	MAL13P1.191	NA	aMAL13P1.191_0	PF3D7_1338400
aMAL13P1.191_1	CGAAATGGTAAACATGAACAAAGCAGGAAATAACATATCGCATATAACAAACGTAATACAAAAAAGGAAT	Pf3D7_13_v3	1551345	PF3D7_1338400	MAL13P1.191	NA	aMAL13P1.191_1	PF3D7_1338400
aMAL13P1.192_0	TAAAATACGGACAAAAAATATGTGTAATCGGAGAAACAGATACACCAAAAAATGTTATGCTCCTTTCCTT	Pf3D7_13_v3	1554809	PF3D7_1338500	MAL13P1.192	NA	aMAL13P1.192_0	PF3D7_1338500
aMAL13P1.192_1	TCAACTACTTGTCTTATTAAGGTCATTAATATATTCCAATTTTACCAACCCACATATTTCAAAAGACCAT	Pf3D7_13_v3	1556100	PF3D7_1338500	MAL13P1.192	NA	aMAL13P1.192_1	PF3D7_1338500
aMAL13P1.193_0	GTCTTATGAAGAATATAAAAAATGGAATGAAGAGAAAATGAAAGAGAGCAAAGATTTACCTGAACCAACG	Pf3D7_13_v3	1558999	PF3D7_1338600	MAL13P1.193	NA	aMAL13P1.193_0	PF3D7_1338600
aMAL13P1.193_1	TGGTATGCTGGGAAAATCGATATCTTCGTTAAAGTAGAAGAAGGAAAAAATTATAAAATTACACTCTTCG	Pf3D7_13_v3	1557612	PF3D7_1338600	MAL13P1.193	NA	aMAL13P1.193_1	PF3D7_1338600
aMAL13P1.194_0	TTATTCCTGAAGAAGAAGAAAAATGTTGGGATGAATTTTACACACAAAGTATTGACAAAACTAGACCCTT	Pf3D7_13_v3	1562177	PF3D7_1338700	MAL13P1.194	NA	aMAL13P1.194_0	PF3D7_1338700
aMAL13P1.194_1	ACAAAAAATATTGACGAAGTAGATTGGTTTTTACCTACACAAGTACCAAAAAGATGGTTAAGTAGGAATC	Pf3D7_13_v3	1561302	PF3D7_1338700	MAL13P1.194	NA	aMAL13P1.194_1	PF3D7_1338700
aMAL13P1.195_0	ATACAAAACAAATTAATCTATTTATATGATGAGCAAAAGGCAAGCTGGGCAGAAATATGCGAAGTAAACT	Pf3D7_13_v3	1566328	PF3D7_1338800	MAL13P1.195	NA	aMAL13P1.195_0	PF3D7_1338800
aMAL13P1.195_1	ATGATATATGTCCATTGCACTGGGAAAATATTGGTAACTATAAATGTAAAGCACCACAAGATTATAAAGG	Pf3D7_13_v3	1566033	PF3D7_1338800	MAL13P1.195	NA	aMAL13P1.195_1	PF3D7_1338800
aMAL13P1.196_0	GAGTAAATTATCCTATGAAAGAAAAGTTGGGTACTGGGTCTTATGGAGAAATATGGTATGCTATAAATAT	Pf3D7_13_v3	1569827	PF3D7_1338900	MAL13P1.196	NA	aMAL13P1.196_0	PF3D7_1338900
aMAL13P1.196_1	TTAGGCTTAGTTACTCCTAGTGCTTTATGGTGGAGTATTAAAAAACAGAACATAGGTATGTTAGTATTAA	Pf3D7_13_v3	1569483	PF3D7_1338900	MAL13P1.196	NA	aMAL13P1.196_1	PF3D7_1338900
aMAL13P1.197_0	TCAAAAATAAACAGGGATTAACAAAATTAGAGAGTAGAATGAATAGTTTAAGCTTCAATGCAAGGCTGGT	Pf3D7_13_v3	1572653	PF3D7_1339000	MAL13P1.197	NA	aMAL13P1.197_0	PF3D7_1339000
aMAL13P1.2_0	CAAATTTTAGTTCTGCTTCTGCTCTACATGAAAGTGCTATGAACCTGCTTAATAATTACTGTAATTTCAA	Pf3D7_13_v3	30915	PF3D7_1300200	MAL13P1.2	NA	aMAL13P1.2_0	PF3D7_1300200
aMAL13P1.20_0	ATTATATAAAAATAGCTTAGTAAAAATAAAATTCCCGGAGTATTATGACATGGCAGGAGCACTACTCTCA	Pf3D7_13_v3	215718	PF3D7_1303900	MAL13P1.20	NA	aMAL13P1.20_0	PF3D7_1303900
aMAL13P1.200_0	ATTAAAAGTATTTGCAATAGTGAGGTCATTGAAAAACCGGATTCGTTTTTAATTCGAGGAAACCACAAAA	Pf3D7_13_v3	1587221	PF3D7_1339500	MAL13P1.200	NA	aMAL13P1.200_0	PF3D7_1339500
aMAL13P1.201_0	TATGGCAGCTTGTGTACAACCCAAATTTATTTTATAATTTGCATAATAGAGGGGAAATTATATCTTATCT	Pf3D7_13_v3	1589179	PF3D7_1339600	MAL13P1.201	NA	aMAL13P1.201_0	PF3D7_1339600
aMAL13P1.201_1	TGATGGATAAGATAAACGGTGAGAAGAAATATGTGAAAGAACAAAATGGAAAGACCAATAAATTGACACA	Pf3D7_13_v3	1589488	PF3D7_1339600	MAL13P1.201	NA	aMAL13P1.201_1	PF3D7_1339600
aMAL13P1.202_0	TGAAGAAATTATAAAGTTAAAGGAATCTTACGAGAGACGACTGGATTTACTTAAACAAGAAATCGATGAG	Pf3D7_13_v3	1595346	PF3D7_1339700	MAL13P1.202	NA	aMAL13P1.202_0	PF3D7_1339700
aMAL13P1.202_1	GATTCAACAAATGATCAAGATGACAAAACTAATGAGAACCATAAAAGAGATGACACAAATAATATAAGTG	Pf3D7_13_v3	1594190	PF3D7_1339700	MAL13P1.202	NA	aMAL13P1.202_1	PF3D7_1339700
aMAL13P1.202_2	AAGACACCAAAGAAAACAATGGAAAAGTAATATCTAAAGACAACCTACCCAAGAACAACATGAACATAAA	Pf3D7_13_v3	1591750	PF3D7_1339700	MAL13P1.202	NA	aMAL13P1.202_2	PF3D7_1339700
aMAL13P1.203_0	GTATATCAAATAGTAGAGAGCAAAATAATGATGAGAACTATATGAGAGAAGAACAAAGGGGGAATATGAG	Pf3D7_13_v3	1603013	PF3D7_1340000	MAL13P1.203	NA	aMAL13P1.203_0	PF3D7_1340000
aMAL13P1.203_1	AAAGTATGATATGAAAGAGAAAGATTTATTAAGGATAAAGAATGGAAAGAGGAACAAGGAGTTGATGGGT	Pf3D7_13_v3	1602475	PF3D7_1340000	MAL13P1.203	NA	aMAL13P1.203_1	PF3D7_1340000
aMAL13P1.204_0	ATTGAAGACAGCATTAACTGCAATATAAGAATAGATGGTCGAACCTTATTAACGTACAGATCTATAGAAA	Pf3D7_13_v3	1605125	PF3D7_1340100	MAL13P1.204	NA	aMAL13P1.204_0	PF3D7_1340100
aMAL13P1.205_0	AATACAACTCACCAAAGCCAGGAGTGTCATAAAATTAAATGAGGTATATGATAATCAGAGTGAAGATAAT	Pf3D7_13_v3	1621319	PF3D7_1340700	MAL13P1.205	NA	aMAL13P1.205_0	PF3D7_1340700
aMAL13P1.206_0	AAATGAAACTCAATTAACCCAAGCACATAATAACACATCTAATGGAACAAAGCAAAACCAAGTAGGTAAT	Pf3D7_13_v3	1628219	PF3D7_1340900	MAL13P1.206	NA	aMAL13P1.206_0	PF3D7_1340900
aMAL13P1.206_1	GCAGATAATAAAAGACATGCAAGAAAATCTATGGACAAGGATATAATTCAAGTGGACAAGGATAAAAGTT	Pf3D7_13_v3	1629117	PF3D7_1340900	MAL13P1.206	NA	aMAL13P1.206_1	PF3D7_1340900
aMAL13P1.209_0	ATGTACGTTCAAAGGGAAGAAAATTTGAAAAAGCAAGAGGAAGAAGAAAGTCAAGAGCATATAAGAAATA	Pf3D7_13_v3	1637763	PF3D7_1341300	MAL13P1.209	NA	aMAL13P1.209_0	PF3D7_1341300
aMAL13P1.21_0	GAGAATAAGGGGAATAGCATACAAAATAAAGATGGGACTAATAAAAAGACGATAGAAGTGAACAAGAATA	Pf3D7_13_v3	219930	PF3D7_1304000	MAL13P1.21	NA	aMAL13P1.21_0	PF3D7_1304000
aMAL13P1.21_1	TTAAACCGAATGAAGAACAAAAGAGCAACACAAATGACTCATTATGTGAATATCAAACCGAAAAGGATAA	Pf3D7_13_v3	217208	PF3D7_1304000	MAL13P1.21	NA	aMAL13P1.21_1	PF3D7_1304000
aMAL13P1.210_0	TTATTTAGTTTATTCTTTAGCTCCTTGTCTGTTATATTTCGTCCAAACGCTTTAGTATTTTGGTTATCTT	Pf3D7_13_v3	1643121	PF3D7_1341600	MAL13P1.210	NA	aMAL13P1.210_0	PF3D7_1341600
aMAL13P1.210_1	CTTATACATAACAGATCACCTGAACATGTAGCCTCTTATTTTAGAAACTTAGAAACGAAAGATGATCAAA	Pf3D7_13_v3	1643865	PF3D7_1341600	MAL13P1.210	NA	aMAL13P1.210_1	PF3D7_1341600
aMAL13P1.211_0	TTGAAGAAATATAATAGGGAATCCATTCATAATGACAACAAGACAATAAAAAGGGCCTTGTTGGTAGTAA	Pf3D7_13_v3	1645559	PF3D7_1341700	MAL13P1.211	NA	aMAL13P1.211_0	PF3D7_1341700
aMAL13P1.212_0	AATGGTTGATGATTTTAGTGATGATATAGGTTTTGTAAAAACATCGATGCGTGAAGTTTTACTAGATACC	Pf3D7_13_v3	1670507	PF3D7_1342500	MAL13P1.212	NA	aMAL13P1.212_0	PF3D7_1342500
aMAL13P1.213_0	GTATTGACACCGTAATACCACCCAATGCATCACTTCGTTGTAAAAATTGTGGATCAAAAATTTTCTTCAA	Pf3D7_13_v3	1677693	PF3D7_1342700	MAL13P1.213	NA	aMAL13P1.213_0	PF3D7_1342700
aMAL13P1.214_0	AAAAGAAATTTATTAGTCTTGATGATGGCTGGTCCAGAAAAATTAAAGATAGCAAGAGGAAAATGCAAAG	Pf3D7_13_v3	1698013	PF3D7_1343000	MAL13P1.214	NA	aMAL13P1.214_0	PF3D7_1343000
aMAL13P1.215_0	AATGAATAGGAATTTTCAAAATGCGTCATGTAAAGAAGACAATTATATCAAAGCTTGGCTTAAGCAAACG	Pf3D7_13_v3	1700547	PF3D7_1343100	MAL13P1.215	NA	aMAL13P1.215_0	PF3D7_1343100
aMAL13P1.216_0	GGTGGATGTATACAAGGGAAAACCCACCTGAATATACTAAAAAGTTGGAACGACAAAAAAGTAATATAAA	Pf3D7_13_v3	1716323	PF3D7_1343400	MAL13P1.216	NA	aMAL13P1.216_0	PF3D7_1343400
aMAL13P1.216_1	TGGATAATGTAAAATTAGAAGAAAGTAGTGATTATGAAAATGCAGATGATGACATACGGAATAGAGAACC	Pf3D7_13_v3	1716731	PF3D7_1343400	MAL13P1.216	NA	aMAL13P1.216_1	PF3D7_1343400
aMAL13P1.216_2	TTTGAACAAAGAAAAGCAACATTAAATTGGTTCAATATACAAAAGGGCAAAATATATCAACCAGGCGTAG	Pf3D7_13_v3	1718794	PF3D7_1343400	MAL13P1.216	NA	aMAL13P1.216_2	PF3D7_1343400
aMAL13P1.217_0	CCACTTAAATTTGTGAAAGGTAGAAAAGTGGTAGAAAAATATAATAGAAGTGTACCTGAAGAAAAACGTT	Pf3D7_13_v3	1720874	PF3D7_1343500	MAL13P1.217	NA	aMAL13P1.217_0	PF3D7_1343500
aMAL13P1.218_0	GAGATTATTAAGAAAAATCAAGTTTCTGTTTTATTCTTAGCTGGAGGATTAGGTTCTAGGCTTGGATTAA	Pf3D7_13_v3	1723319	PF3D7_1343600	MAL13P1.218	NA	aMAL13P1.218_0	PF3D7_1343600
aMAL13P1.218_1	AAATTTTTGTGAAATATCTCCCCTTGTTTCTTATGATGGAACATTCTTTTTTGAATTGCCACAAAAGAGG	Pf3D7_13_v3	1721949	PF3D7_1343600	MAL13P1.218	NA	aMAL13P1.218_1	PF3D7_1343600
aMAL13P1.219_0	GTATCAAGAAAAGGTGCGAATTATGTTTTGACGTATTGTTCAAATTGATAGAAATGAAACACAAGGAATG	Pf3D7_13_v3	1788587	PF3D7_1344500	MAL13P1.219	NA	aMAL13P1.219_0	PF3D7_1344500
aMAL13P1.22_0	GAGCTAAAAAGTATACCTAACCTTATAGGATCAAATTCACAACAGAAGAAAAGGGAAGTCATAAAGAAAT	Pf3D7_13_v3	223588	PF3D7_1304100	MAL13P1.22	NA	aMAL13P1.22_0	PF3D7_1304100
aMAL13P1.22_1	AGCAGCTATTGGTATATATGCAGATGATAAAGGTATTGGTTTAAGGTTTCCTCGATTTTTACGTTTAAGA	Pf3D7_13_v3	221936	PF3D7_1304100	MAL13P1.22	NA	aMAL13P1.22_1	PF3D7_1304100
aMAL13P1.220_0	CAATTAAAACATCATCAAACCCATTACCTCCTGATATTAATGAACCTTTCAATACAGCTAAAGCTATATG	Pf3D7_13_v3	1789984	PF3D7_1344600	MAL13P1.220	NA	aMAL13P1.220_0	PF3D7_1344600
aMAL13P1.220_1	ATATGTGAATGGAATATTGATTATGTTGTTTTAACTTCTGTTGATAGAGATGATTTACCAGATGGTGGAG	Pf3D7_13_v3	1790049	PF3D7_1344600	MAL13P1.220	NA	aMAL13P1.220_1	PF3D7_1344600
aMAL13P1.221_0	TTTCTGTAGTGTGTTCCTTGAACCAAGTACAAGAACAAGATGTTCTTTTGATGCTGCAATTTTAAAATTA	Pf3D7_13_v3	1796567	PF3D7_1344800	MAL13P1.221	NA	aMAL13P1.221_0	PF3D7_1344800
aMAL13P1.221_1	AGATACTTCACCCTCTTCCAAGAGTTAACGAAATAAAAGTTGAAGTAGATAGTAATCCAAAAAGTGTTTA	Pf3D7_13_v3	1797567	PF3D7_1344800	MAL13P1.221	NA	aMAL13P1.221_1	PF3D7_1344800
aMAL13P1.222_0	TGTGTTATAACAAATGTATTAGGAGACACAAGAAAATAAAGCCATATGAAAGATCGAATAAGGAGAATTG	Pf3D7_13_v3	1801614	PF3D7_1344900	MAL13P1.222	NA	aMAL13P1.222_0	PF3D7_1344900
aMAL13P1.222_1	CTATAATAAATCATCCTTTGAAATTACCTTTATTACCCGAAATGAGCCATCCAAATGTATTCTCATCACA	Pf3D7_13_v3	1804137	PF3D7_1344900	MAL13P1.222	NA	aMAL13P1.222_1	PF3D7_1344900
aMAL13P1.222_2	TTTTATCACCTAATCAACAGTTATATAACAATAGCCCAATAAAGTCACCAACTAATACACCAATTCGTAG	Pf3D7_13_v3	1804473	PF3D7_1344900	MAL13P1.222	NA	aMAL13P1.222_2	PF3D7_1344900
aMAL13P1.223_0	AAAAGCTGCATATGAAGTTATTGAATATAAAGAAAAGATAATCAGAATGTTATGTGCAATTTTGGAGGTA	Pf3D7_13_v3	1807351	PF3D7_1345000	MAL13P1.224	NA	aMAL13P1.223_0	PF3D7_1345000
aMAL13P1.224_0	GTTGAAGAGGTCGAAGATAATGAAGAGAAGAATAATAAAAGTGCACAAAAATGTATTGACGGAAATGATA	Pf3D7_13_v3	1808376	PF3D7_1345000	MAL13P1.224	NA	aMAL13P1.224_0	PF3D7_1345000
aMAL13P1.225_0	TACAAAAATATTACGGAAAGCGCATATACTTATTAAAGGTTGACCTAGACAAAAATGAATCACTTGCAAG	Pf3D7_13_v3	1809857	PF3D7_1345100	MAL13P1.225	NA	aMAL13P1.225_0	PF3D7_1345100
aMAL13P1.226_0	ATACATGACAACATAGGTTACAGTCATTCTAATAATTCACATGAAACCGATAAAGTAAATGACGAGGATA	Pf3D7_13_v3	1820757	PF3D7_1345400	MAL13P1.226	NA	aMAL13P1.226_0	PF3D7_1345400
aMAL13P1.226_1	TTAGTGAATTTGAAAAAAGTATGGCAAGAAGTGAATATGAAAGAGGTGAAGATAAGAAGGAATATTCTCG	Pf3D7_13_v3	1818674	PF3D7_1345400	MAL13P1.226	NA	aMAL13P1.226_1	PF3D7_1345400
aMAL13P1.226_2	AAAGATATTAGTGAGTTAGACACTCCAACAAATTCAGAAGTTTTTAAAGGCTTTAGGAAAGTACAGGAAA	Pf3D7_13_v3	1816349	PF3D7_1345400	MAL13P1.226	NA	aMAL13P1.226_2	PF3D7_1345400
aMAL13P1.227_0	TCTAAAATAGAGGAGAATAAAAATTTGCAGGGTAAAGAATTGAAGCCTTCAAGAACGGTAGAAAAACATA	Pf3D7_13_v3	1823496	PF3D7_1345500	MAL13P1.227	NA	aMAL13P1.227_0	PF3D7_1345500
aMAL13P1.228_0	TGTAAAACACAGAATCCAAAAGTGTTTATACGTAGGGTTGATAGAAAACGTAAAGAGGCTAATAAAAAGT	Pf3D7_13_v3	1826627	PF3D7_1345600	MAL13P1.228	NA	aMAL13P1.228_0	PF3D7_1345600
aMAL13P1.228_1	TACCAACTAAATTACACTATTCCCAAAATGGTAGAAGCCAAATGTGACGCAATTTCTAAGAGAATCATAA	Pf3D7_13_v3	1827149	PF3D7_1345600	MAL13P1.228	NA	aMAL13P1.228_1	PF3D7_1345600
aMAL13P1.229_0	CGACAGTTTAAATAAAGGATTACCCTTCACTACTTTTTGTTGTCTACTCAGACGATCATTTAAAGAATTA	Pf3D7_13_v3	1835517	PF3D7_1345900	MAL13P1.229	NA	aMAL13P1.229_0	PF3D7_1345900
aMAL13P1.23_0	TTGAATCGTTTGTGTTAAAAGATGAGAAGAAGGCATCAAATAAGAAATATGACTACGACGAGATAGATTT	Pf3D7_13_v3	228214	PF3D7_1304200	MAL13P1.23	NA	aMAL13P1.23_0	PF3D7_1304200
aMAL13P1.23_1	GATTATGCATTTCTTTACGTTACCAGCCTTGTGATTGTATTATGTTTGATGACTGTAATTATGTCTGTTT	Pf3D7_13_v3	226695	PF3D7_1304200	MAL13P1.23	NA	aMAL13P1.23_1	PF3D7_1304200
aMAL13P1.230_0	ATGAAGGACGAAATAGAAGAAGGAGATGAAAAAAAGGAAAATTTTCAAAATAGACAGAGGGAGATTGAAA	Pf3D7_13_v3	1840036	PF3D7_1346000	MAL13P1.230	NA	aMAL13P1.230_0	PF3D7_1346000
aMAL13P1.230_1	GAAATTAAAGAAAATGATAAACTCATAAAACATATATTACATGATAGGGAACCCCAAGAAGTACTAGTAG	Pf3D7_13_v3	1838896	PF3D7_1346000	MAL13P1.230	NA	aMAL13P1.230_1	PF3D7_1346000
aMAL13P1.231_0	CTAACAGAGGTACTTTAATGGAATTAGGTATATCTCCTATTGTTACTAGTGGTATGGTTATGCAATTATT	Pf3D7_13_v3	1843687	PF3D7_1346100	MAL13P1.231,PF13_0244	NA	aMAL13P1.231_0	PF3D7_1346100
aMAL13P1.231_1	ATTTAAGAATAGTATCTTAGTGAATTTGTTAGGACAATGGCAAGAAGTTGAATCGAGTGGTACATCTATA	Pf3D7_13_v3	1844411	PF3D7_1346100	MAL13P1.231,PF13_0244	NA	aMAL13P1.231_1	PF3D7_1346100
aMAL13P1.232_0	AAAGATGGACATACCTAACAATTATTTGGATGCTTCAAGATTTAGAATAATTCCTGACAATCAAGAAGTA	Pf3D7_13_v3	1846271	PF3D7_1346200	MAL13P1.232	NA	aMAL13P1.232_0	PF3D7_1346200
aMAL13P1.233_0	GGTAGCACAAAGAGTGATACAAAATTAGAAAACGAGATTAGAATTAGTTACAAGAGTGATGCATTAGATT	Pf3D7_13_v3	1849534	PF3D7_1346300	MAL13P1.233	NA	aMAL13P1.233_0	PF3D7_1346300
aMAL13P1.234_0	TACGTAGAAGGTATAGAACGGAATTTACATTTGGGTGTATGGTCTGGTAATATTGTATTAGAGAATTTAA	Pf3D7_13_v3	1852946	PF3D7_1346400	MAL13P1.234	NA	aMAL13P1.234_0	PF3D7_1346400
aMAL13P1.234_1	TAATGAAAGGAGATGATATTACAAGAGCAAGTATGTCAAATATCGATAGTGGTGTACAGAAAAGAAATAG	Pf3D7_13_v3	1856727	PF3D7_1346400	MAL13P1.234	NA	aMAL13P1.234_1	PF3D7_1346400
aMAL13P1.234_2	AGGGACTTAATGATACATTACCCAAATTACACGGTCAACAAAATTCATATCCCAAATATTTTTTCAACTG	Pf3D7_13_v3	1858299	PF3D7_1346400	MAL13P1.234	NA	aMAL13P1.234_2	PF3D7_1346400
aMAL13P1.234_3	ATATAGAAAGTAAAGCTTGTGAAAATGGGGGTAGTAGTAATATAGAAGGGGAAATCTTGCATAAGGTAAA	Pf3D7_13_v3	1859676	PF3D7_1346400	MAL13P1.234	NA	aMAL13P1.234_3	PF3D7_1346400
aMAL13P1.234_4	CTCATCAATGAAGAAGACAATGAAAAACATTGGGTACAAAAAAAGAAGAAAATTATTCGACGTAGTAGTG	Pf3D7_13_v3	1861457	PF3D7_1346400	MAL13P1.234	NA	aMAL13P1.234_4	PF3D7_1346400
aMAL13P1.234_5	AAATCTTATAAATGGGATGAGAAAAAGAAAAAGGTAGAAAAGGGATTCATTCAAAGGGAGAATGTTACGA	Pf3D7_13_v3	1863869	PF3D7_1346400	MAL13P1.234	NA	aMAL13P1.234_5	PF3D7_1346400
aMAL13P1.234_6	TTTATATACAAAAGGTTGTGAAAATGATGATGCTAATGAGGATGTCAATGATGAAGAAGAAGGGTCTTAT	Pf3D7_13_v3	1864843	PF3D7_1346400	MAL13P1.234	NA	aMAL13P1.234_6	PF3D7_1346400
aMAL13P1.234_7	ATTCTAAGGGTGATATGAAGAGATCGAATAGGATGTATGATAAACGAGGAGATCATAGAAAAGATTATAA	Pf3D7_13_v3	1867203	PF3D7_1346400	MAL13P1.234	NA	aMAL13P1.234_7	PF3D7_1346400
aMAL13P1.234_8	GTGGTCATAAATATAAGACTAAAAGACACAGAAAACCAAGAATGCTATGGGGAGAATATGGAAAATTAAA	Pf3D7_13_v3	1870356	PF3D7_1346400	MAL13P1.234	NA	aMAL13P1.234_8	PF3D7_1346400
aMAL13P1.235_0	GATAAGGATTAAAGAAGAAACCATTGTAAATGACAAATATTCCCGAAACGCCCTTATAAATTATGATGAA	Pf3D7_13_v3	1894952	PF3D7_1347300	MAL13P1.235	NA	aMAL13P1.235_0	PF3D7_1347300
aMAL13P1.236_0	GAAAATGAAATGATGAAGTTACATAATAATAGAGAATTAGAAACAAGAGAAGCAGGAAGAAGAGGTTGTT	Pf3D7_13_v3	1896052	PF3D7_1347400	MAL13P1.236	NA	aMAL13P1.236_0	PF3D7_1347400
aMAL13P1.237_0	AGATTTTTAGAAAGAACTGCTAGGGAATTATTAGCTGGAGGAACACGATATATTATATTAAGTGGATTAG	Pf3D7_13_v3	1899194	PF3D7_1347500	MAL13P1.237	NA	aMAL13P1.237_0	PF3D7_1347500
aMAL13P1.237_1	TAGCTCTTTGTCGTATTAGAAATAGCTTAAAAAAAGGTAGTGATCATAGCACGGGAAGTGTATTTATTGT	Pf3D7_13_v3	1898392	PF3D7_1347500	MAL13P1.237	NA	aMAL13P1.237_1	PF3D7_1347500
aMAL13P1.238_0	ATGAGGACATTTTAGATAATTTGTTAATGTTAGAGAATCTGTCTATTTTGTATTTAATGAACAACCCAAT	Pf3D7_13_v3	1912295	PF3D7_1347800	MAL13P1.238	NA	aMAL13P1.238_0	PF3D7_1347800
aMAL13P1.239_0	GAACAGGTATGAAAGTACAAGGGTAGTATCAAAAAAAGAAGACGCCTCAAAAAATGAAACTAAGTATAAT	Pf3D7_13_v3	1918746	PF3D7_1347900	MAL13P1.239	NA	aMAL13P1.239_0	PF3D7_1347900
aMAL13P1.239_1	CAAAAAATTCTCAATGAAAAATGGGAACATATAATATATACCAAAAGAAGTGGGAAGAAAAAAGAGTTGG	Pf3D7_13_v3	1916126	PF3D7_1347900	MAL13P1.239	NA	aMAL13P1.239_1	PF3D7_1347900
aMAL13P1.239_2	TTAGAATTAGAGGAGAATGTAGAAATGGACCAAAAGAATAATGCAGTACTTGAACAAAATAATATGGACC	Pf3D7_13_v3	1914452	PF3D7_1347900	MAL13P1.239	NA	aMAL13P1.239_2	PF3D7_1347900
aMAL13P1.24_0	ATGAGGAAATATCGCAACTCCATTTTTACTATATTACTAAGCACATCCCTTGGATGGAATATAAATAAAC	Pf3D7_13_v3	231083	PF3D7_1304300	MAL13P1.24	NA	aMAL13P1.24_0	PF3D7_1304300
aMAL13P1.240_0	ACATCTCTTGAACTATTTTGTTTTCTAAATTTTACCCTTGCAACGTCTATCCTTTTAATTATAGATACAG	Pf3D7_13_v3	1921675	PF3D7_1348000	MAL13P1.240	NA	aMAL13P1.240_0	PF3D7_1348000
aMAL13P1.240_1	ATAGGAAGGAAGATATTTTTAGAATTGATGTTAATGGGAGTATTGATTCATTTGGCTGTAGTACATGGAA	Pf3D7_13_v3	1920567	PF3D7_1348000	MAL13P1.240	NA	aMAL13P1.240_1	PF3D7_1348000
aMAL13P1.241_0	TACAACAAATAGTAAGAACATGAAGAATCCTGTGTTTAGTTATTTCGAAAATCCGTGTATTCCATTCCAG	Pf3D7_13_v3	1925582	PF3D7_1348100	MAL13P1.241	NA	aMAL13P1.241_0	PF3D7_1348100
aMAL13P1.242_0	TTATGATAAAGAAAAAAACAAATGGGGTTTCAAGTGTTGTACAAATATAGATAAGAATTCAAAATGTACA	Pf3D7_13_v3	1928074	PF3D7_1348200	MAL13P1.242	NA	aMAL13P1.242_0	PF3D7_1348200
aMAL13P1.243_0	AAGTGAGAAAAACATTGGGAAAATAAAATACTTGGATAGTAGAGAAGATGAACAGAAACGTCAAATAACT	Pf3D7_13_v3	1933533	PF3D7_1348300	MAL13P1.243	NA	aMAL13P1.243_0	PF3D7_1348300
aMAL13P1.243_1	TTGTGGCCCTATATCTTTCCATAATGTATGACGATATAAGCAATAACATAGGACATAATTATTTAGAAAA	Pf3D7_13_v3	1931782	PF3D7_1348300	MAL13P1.243	NA	aMAL13P1.243_1	PF3D7_1348300
aMAL13P1.243_2	TTCTGATAATATGACAGATGAGGTTATGAAGGAAGATATTCAAGAGGAAAACAAAGATAATATGACGAGT	Pf3D7_13_v3	1930458	PF3D7_1348300	MAL13P1.243	NA	aMAL13P1.243_2	PF3D7_1348300
aMAL13P1.244_0	GATATATTCACTGATTTTCATCCATACATATGTGCTGTCTTCTTAGTACATTGGTCAAAGCATTTACAAA	Pf3D7_13_v3	1951638	PF3D7_1348500	MAL13P1.244	NA	aMAL13P1.244_0	PF3D7_1348500
aMAL13P1.245_0	GTGAGGAAGAAGTCAATACATCGATTTATAAAAGACAATTTGTATGCTTAGAGTTGAAAGAAAATGACGA	Pf3D7_13_v3	1957415	PF3D7_1348700	MAL13P1.245	NA	aMAL13P1.245_0	PF3D7_1348700
aMAL13P1.245_1	AGTTGTAGTGAGGATGGACTAATAACCATATACAATATTCAAGAAAGCACACTATTTAAAAAAATCATAG	Pf3D7_13_v3	1955962	PF3D7_1348700	MAL13P1.245	NA	aMAL13P1.245_1	PF3D7_1348700
aMAL13P1.246_0	TATAGATTTTTTGGAGGCCCTATTTTTTTCCTTAATGGTAACTATCGGATGCATATGTCTTACTATTGTA	Pf3D7_13_v3	1960422	PF3D7_1348800	MAL13P1.246	NA	aMAL13P1.246_0	PF3D7_1348800
aMAL13P1.246_1	TATGTGAAGGGAAAGTTATGCGAATATTTATTAAGGGTCATGTCGATTTTGTTCTATCCAAATGTAAAAC	Pf3D7_13_v3	1962788	PF3D7_1348800	MAL13P1.246	NA	aMAL13P1.246_1	PF3D7_1348800
aMAL13P1.246_2	GAGAAGGATCTTATGAAAAGATTGATGCATGATGTGAAGAAAGAAATTGTAATATCTGATGAAAAAGCAG	Pf3D7_13_v3	1964853	PF3D7_1348800	MAL13P1.246	NA	aMAL13P1.246_2	PF3D7_1348800
aMAL13P1.247_0	TGTTTAAGTGTGAGGGGTGTCCTTTGATTAATGAATTAAGTTATTCAGCTTTTGTGGGCTTAAATAATTA	Pf3D7_13_v3	1968315	PF3D7_1349000	MAL13P1.247	NA	aMAL13P1.247_0	PF3D7_1349000
aMAL13P1.247_1	TGAGGGGTGTCCTTTGATTAATGAATTAAGTTATTCAGCTTTTGTGGGCTTAAATAATTATCCAGTTGAA	Pf3D7_13_v3	1968305	PF3D7_1349000	MAL13P1.247	NA	aMAL13P1.247_1	PF3D7_1349000
aMAL13P1.248_0	ACCTGATTTCCAGACAGTTCCCCAATTAAATGAAGTGGAATTTATAACAAGAGTTTCGATAAATGATTTT	Pf3D7_13_v3	1970076	PF3D7_1349100	MAL13P1.248	NA	aMAL13P1.248_0	PF3D7_1349100
aMAL13P1.249_0	GCTAGTGATGAGATAGAAAAAAACATAGTTAATGAATTGGAGAAGGAAGAAAAAGAAAGGATAGAAGATA	Pf3D7_13_v3	1995239	PF3D7_1349500	MAL13P1.249	NA	aMAL13P1.249_0	PF3D7_1349500
aMAL13P1.249_1	CAAGATGATATTGATGAAATTAATTCTGTGTGTAACCATTTGAATGACCAACCTTATAAGGATCATGTTC	Pf3D7_13_v3	1993703	PF3D7_1349500	MAL13P1.249	NA	aMAL13P1.249_1	PF3D7_1349500
aMAL13P1.249_2	GTTCTTGATATTAGATTTAGGATTATGCGTTTATTAGAGAGTTTACAGTTTCATGATTTATTTTGTACTT	Pf3D7_13_v3	1992155	PF3D7_1349500	MAL13P1.249	NA	aMAL13P1.249_2	PF3D7_1349500
aMAL13P1.249_3	CAAAATGTAGATATGATTAATTCTTCCCAAAATCATAATGTACTTAAGCATGAGCAAAATAAGCAGAGGG	Pf3D7_13_v3	1988831	PF3D7_1349500	MAL13P1.249	NA	aMAL13P1.249_3	PF3D7_1349500
aMAL13P1.249_4	TAAAAGATGACATGACATTAAACGATACATATGGGGATGAAGAAAAGGTTTTGGTACATGAAAAAGATGA	Pf3D7_13_v3	1988233	PF3D7_1349500	MAL13P1.249	NA	aMAL13P1.249_4	PF3D7_1349500
aMAL13P1.249_5	ATCTCACATATTTTAGAAGCTCTTTTTGAATATAAATGTCCTGTTGAATGGATTATTACACCCTTCTTAG	Pf3D7_13_v3	1986968	PF3D7_1349500	MAL13P1.249	NA	aMAL13P1.249_5	PF3D7_1349500
aMAL13P1.25_0	GGGAAAGAAAATTAGAACCATTTAAGAATGTACCAAAAGAAAGAAACAATATAAATAATGACGAAAATAA	Pf3D7_13_v3	237710	PF3D7_1304600	MAL13P1.25	NA	aMAL13P1.25_0	PF3D7_1304600
aMAL13P1.25_1	CTTTCTAAAGTAAACATAAATCACTTAACTTCATGGGACCATTTTTTATCTATCGATTCTGAAATGGTCG	Pf3D7_13_v3	240853	PF3D7_1304600	MAL13P1.25	NA	aMAL13P1.25_1	PF3D7_1304600
aMAL13P1.250_0	AATATTTAAATAGGTCACACAACAATGAGGACGAAAAGCATACCCTTATGACAAGTAAAAAGGAAGAAAA	Pf3D7_13_v3	1998122	PF3D7_1349600	MAL13P1.250	NA	aMAL13P1.250_0	PF3D7_1349600
aMAL13P1.251_0	TTATTAAATAAATATATGGGAATATTGGGTGTCCATCCATATAATATTAGAAACCTGAACATACGGGGCA	Pf3D7_13_v3	2002440	PF3D7_1349900	MAL13P1.251	NA	aMAL13P1.251_0	PF3D7_1349900
aMAL13P1.252_0	ATGAATTAAAATTAAATCAGGCCTTGATAAGTCTCCAAGAAATAAATGAAAAATATGAAGAGGAAAGGAA	Pf3D7_13_v3	2004971	PF3D7_1350000	MAL13P1.252	NA	aMAL13P1.252_0	PF3D7_1350000
aMAL13P1.253_0	GGTTTTTTACGAACAAAACGGTTGTACAAATATGGTTATATGATAAACCTGATATGAGAATAGAAGGTAT	Pf3D7_13_v3	2009885	PF3D7_1350200	MAL13P1.253	NA	aMAL13P1.253_0	PF3D7_1350200
aMAL13P1.254_0	TTAACAGGAACTAAAGTATTAATAATAACTGTTCCTTCAGCTGTACCGGGACTCAACTTTTTTATCTATT	Pf3D7_13_v3	2021926	PF3D7_1350600	MAL13P1.254	NA	aMAL13P1.254_0	PF3D7_1350600
aMAL13P1.255_0	GTGTATACCTTAAAAAGAATGGAAAGAAATAAATGGAGGATGCAAGACGAAAGGAAAGTAATACAAAATG	Pf3D7_13_v3	2023511	PF3D7_1350700	MAL13P1.255	NA	aMAL13P1.255_0	PF3D7_1350700
aMAL13P1.255_1	CTTGTAATAATAATGGTAAGGTTTCTAGTAAGGGAAAGAAAAGGATAATTGAAACGGATATGTATGGGTT	Pf3D7_13_v3	2024088	PF3D7_1350700	MAL13P1.255	NA	aMAL13P1.255_1	PF3D7_1350700
aMAL13P1.256_0	ATGTACTAATAAACAAAATTTATCTCAAGGTAATGATCAAGGAAGGAAAGAAATATCAAAAGACCTGCCC	Pf3D7_13_v3	2034923	PF3D7_1351000	MAL13P1.256	NA	aMAL13P1.256_0	PF3D7_1351000
aMAL13P1.256_1	ACTTTAATGAATAGTGAAAGTGTGAAAAAGAGAGAGATTAAACAGGAAAATGGGAAAATTGTGAGTAAGG	Pf3D7_13_v3	2035719	PF3D7_1351000	MAL13P1.256	NA	aMAL13P1.256_1	PF3D7_1351000
aMAL13P1.256_2	TTTAAAACGTAACGATAAGGAGGAGGAGTTTTTTAAGCATGGACAGATTAAAATTGAGGACGTAAATAAT	Pf3D7_13_v3	2037611	PF3D7_1351000	MAL13P1.256	NA	aMAL13P1.256_2	PF3D7_1351000
aMAL13P1.257_0	TACCGTAGTACGTATTAAGGCTGAATTAGAAAACGTTAAAAGGTTATTCTGTGATGATGAATATTTATGG	Pf3D7_13_v3	2041478	PF3D7_1351100	MAL13P1.257	NA	aMAL13P1.257_0	PF3D7_1351100
aMAL13P1.258_0	TAACATAGAAAATAAGGTGGACAAAATATCATCTCCCCATCCTGATCATGATAAAGCAAATGATAAAAAG	Pf3D7_13_v3	2044596	PF3D7_1351200	MAL13P1.258	NA	aMAL13P1.258_0	PF3D7_1351200
aMAL13P1.258_1	AATAAAATGGATCATGATAACAGGAAGGAAGTTGTAAATTCAGACAAGGATGAAAAACATCTAAAGGAAC	Pf3D7_13_v3	2046145	PF3D7_1351200	MAL13P1.258	NA	aMAL13P1.258_1	PF3D7_1351200
aMAL13P1.258_2	ACTGGTTAGTTGAAGGTACAAATATTGTTATTCTATTTGATGAGTTTGGAGGAAATCCATATAAGGTAGA	Pf3D7_13_v3	2047388	PF3D7_1351200	MAL13P1.258	NA	aMAL13P1.258_2	PF3D7_1351200
aMAL13P1.259_0	AATGTGTTATATTGTTCCTGGTGAACTTGGTTTACTCATTCAAGTTTTTATGGGATGTATTTCTCTTTCT	Pf3D7_13_v3	2049579	PF3D7_1351300	MAL13P1.259	NA	aMAL13P1.259_0	PF3D7_1351300
aMAL13P1.259_1	GAGAAGGAAGATATATATAGGAATTATTTCAAGACATATCATGATTATGAAGAAGAGGTAACATTAGAAG	Pf3D7_13_v3	2048842	PF3D7_1351300	MAL13P1.259	NA	aMAL13P1.259_1	PF3D7_1351300
aMAL13P1.26_0	AGTGTATATAATAATTCTGGTGAAGGTGGGGAGGTTTTTTATATGTATAGTATGAAGGAGATAAGGAAAA	Pf3D7_13_v3	265403	PF3D7_1305300	MAL13P1.26	NA	aMAL13P1.26_0	PF3D7_1305300
aMAL13P1.26_1	TATAAAAAGAGATAAATATTTAGTGTCCACATATGGTGAAGAGACAGCGGATTTAATTATGGAAGAAGAG	Pf3D7_13_v3	264078	PF3D7_1305300	MAL13P1.26	NA	aMAL13P1.26_1	PF3D7_1305300
aMAL13P1.26_2	CAACATGATGTCCTTAACAAATAGTAATAAAAAAATGAATGAAAAAGGAACGAGTAAAGGGGGATTAACG	Pf3D7_13_v3	262011	PF3D7_1305300	MAL13P1.26	NA	aMAL13P1.26_2	PF3D7_1305300
aMAL13P1.26_3	GATAAAGTTGATGTTAATAGGAAGAAGGAGGTGGGTGTAAAGAAAAGTAAGTTGAAAAGGATGAAATATA	Pf3D7_13_v3	260687	PF3D7_1305300	MAL13P1.26	NA	aMAL13P1.26_3	PF3D7_1305300
aMAL13P1.26_4	TAAACCTCCTTATGATGCATGCAAACTAAAATTGTTATCCTATATTTCTTATGCTAAAACGCCTGTAAGT	Pf3D7_13_v3	258951	PF3D7_1305300	MAL13P1.26	NA	aMAL13P1.26_4	PF3D7_1305300
aMAL13P1.26_5	GGGAGAAAGCTGTACAAAGTGTGTTTTAGAAATGAATGATGAAAATCAGTACAAGAATAAATTGGAGTTT	Pf3D7_13_v3	256529	PF3D7_1305300	MAL13P1.26	NA	aMAL13P1.26_5	PF3D7_1305300
aMAL13P1.260_0	CTGAAGAAAGAGAAGGAAGCTCAAATACTAGTAGTAACGTAAGTTTTAAAATATTGGAAGAATCGAACAT	Pf3D7_13_v3	2060083	PF3D7_1351700	MAL13P1.260	NA	aMAL13P1.260_0	PF3D7_1351700
aMAL13P1.260_1	TGGAGAAGTCGTAAAAGCAGTGCCAGTTAAAAAAATTGTCGAAATACCAAATGAAATAATAAAGAAGGTA	Pf3D7_13_v3	2062085	PF3D7_1351700	MAL13P1.260	NA	aMAL13P1.260_1	PF3D7_1351700
aMAL13P1.261_0	CTTAAGTAATTTATTGAGCTTATATAATTCTAGCGAAGATGAAGCAGAAGAACAAGTAAATAATGAATAT	Pf3D7_13_v3	2068495	PF3D7_1351900	MAL13P1.261	NA	aMAL13P1.261_0	PF3D7_1351900
aMAL13P1.261_1	TCAAATTAATTGGCTAGCCAAGGAAGCAGTCGAAAAGGAATATGAAATTTTGCAAAAGACAAACAATAAT	Pf3D7_13_v3	2067565	PF3D7_1351900	MAL13P1.261	NA	aMAL13P1.261_1	PF3D7_1351900
aMAL13P1.262_0	ACGATTATAATAGGAGGTGTGTTATATATGACAAAGCAAATAAAAGATGGAAATTGAGAAACCAGAGAAT	Pf3D7_13_v3	2069444	PF3D7_1352000	MAL13P1.262	NA	aMAL13P1.262_0	PF3D7_1352000
aMAL13P1.262_1	TACAGATGTTGGTGTTGTAGCATATGATTTATTGAAGAACGAATTTGTGGAGGATAATATTGAAGAATGT	Pf3D7_13_v3	2071425	PF3D7_1352000	MAL13P1.262	NA	aMAL13P1.262_1	PF3D7_1352000
aMAL13P1.262_2	TTTGGATGAAGAAGAAGAAGATACAGAAGAGGATGAAGATATGGATTCATTACAATGTGGAAATGATAAA	Pf3D7_13_v3	2074281	PF3D7_1352000	MAL13P1.262	NA	aMAL13P1.262_2	PF3D7_1352000
aMAL13P1.264_0	TTCGAGATGAAAAAATGTTAGGAGTAGGTCTGGAAAATGGAGAAATTGAATTGATTGGTATGTTTTGTTA	Pf3D7_13_v3	2081202	PF3D7_1352200	MAL13P1.264	NA	aMAL13P1.264_0	PF3D7_1352200
aMAL13P1.264_1	ATAAAGTTTTGACAGCTGCTTGTAGAACGTTTTGTGTTGATAGAGCTATAAGCATTTTAATTTTTCTAAG	Pf3D7_13_v3	2082591	PF3D7_1352200	MAL13P1.264	NA	aMAL13P1.264_1	PF3D7_1352200
aMAL13P1.265_0	GCCTTAAAAATTACTTTAGTAGTATCAAACATTGTCGAAAAAAGCTATATGAATTTTGTGATGAAAAAGA	Pf3D7_13_v3	2085451	PF3D7_1352300	MAL13P1.265	NA	aMAL13P1.265_0	PF3D7_1352300
aMAL13P1.265_1	GTATCAAAAGTAGAGGAAAAAAATAAATGTCTAAAAGAAAGTATACATTATCTCTTTGTAAAATATCAAG	Pf3D7_13_v3	2083823	PF3D7_1352300	MAL13P1.265	NA	aMAL13P1.265_1	PF3D7_1352300
aMAL13P1.266_0	GGTGGTTTTATTAATGGTGTAACACATAATATGGGTAACATGAAAATAAGATATGCAGTTGATGAGAATG	Pf3D7_13_v3	2087975	PF3D7_1352400	MAL13P1.266	NA	aMAL13P1.266_0	PF3D7_1352400
aMAL13P1.266_1	AAGTGGTGATGAACATATGTTAGAATATGATCCGACGAAAGCGGATGAGAATTTTTCTGTAAAAAAATTA	Pf3D7_13_v3	2090242	PF3D7_1352400	MAL13P1.266	NA	aMAL13P1.266_1	PF3D7_1352400
aMAL13P1.266_2	CCCATTTTTATTCTACTTCAAATCATATGAGATATAATAGGTTACAAGATGGTACTGATGGTAGTAGTAC	Pf3D7_13_v3	2091669	PF3D7_1352400	MAL13P1.266	NA	aMAL13P1.266_2	PF3D7_1352400
aMAL13P1.267_0	CCTTAGATCATCCCAATATAATTAAATTAATTCAATATGCTGAATCGGATTATTATTTTATTAGCGTGTC	Pf3D7_13_v3	2099077	PF3D7_1352600	MAL13P1.267	NA	aMAL13P1.267_0	PF3D7_1352600
aMAL13P1.268_0	AATATAATAGAGGTGAAATAAAAATACCTGAAGGTGTAGTAGGGCATGGATATGAAAGCATAAGAGAATT	Pf3D7_13_v3	2115610	PF3D7_1352900	MAL13P1.268	NA	aMAL13P1.268_0	PF3D7_1352900
aMAL13P1.268_1	TGATGCCATGTCAGAAAATACGAAATCCATACAATCGTTAGAAGGAGAAACACAAGATGATATAAATAAT	Pf3D7_13_v3	2114787	PF3D7_1352900	MAL13P1.268	NA	aMAL13P1.268_1	PF3D7_1352900
aMAL13P1.269_0	ATGCTATAGGAAAGAAGGATGATAATGGTGAATACGCAAATAAACATAAGATGCTACCACAAAAAAATGA	Pf3D7_13_v3	2120457	PF3D7_1353000	MAL13P1.269	NA	aMAL13P1.269_0	PF3D7_1353000
aMAL13P1.269_1	TATGCATGATAAGTGGGAATTTTGGTTAAATTGGAAAAAAGAAGATTGGGAAAAGTTGATAGATTCTGAG	Pf3D7_13_v3	2118859	PF3D7_1353000	MAL13P1.269	NA	aMAL13P1.269_1	PF3D7_1353000
aMAL13P1.270_0	TACAAGTAGAACATGCCTTAGAAGCAGTTAAAAAAGGTGGTTGTGCTGTAGCTATAAAAAGTTCAAATTT	Pf3D7_13_v3	2154211	PF3D7_1353900	MAL13P1.270	NA	aMAL13P1.270_0	PF3D7_1353900
aMAL13P1.271_0	AATTTAGCGGGTTATCTACAGAGGTACACCCACCATTAGTATTAACAAATAAAACAGATCCTTTAATTAT	Pf3D7_13_v3	2169799	PF3D7_1354400	MAL13P1.271	NA	aMAL13P1.271_0	PF3D7_1354400
aMAL13P1.272_0	TGATACGGAAAGACAATGTGTTTTTATAATAAGAAACGATGTTGATTGTATACATAACGAATCCAAATTG	Pf3D7_13_v3	2176839	PF3D7_1354600	MAL13P1.272	NA	aMAL13P1.272_0	PF3D7_1354600
aMAL13P1.273_0	CGTAAAATATACAAAAGAGATTGTATCGAATACATTAATAAATATTATATCCAAAATATTACTAAAAAGG	Pf3D7_13_v3	NA	NA	NA	aMAL13P1.273_0	NA	NA
aMAL13P1.274_0	CGCTAAAGCGTATTATAGAAAAGGGTGTTCCTATTTACTTTTATCAGATTTAAAAAGAGCATCTGAATGT	Pf3D7_13_v3	2200367	PF3D7_1355500	MAL13P1.274	NA	aMAL13P1.274_0	PF3D7_1355500
aMAL13P1.274_1	TAGAAATAAAGAACCTTTAGATGAAGGAGTTATGACCGATTTGTTATGGTCTGATCCAAATGAAGAAAAA	Pf3D7_13_v3	2201186	PF3D7_1355500	MAL13P1.274	NA	aMAL13P1.274_1	PF3D7_1355500
aMAL13P1.275_0	ACGAAGCATACACAAAATGATCAGAATAATTTAGACGTAGATACCCATGTAAATACAAATCCCAACTTTA	Pf3D7_13_v3	2208637	PF3D7_1355700	MAL13P1.275	NA	aMAL13P1.275_0	PF3D7_1355700
aMAL13P1.275_1	CTGATGTAGTTATAGCTATATTAGATCCAGATAGAACCATATTTTCTGATAGAATTGTTGCAAGATGTAG	Pf3D7_13_v3	2207604	PF3D7_1355700	MAL13P1.275	NA	aMAL13P1.275_1	PF3D7_1355700
aMAL13P1.276_0	ATGTATATGGACACATTGTAGAATCGAAAGAAAGACACATAAAAGAAACTTGTGCATCTTATATGGGAAA	Pf3D7_13_v3	2239805	PF3D7_1356500	MAL13P1.276	NA	aMAL13P1.276_0	PF3D7_1356500
aMAL13P1.277_0	AGTTACACAAAGAACTATAGAACTGAAGACATGAAAAAAGGCCAAGGTTTTACAAACGATTTTAGTGATT	Pf3D7_13_v3	2245673	PF3D7_1356700	MAL13P1.277	NA	aMAL13P1.277_0	PF3D7_1356700
aMAL13P1.278_0	CAAAAAAGGGATTTGAGCTTACAAAATAAGGAGGATGAAAAAATAGACGTAGTAAAAGAAAATTGCGTAC	Pf3D7_13_v3	2250739	PF3D7_1356800	MAL13P1.278	NA	aMAL13P1.278_0	PF3D7_1356800
aMAL13P1.278_1	CATATATTAATAAGGCATCTAATGATTCGGGAAATTCAAACGAACTAACAAATTTGAACAAAGGACAAGC	Pf3D7_13_v3	2251865	PF3D7_1356800	MAL13P1.278	NA	aMAL13P1.278_1	PF3D7_1356800
aMAL13P1.278_2	TACTGGATATGATTGGAGATCTGATATTTGGTCACTTGGTGTTTTGTTATATGAAATGTTAGTTGGAGAT	Pf3D7_13_v3	2253933	PF3D7_1356800	MAL13P1.278	NA	aMAL13P1.278_2	PF3D7_1356800
aMAL13P1.278_3	ACATCAATGAAAAAAATGACATATCCAAAGATAAGAAAATACAAAGTAACAATGAAACACAAAAGGAACC	Pf3D7_13_v3	2256087	PF3D7_1356800	MAL13P1.278	NA	aMAL13P1.278_3	PF3D7_1356800
aMAL13P1.278_4	AACACTAATTATAGAGAACTCAATAAAAATAATCTCCCAAGTGCAACTCAAAAAAGAACGCTTTTAAGGG	Pf3D7_13_v3	2257876	PF3D7_1356800	MAL13P1.278	NA	aMAL13P1.278_4	PF3D7_1356800
aMAL13P1.278_5	TTCTGTAAAATTGAATGCAAAGTTTTCAGAATATAAAAGGTCCCCTATGAAAGGAAAAGATTCTCTGTAC	Pf3D7_13_v3	2259858	PF3D7_1356800	MAL13P1.278	NA	aMAL13P1.278_5	PF3D7_1356800
aMAL13P1.278_6	AATCGTCAGATAAGTCAAACAATGAATTCTCAATACAACAAAAGAAATAACTCTCATGTAAAAAATAAAA	Pf3D7_13_v3	2261227	PF3D7_1356800	MAL13P1.278	NA	aMAL13P1.278_6	PF3D7_1356800
aMAL13P1.279_0	AAGAGAGATTAGCATTTTGAAGGAATTGAAACATTCCAACATAGTAAAGTTGTATGATGTCATACACACA	Pf3D7_13_v3	2264325	PF3D7_1356900	MAL13P1.279	NA	aMAL13P1.279_0	PF3D7_1356900
aMAL13P1.28_0	GTTGGGTGAGGAGAACACAAAGGAGAAATTTCAAGAATTTGTAAAAAATGAAGGAAAAGAAAATCATATG	Pf3D7_13_v3	270426	PF3D7_1305400	MAL13P1.28	NA	aMAL13P1.28_0	PF3D7_1305400
aMAL13P1.28_1	ATACAAAAATTGGTCTGCATTTACCTGACTTGTCTTTTGTCTATGAAGAATATCAACCCACATATGTCAA	Pf3D7_13_v3	268798	PF3D7_1305400	MAL13P1.28	NA	aMAL13P1.28_1	PF3D7_1305400
aMAL13P1.281_0	ATAGCACACCAATTTGTTAATGAAGGGAAAGCGTATTTTTGTTTTTGCTCCAAAGAAGAGTTACAAGAAA	Pf3D7_13_v3	2272374	PF3D7_1357200	MAL13P1.281	NA	aMAL13P1.281_0	PF3D7_1357200
aMAL13P1.281_1	TGGATGAACAAGAAATATATGTTAGAACAAGATAATGAAACATACGTACGAGAAGCTGAGGAATATATGA	Pf3D7_13_v3	2273541	PF3D7_1357200	MAL13P1.281	NA	aMAL13P1.281_1	PF3D7_1357200
aMAL13P1.282_0	TTTATAGGTTTAATCCAGAGAATTATGATTTGATGGAAATACAACGAGTAATTGACAACGAACAACAGCA	Pf3D7_13_v3	2285417	PF3D7_1357600	MAL13P1.282	NA	aMAL13P1.282_0	PF3D7_1357600
aMAL13P1.283_0	CGGCACTACATCCGTTGTAGTAATGTGTGGTTCGTTTTTAAATGTATGCAAATCATTATTAGATAAAAAT	Pf3D7_13_v3	2292823	PF3D7_1357800	MAL13P1.283	NA	aMAL13P1.283_0	PF3D7_1357800
aMAL13P1.283_1	GTCACAACTGAATCAGTAGGATATGGAGAAATAGTAAAAATAACAGGAGTAGAGTCAAAAAACACTATAT	Pf3D7_13_v3	2293604	PF3D7_1357800	MAL13P1.283	NA	aMAL13P1.283_1	PF3D7_1357800
aMAL13P1.284_0	AAAGGTTCAGTTGAAATGGTCAAAAAATCAGATCAACCTGTTCAACAACTAAAAGATAACATTGTTTCAC	Pf3D7_13_v3	2296817	PF3D7_1357900	MAL13P1.284	NA	aMAL13P1.284_0	PF3D7_1357900
aMAL13P1.285_0	ATTACCAGCAATCATGAAAAACTGAACTACATAAATTTCCTTCAACAAATTGTAGAGGATAAGGCATATG	Pf3D7_13_v3	2303623	PF3D7_1358000	MAL13P1.285	NA	aMAL13P1.285_0	PF3D7_1358000
aMAL13P1.285_1	GATTTTTATACACCATATGTATTTACTGTATCCACACAAATGAATATAACGCCTTTGCAACCAGTTATAT	Pf3D7_13_v3	2300146	PF3D7_1358000	MAL13P1.285	NA	aMAL13P1.285_1	PF3D7_1358000
aMAL13P1.285_2	CACCAAATATTTCTTCAACAAAGGGTACTGATACAGATATAAATCTAAAAAATGAAAATCAAACAGGGCC	Pf3D7_13_v3	2298447	PF3D7_1358000	MAL13P1.285	NA	aMAL13P1.285_2	PF3D7_1358000
aMAL13P1.286_0	TTCACCTTATAACAAAAATATCGATAGAGTAATGAGAAAAGAAGAACACACGTCATTTAATACTCACACG	Pf3D7_13_v3	2310078	PF3D7_1358200	MAL13P1.286	NA	aMAL13P1.286_0	PF3D7_1358200
aMAL13P1.286_1	GAAACGTACATATTAAACGAAATATCGCAAATGGACGATGTAAACTCAATATCGTATGAGAATATAAAGA	Pf3D7_13_v3	2310679	PF3D7_1358200	MAL13P1.286	NA	aMAL13P1.286_1	PF3D7_1358200
aMAL13P1.286_2	GGATGATATATTACTGCAGCCTTTAAACACATCAAAAAGGTATTTCCCGAATAGTGATAAGAATGATTAT	Pf3D7_13_v3	2312556	PF3D7_1358200	MAL13P1.286	NA	aMAL13P1.286_2	PF3D7_1358200
aMAL13P1.287_0	GCTATTATTTTGTATTTGATATTTATGCTATTCTCATATGTGTTCGTCAACTACGTTTTGTTCTACGCAG	Pf3D7_13_v3	2317665	PF3D7_1358400	MAL13P1.287	NA	aMAL13P1.287_0	PF3D7_1358400
aMAL13P1.288_0	CTTTTATGGTGAACTAAAAATTATGTTTTTCTTTTGGTTATATAGTGATACCTTTCAAGGGGCTGGATAC	Pf3D7_13_v3	2326565	PF3D7_1358700	MAL13P1.288	NA	aMAL13P1.288_0	PF3D7_1358700
aMAL13P1.289_0	ATTAAATGAACATAACGATAGTAAGGCAGATCATACAGAAAGTACATGTGACCAAAAAACATATCATACC	Pf3D7_13_v3	2354406	PF3D7_1359300	MAL13P1.289	NA	aMAL13P1.289_0	PF3D7_1359300
aMAL13P1.289_1	CAAGAAATCCATTAGGTAGATGTATAAGTGTGTTAGGGAATTGTGATGATATAGAAACCGAAACTAAATT	Pf3D7_13_v3	2355290	PF3D7_1359300	MAL13P1.289	NA	aMAL13P1.289_1	PF3D7_1359300
aMAL13P1.29_0	CATCCCCTAAAAACGAAACCAATCCATCTACATTTTGTCACAATCATACAGATCAAAACAAAAATACAAA	Pf3D7_13_v3	284997	PF3D7_1306000	MAL13P1.29	NA	aMAL13P1.29_0	PF3D7_1306000
aMAL13P1.29_1	GACCACCAACCTAAAATCAATCAACAAAAGGACAAATCAACAAATCTAAATAATTCAGATATTGTCAAAC	Pf3D7_13_v3	286634	PF3D7_1306000	MAL13P1.29	NA	aMAL13P1.29_1	PF3D7_1306000
aMAL13P1.290_0	GAACTGGTAAACAAAACACTCGAATTTAAGGATGAAAAAAACACAGCTAGAAATATAACCTCATTTGACA	Pf3D7_13_v3	2351270	PF3D7_1359200	MAL13P1.290	NA	aMAL13P1.290_0	PF3D7_1359200
aMAL13P1.291_0	GTACAAGGAAGTAATAAGATAAAAGATAAAGCTGGAATAAATAAAAACATATATGCTGACATTACAACGT	Pf3D7_13_v3	2350454	PF3D7_1359200	MAL13P1.290	NA	aMAL13P1.291_0	PF3D7_1359200
aMAL13P1.292_0	AAGGACGACAGAGTCATACAGAAATAAGTCTATCGGATTATGCGAACAAAGAAATTGCAATAAATAATAA	Pf3D7_13_v3	2349499	PF3D7_1359100	MAL13P1.292	NA	aMAL13P1.292_0	PF3D7_1359100
aMAL13P1.292_1	GAAGTGAAAGTAATTTTGCATATTTCTCTCATCTTATTCAAGCTATTCAATTTGATTGTGAACTAGCCAG	Pf3D7_13_v3	2347936	PF3D7_1359100	MAL13P1.292	NA	aMAL13P1.292_1	PF3D7_1359100
aMAL13P1.293_0	ACAACAAAATCGAACGAAACGATCTGGTGAAATAATAAATTCGATGAAGGACAATGTAGATAAGAATACA	Pf3D7_13_v3	2344441	PF3D7_1359000	MAL13P1.293	NA	aMAL13P1.293_0	PF3D7_1359000
aMAL13P1.293_1	GTTTAGATGAAAAATACGAACAAATGAGAAAGGAATACTTAACCTTAGGACTAATAAACAAAGGTAAACA	Pf3D7_13_v3	2343419	PF3D7_1359000	MAL13P1.293	NA	aMAL13P1.293_1	PF3D7_1359000
aMAL13P1.293_2	CAGATATACAAAAACGAAATCACACTATTAATCATACAAATGAGAAAGTTTGTAAGGACAAAGAGGATAA	Pf3D7_13_v3	2341262	PF3D7_1359000	MAL13P1.293	NA	aMAL13P1.293_2	PF3D7_1359000
aMAL13P1.293_3	ACGAGGAAACAACATAATGTGGAGCTTAAAACAAACCAACACAAGGTATATGAAGAAATCGATATTATAT	Pf3D7_13_v3	2338128	PF3D7_1359000	MAL13P1.293	NA	aMAL13P1.293_3	PF3D7_1359000
aMAL13P1.293_4	CCATCCGGATGATGAAATAGAATATATATCCAAACAGTGGTTTAATACAATAAGGAAAAATTCAGAAGTA	Pf3D7_13_v3	2336017	PF3D7_1359000	MAL13P1.293	NA	aMAL13P1.293_4	PF3D7_1359000
aMAL13P1.294_0	CATCAGTTGGAAAATCAACACTATTATCAAAAATAACAAGTACAACATCAGAAGTGGCCGATTATGAATT	Pf3D7_13_v3	2334109	PF3D7_1358900	MAL13P1.294	NA	aMAL13P1.294_0	PF3D7_1358900
aMAL13P1.294_1	ATATGATTAAAGATTTTAAGTTTGCTTTGGTATGGGGAAGAAGCACTAAACACAACCCACAAAGAGTAGA	Pf3D7_13_v3	2332360	PF3D7_1358900	MAL13P1.294	NA	aMAL13P1.294_1	PF3D7_1358900
aMAL13P1.295_0	TAATAATGAGATGAATATTAATGATGGTAATGTTGTTCTTGGAAATGTGAGTAATGATCGTGCCAGTGAT	Pf3D7_13_v3	2372721	PF3D7_1359600	MAL13P1.295	NA	aMAL13P1.295_0	PF3D7_1359600
aMAL13P1.295_1	GCGTGCCCAACTAATATTTCTAATATGAAAAATGATTGGTGTAATAGTAATCATAAACCCGAAGAAATGA	Pf3D7_13_v3	2373943	PF3D7_1359600	MAL13P1.295	NA	aMAL13P1.295_1	PF3D7_1359600
aMAL13P1.295_2	ATGCTAATAATAATGATGGAGCAACAACGACTACTACAGATAATGCTAGCGAAAAGAATGTTATAAATCA	Pf3D7_13_v3	2374985	PF3D7_1359600	MAL13P1.295	NA	aMAL13P1.295_2	PF3D7_1359600
aMAL13P1.295_3	TGTGTACAAAAATTATTAGCTGATGGATGTAAAAGAATGGCTATTATTAAAGAAGAATGTGGAGCTGATG	Pf3D7_13_v3	2377696	PF3D7_1359600	MAL13P1.295	NA	aMAL13P1.295_3	PF3D7_1359600
aMAL13P1.296_0	AAAATAGTGAGGAAGAGTTTAAGATACATTGATGACATTCCTGATAAATTGGTGAGTATGTGTAAAAATG	Pf3D7_13_v3	2382773	PF3D7_1359700	MAL13P1.296	NA	aMAL13P1.296_0	PF3D7_1359700
aMAL13P1.296_1	GAAAACAACAAAAGATAATGTAACCAATCTGATCGGATCTGAAAAGGGTTTGTGTCATGATAAAATGATA	Pf3D7_13_v3	2383657	PF3D7_1359700	MAL13P1.296	NA	aMAL13P1.296_1	PF3D7_1359700
aMAL13P1.296_2	CATAAAATCATCAGGAGAAAAGATTAAAAGTCAAGCATTAAACAAAGTCAACACATTGACTGATAGCATC	Pf3D7_13_v3	2385907	PF3D7_1359700	MAL13P1.296	NA	aMAL13P1.296_2	PF3D7_1359700
aMAL13P1.296_3	ATGGTAATAAATCAAGCAGGTGGATTATAGGATTATTAGAGAACACTTGTATTTCTATATGTTTTGAACA	Pf3D7_13_v3	2387733	PF3D7_1359700	MAL13P1.296	NA	aMAL13P1.296_3	PF3D7_1359700
aMAL13P1.296_4	TGAAGGGGAAAATACAAAGTTATTTGTATGATAAATTGGGAAGGATAAAGAAGGACTACCTTATTAAAAA	Pf3D7_13_v3	2388951	PF3D7_1359700	MAL13P1.296	NA	aMAL13P1.296_4	PF3D7_1359700
aMAL13P1.296_5	GGTAAGAATGTACAAGATAACAATAACATACCTGCTGTTTTAAGCAATATGAATATGGGAAATCAAAATG	Pf3D7_13_v3	2390891	PF3D7_1359700	MAL13P1.296	NA	aMAL13P1.296_5	PF3D7_1359700
aMAL13P1.297_0	TTTCGTATCATTATGAGGAAATTAAATGGATAAATGGAAGACTTGGTTTTTGGGATTTATCTGGAAATCC	Pf3D7_13_v3	2393811	PF3D7_1359800	MAL13P1.297	NA	aMAL13P1.297_0	PF3D7_1359800
aMAL13P1.298_0	AAAGATTATAATATTTAGTGGTCCTCTTTTGGCTATATATGGATTTTTTTGTCCGTGTACCGAGCATTGT	Pf3D7_13_v3	2397545	PF3D7_1359900	MAL13P1.298	NA	aMAL13P1.298_0	PF3D7_1359900
aMAL13P1.298_1	TCAATTAAGATATAAAGGGAAAACAGATATTTATGGAAGACCACATGGATATGGAGAATGGATAGAAGAT	Pf3D7_13_v3	2397827	PF3D7_1359900	MAL13P1.298	NA	aMAL13P1.298_1	PF3D7_1359900
aMAL13P1.298_2	AAATAAAACTATAGCACAGGTATTTGCTGAAGAAGATGAATGGGAACAGTTTAGACATCAACATAAACAA	Pf3D7_13_v3	2400437	PF3D7_1359900	MAL13P1.298	NA	aMAL13P1.298_2	PF3D7_1359900
aMAL13P1.298_3	TAAAAAATAAAGAATCGGAAATAAAAAAGGGTGATAATGTAAAGTCAAAAGGGATCGAACGGTCTACAAC	Pf3D7_13_v3	2400958	PF3D7_1359900	MAL13P1.298	NA	aMAL13P1.298_3	PF3D7_1359900
aMAL13P1.299_0	TATGTATAATAAAGAGTAACCTAGCTCAAATGATTCACCCAGGTCCTAAAACCGATATGGAAAAGTTAAG	Pf3D7_13_v3	2408243	PF3D7_1360200	MAL13P1.299	NA	aMAL13P1.299_0	PF3D7_1360200
aMAL13P1.30_0	AGAAAGTCATATAAAAAGAGAGTACTCAATTTACCGTCTACCAAATCAAGAAGAAGATACGCACAAAAAA	Pf3D7_13_v3	288484	PF3D7_1306100	MAL13P1.30	NA	aMAL13P1.30_0	PF3D7_1306100
aMAL13P1.300_0	AATATTTTCATCTGAACATATCGGAAATGTAAACAGAAGAAATGGAATCGTAGAAAGCTGTACTTTTGGT	Pf3D7_13_v3	2410251	PF3D7_1360300	MAL13P1.300	NA	aMAL13P1.300_0	PF3D7_1360300
aMAL13P1.300_1	ACCTAGTGGAAATTTGTCATTCCTTAAAAGGTATAACATTCAAACAAAATCATAACATCTTAAAGAAAAA	Pf3D7_13_v3	2409499	PF3D7_1360300	MAL13P1.300	NA	aMAL13P1.300_1	PF3D7_1360300
aMAL13P1.301_0	TTCAAGAGATTCTTTCCTTAGTATGTTGGAGGATTTTGTTGGTTTGTACATATTGGTATTACCTATTATG	Pf3D7_13_v3	2415048	PF3D7_1360500	MAL13P1.301	NA	aMAL13P1.301_0	PF3D7_1360500
aMAL13P1.301_1	ATCTTCAGCATCCTCCATACTATATACTCAAACAACATTTGCTCTTTTGCACTACTTTCTTATAATAGCA	Pf3D7_13_v3	2417772	PF3D7_1360500	MAL13P1.301	NA	aMAL13P1.301_1	PF3D7_1360500
aMAL13P1.301_2	ATTAATTAGTGACCCTAAAAATGATGGTATTATGGTGGGAAAGAATATATCTGGAGAAGATAGAGGTATA	Pf3D7_13_v3	2419674	PF3D7_1360500	MAL13P1.301	NA	aMAL13P1.301_2	PF3D7_1360500
aMAL13P1.301_3	TTTCCTATCGGATAGTTTGTTTTCTTCAGATAATGAGTATTCTTCAGATAATGAGTATTCTTCAGATTCT	Pf3D7_13_v3	2421588	PF3D7_1360500	MAL13P1.301	NA	aMAL13P1.301_3	PF3D7_1360500
aMAL13P1.301_4	CATCATAGTAATAATAGTCGTGTTATGCTATCCAAAGGTGAAAAGACAGAAAAGAATGAAAATGTCGATT	Pf3D7_13_v3	2423065	PF3D7_1360500	MAL13P1.301	NA	aMAL13P1.301_4	PF3D7_1360500
aMAL13P1.302_0	GAAAATTTTTATTACCGCAACATGGGAAGAAGGTAGCCATAATTGAACGTATATTACAATACATTACTGA	Pf3D7_13_v3	2430926	PF3D7_1360700	PF13_0321,MAL13P1.302	NA	aMAL13P1.302_0	PF3D7_1360700
aMAL13P1.302_1	CTCATGGGAACATAAAAGAAGAGACAGTCCATTAAAAATTACTCATACATTGAAAGCAGGTATTAATAGT	Pf3D7_13_v3	2429971	PF3D7_1360700	PF13_0321,MAL13P1.302	NA	aMAL13P1.302_1	PF3D7_1360700
aMAL13P1.303_0	CACAAAAAGCTATTGAAGTTATGAACGGCAAGGAAATTAATGGGAAACTTTTGAAAGTTACTTCAAGAAA	Pf3D7_13_v3	2442281	PF3D7_1360900	MAL13P1.303	NA	aMAL13P1.303_0	PF3D7_1360900
aMAL13P1.303_1	AAATCAACAGAGTGCAATTAATGCTGTTGCTGGCATGAATGGTTTTAATGCTGGGAATAAATATTTAAAA	Pf3D7_13_v3	2441155	PF3D7_1360900	MAL13P1.303	NA	aMAL13P1.303_1	PF3D7_1360900
aMAL13P1.304_0	TCCCCCCAATATTATTATGGCAAATAAGAAAGGCGGAAATTTTAACAACACATCAGGAAATATAATCAAT	Pf3D7_13_v3	2455458	PF3D7_1361200	MAL13P1.304	NA	aMAL13P1.304_0	PF3D7_1361200
aMAL13P1.304_1	TAAATGAAACAAGCTCAGGAACATTTATGCAGAACCTAAAGGAAACGTTTTATGAAAAGACAAAAGCAAT	Pf3D7_13_v3	2458589	PF3D7_1361200	MAL13P1.304	NA	aMAL13P1.304_1	PF3D7_1361200
aMAL13P1.304_2	TCGAATATTTGAAAAGTCAAATGAAACCAAAACGTCGGAGGAGGAAAACAAAAATGAAGGAGCAATTTTT	Pf3D7_13_v3	2460019	PF3D7_1361200	MAL13P1.304	NA	aMAL13P1.304_2	PF3D7_1361200
aMAL13P1.305_0	AAGAATTTTGTGAAGGCTAAAAATAAAAAACGATTTATAGACCATAACTCCTATCCATACGGTGACCAAT	Pf3D7_13_v3	2463620	PF3D7_1361300	MAL13P1.305	NA	aMAL13P1.305_0	PF3D7_1361300
aMAL13P1.306_0	TATCATAAGGAAGGATATTTGTCGAAGAAATTTTCCAATTCTTGGTGCGGTTTTAAAAAAAGATGGTTTG	Pf3D7_13_v3	2467544	PF3D7_1361500	MAL13P1.306	NA	aMAL13P1.306_0	PF3D7_1361500
aMAL13P1.306_1	AGTTGCTAGATTACAAAGAATTTTTACGCGTGGTGAATATGACCACATAGGCATGATCTTAAGAAATGAT	Pf3D7_13_v3	2466560	PF3D7_1361500	MAL13P1.306	NA	aMAL13P1.306_1	PF3D7_1361500
aMAL13P1.307_0	CTTTACATTGGGAAAATGCAGAAGATATAGCTGATATGCTTTTTGAGGAATATAGAAATATAGATCCTCT	Pf3D7_13_v3	2469275	PF3D7_1361600	MAL13P1.307	NA	aMAL13P1.307_0	PF3D7_1361600
aMAL13P1.308_0	GAAAATGAAAATAAGGAAGTCATAATTCAAGAAGGAACAAAGATTATGGAAAAACTAGCAACCGAAAGTG	Pf3D7_13_v3	2475438	PF3D7_1361800	MAL13P1.308	NA	aMAL13P1.308_0	PF3D7_1361800
aMAL13P1.308_1	TTCAGAAAAGAACAAACTTTCAAGAGGTAGTGCAATTAAGGCTGTATATGAGTTATTAAAAACAGAGGAT	Pf3D7_13_v3	2476961	PF3D7_1361800	MAL13P1.308	NA	aMAL13P1.308_1	PF3D7_1361800
aMAL13P1.308_2	TGGTACAGGGTGTGTTTGAATTTTTAGAGCAAGTAGTAAATGATGAGGAAGGTTCTAAATTACTTTATAA	Pf3D7_13_v3	2477920	PF3D7_1361800	MAL13P1.308	NA	aMAL13P1.308_2	PF3D7_1361800
aMAL13P1.308_3	ATTTAAATGGAAAGCAAGCCAAGATCTAAATACATTAGAATGGACAATAGGAGATGATACAGAACGTGTA	Pf3D7_13_v3	2481311	PF3D7_1361800	MAL13P1.308	NA	aMAL13P1.308_3	PF3D7_1361800
aMAL13P1.309_0	ATATACTTGGTGATATGTCAAGATATTGTGCAGATACATTTCATGGTACCGATAAAGAGAAAATGCATGA	Pf3D7_13_v3	2488624	PF3D7_1362100	MAL13P1.309	NA	aMAL13P1.309_0	PF3D7_1362100
aMAL13P1.31_0	TAATTCCGGAGGAACAGGTGAATATAAAAGTCCTACAGATTAATAAGAAAAAAGAGAAGATAAGCTTTCA	Pf3D7_13_v3	293838	PF3D7_1306300	MAL13P1.31	NA	aMAL13P1.31_0	PF3D7_1306300
aMAL13P1.31_1	GATTTATTCTGCGGTATTGGTTTTTATTCCATACCTCTTGCAAATTTATTTGATCATGTTATTAGTATTG	Pf3D7_13_v3	295076	PF3D7_1306300	MAL13P1.31	NA	aMAL13P1.31_1	PF3D7_1306300
aMAL13P1.310_0	GGAAGAATGTAATTTAATAGAAAATGTTGAAGGGAATAATGTGGGTAATAAGAATGTATCAAGTTATGTG	Pf3D7_13_v3	2495980	PF3D7_1362400	MAL13P1.310	NA	aMAL13P1.310_0	PF3D7_1362400
aMAL13P1.310_1	ATGGATGGTTGAATTATAAATGGACAGATCCCGATGGGTTCTTAGAATTAAGTATTAGACAAAAAAGAAA	Pf3D7_13_v3	2498910	PF3D7_1362400	MAL13P1.310	NA	aMAL13P1.310_1	PF3D7_1362400
aMAL13P1.310_2	TAATAAGGGATGAGCGTATAGATGAATTGGTATATGAAACTAACGAGGTAATGATAAATAAGAAACATGG	Pf3D7_13_v3	2499519	PF3D7_1362400	MAL13P1.310	NA	aMAL13P1.310_2	PF3D7_1362400
aMAL13P1.310_3	ACCAATAGAAGTATGGATACTTTTATCAAGACATGTAAGAGAACGTAAAACGGATGTGTCTCAAAAATAT	Pf3D7_13_v3	2500513	PF3D7_1362400	MAL13P1.310	NA	aMAL13P1.310_3	PF3D7_1362400
aMAL13P1.311_0	GGAATGTGCTTTAACGAATGGAGTCATTTAGCAGCAAAGAAATATTTACTTATGAACAAGTATGAAAATG	Pf3D7_13_v3	2504265	PF3D7_1362500	MAL13P1.311	NA	aMAL13P1.311_0	PF3D7_1362500
aMAL13P1.311_1	TTCAATTAGCTAACTGGAATATAAGACCACTTAACCAAGAACAAATAATATATGCATGTATTGATTCATA	Pf3D7_13_v3	2505262	PF3D7_1362500	MAL13P1.311	NA	aMAL13P1.311_1	PF3D7_1362500
aMAL13P1.312_0	AGATGTGATATGAATGAATATAAGAAGGGATGCTATAATACGTACAACCTACGAAATAATAAAAATGACG	Pf3D7_13_v3	2506214	PF3D7_1362600	MAL13P1.312	NA	aMAL13P1.312_0	PF3D7_1362600
aMAL13P1.313_0	AGTAATACAGATGATTACATAGAGAACATAACCGATACCGATAACAACAAAAGAAACGAGACTAATGATA	Pf3D7_13_v3	2512146	PF3D7_1362700	MAL13P1.313	NA	aMAL13P1.313_0	PF3D7_1362700
aMAL13P1.313_1	ACCATATAACAATGAAACTATGATAAGAAGCTCAAATGCACCATCTGTCCAACCCTTTAAAAAAATAATC	Pf3D7_13_v3	2512976	PF3D7_1362700	MAL13P1.313	NA	aMAL13P1.313_1	PF3D7_1362700
aMAL13P1.313_2	TAAAGAATATGATAAAACATCTGATTGCGATAAAAATAATACCCCCTTAAAGAACGGATGTAATCAAGGG	Pf3D7_13_v3	2515781	PF3D7_1362700	MAL13P1.313	NA	aMAL13P1.313_2	PF3D7_1362700
aMAL13P1.314_0	TACTAAAAATGATAAGATTGTTGAAAAGGAAGATAATGGTTTTTATTCAAATGAACCACGACATGTACTA	Pf3D7_13_v3	2518936	PF3D7_1362800	MAL13P1.315	NA	aMAL13P1.314_0	PF3D7_1362800
aMAL13P1.314_1	GCTGATAAATCATTATCCCTGGCTTTGAATTATGTCTGCATGATTATATCTTTGGATCATTTAAAAGACT	Pf3D7_13_v3	2520443	PF3D7_1362800	MAL13P1.315	NA	aMAL13P1.314_1	PF3D7_1362800
aMAL13P1.315_0	ATTATGAAAAGATGAATTTGTTGAGATTATTGAAGGGTATCATGGTAAAAGAAGTGGTAGATAATGGCGA	Pf3D7_13_v3	2522504	PF3D7_1362800	MAL13P1.315	NA	aMAL13P1.315_0	PF3D7_1362800
aMAL13P1.315_1	GATATCAAAGGTGAGAAGAGAAATAATGAAATAGGTGTTGGTATTGATGATGTAAATAAGAGTACATTGG	Pf3D7_13_v3	2524009	PF3D7_1362800	MAL13P1.315	NA	aMAL13P1.315_1	PF3D7_1362800
aMAL13P1.315_2	GGGACGAGAAAAATAATAAATTTGGTGAGAATAATATGAACGAAAATATATGTACAAAGGAGGAGAAGGA	Pf3D7_13_v3	2524604	PF3D7_1362800	MAL13P1.315	NA	aMAL13P1.315_2	PF3D7_1362800
aMAL13P1.316_0	TGTTGAAGAGAAGAAAATGTAATGTTGTGGGAGAGAAAGAAAAGTATGATGAGCAAATATTTATGGAGAT	Pf3D7_13_v3	2526484	PF3D7_1362900	MAL13P1.316	NA	aMAL13P1.316_0	PF3D7_1362900
aMAL13P1.316_1	CTTGTACAAATTCGGTAATAGATTTTCTATGTGGCTTTTATTCAAATGACGAGAACGAGATGAAGAAATA	Pf3D7_13_v3	2529295	PF3D7_1362900	MAL13P1.316	NA	aMAL13P1.316_1	PF3D7_1362900
aMAL13P1.316_2	TTATTTCGTACCTCTCTAGATGTAGATCATATGTATTTGTGTAAATCTCATTTCTATGTTTCTCTCAAAC	Pf3D7_13_v3	2531346	PF3D7_1362900	MAL13P1.316	NA	aMAL13P1.316_2	PF3D7_1362900
aMAL13P1.317_0	CCATTCACCTAGGATAATGAATATGATCGAATGTGCTTTATTCAGAATACGTGAAATAAAATACATCAAC	Pf3D7_13_v3	2533133	PF3D7_1363000	MAL13P1.317	NA	aMAL13P1.317_0	PF3D7_1363000
aMAL13P1.317_1	CAAATAAATGGACGGTAAATTATATTTGTTATTTTGATAAGGCCGTGATAATTAATTCGATTGTAAGCCT	Pf3D7_13_v3	2534587	PF3D7_1363000	MAL13P1.317	NA	aMAL13P1.317_1	PF3D7_1363000
aMAL13P1.318_0	GAACTGAAACCTTTGTACAATTTGCAGAAGCATTTTATGAGTTCCTATTTAAATTTCAATCGATATACCG	Pf3D7_13_v3	2542299	PF3D7_1363300	MAL13P1.318	NA	aMAL13P1.318_0	PF3D7_1363300
aMAL13P1.319_0	ATAAAATATAATGTCAAGGTGGAAGGATTAAGATTAGTTAGTCGGATGAAAAGAGGGAAAATATTGAAGG	Pf3D7_13_v3	2552644	PF3D7_1363700	MAL13P1.319	NA	aMAL13P1.319_0	PF3D7_1363700
aMAL13P1.319_1	ATAGTGATGCACATACTGAAAATATATTCGATAGTGATCAAAACAAGTTATTGGATGAATCGACAGAAGA	Pf3D7_13_v3	2554829	PF3D7_1363700	MAL13P1.319	NA	aMAL13P1.319_1	PF3D7_1363700
aMAL13P1.32_0	TAATATAATGACCTTAAAGGAGTCCCCGGATGATCAATTTTATGATGACTGTATATACATATGGAAAAGA	Pf3D7_13_v3	302211	PF3D7_1306500	MAL13P1.32	NA	aMAL13P1.32_0	PF3D7_1306500
aMAL13P1.32_1	CATAAATATCAAAATGAAAGTCAAGATAATCAACAGTTTCCTCCGTCGTCAAATAAAGTAAACACATCAC	Pf3D7_13_v3	304531	PF3D7_1306500	MAL13P1.32	NA	aMAL13P1.32_1	PF3D7_1306500
aMAL13P1.32_2	ATGTGATCATTATGATCAGCACAATATCGAAGATATACAAAGTATAAGAACAGATATTCCTCAAAGAGTG	Pf3D7_13_v3	304989	PF3D7_1306500	MAL13P1.32	NA	aMAL13P1.32_2	PF3D7_1306500
aMAL13P1.32_3	GATGAACAAGAGAATAAAATAGATAACACAAATAACGAATTCAATGACAGATATAAAAACGAAAATATCG	Pf3D7_13_v3	308065	PF3D7_1306500	MAL13P1.32	NA	aMAL13P1.32_3	PF3D7_1306500
aMAL13P1.32_4	CGAATTCACAATGTAACGAAGATCAAATAAAAGATGTTCACACGGATGAACGACATAATAATATACAACA	Pf3D7_13_v3	310133	PF3D7_1306500	MAL13P1.32	NA	aMAL13P1.32_4	PF3D7_1306500
aMAL13P1.32_5	GTGAACAAAATTATGTGGAAAAATATGCACAATTTGAAAAGACTATTAGGAGAACTGAAGATGAAGACGA	Pf3D7_13_v3	311117	PF3D7_1306500	MAL13P1.32	NA	aMAL13P1.32_5	PF3D7_1306500
aMAL13P1.32_6	GATGGAGACACCACAGAAAATAAGTTAGAATGTTATAAATTGGAAAACGATACAAATTTAGCAAAGACAC	Pf3D7_13_v3	312307	PF3D7_1306500	MAL13P1.32	NA	aMAL13P1.32_6	PF3D7_1306500
aMAL13P1.320_0	TATTAGCACTAGCTAAAACAAAATGTCTCTTTGTAAAATCTATAAGATCTTTTCCTGATGAAAATTCAGG	Pf3D7_13_v3	2556401	PF3D7_1363800	MAL13P1.320	NA	aMAL13P1.320_0	PF3D7_1363800
aMAL13P1.320_1	ATAACAGTGATGATGAATCAAGCAGCTCACACACTTCACTAGCTAGCGAACATTTTACTTTAAATGAAAT	Pf3D7_13_v3	2558848	PF3D7_1363800	MAL13P1.320	NA	aMAL13P1.320_1	PF3D7_1363800
aMAL13P1.321_0	TTCTTTACGTTCCTGTGAATTTGGATGTAATAGTGATGGTATGTTTTCTAGTATCAGTGGTTTTTGTAAA	Pf3D7_13_v3	2565479	PF3D7_1364000	MAL13P1.321	NA	aMAL13P1.321_0	PF3D7_1364000
aMAL13P1.321_1	TTTGTCAAAAAATTAATCGAAAGCTCTTCCTTACTTTTAAAGCTCTTCGGAGATTATAACACAGCAAAGA	Pf3D7_13_v3	2566980	PF3D7_1364000	MAL13P1.321	NA	aMAL13P1.321_1	PF3D7_1364000
aMAL13P1.322_0	TGTGTCTGTAGCTTATCGTGTTTCGTATGAAATGAATGTAGATATTGGTTCTCTTGTCGGTTATACTATA	Pf3D7_13_v3	2580935	PF3D7_1364300	MAL13P1.322	NA	aMAL13P1.322_0	PF3D7_1364300
aMAL13P1.322_1	CTAGAGTCAAAAGAAAATAATGAATCCATCGAATCCAAAAAAGAAAAATTTACTGTACCGGAAAGTGATC	Pf3D7_13_v3	2579636	PF3D7_1364300	MAL13P1.322	NA	aMAL13P1.322_1	PF3D7_1364300
aMAL13P1.323_0	AAAAATGAAGCAGAGAAAGATAACAAGATGAATACACCTGTTTTGGTAAATACGGAGAATAAGACAAAAG	Pf3D7_13_v3	2586463	PF3D7_1364400	MAL13P1.323	NA	aMAL13P1.323_0	PF3D7_1364400
aMAL13P1.323_1	CTGGGAAAACAAAAAAAGATACTTCGATAATTGAAAAAGCCGATTGCTTATTAAGAGATACACAAAAAAG	Pf3D7_13_v3	2587342	PF3D7_1364400	MAL13P1.323	NA	aMAL13P1.323_1	PF3D7_1364400
aMAL13P1.323_2	AGGAAGGAATAAAGGTAAAGACGAACGGGATAATGAAGATATTAAACTATATCAAGAGGATGTGAAAATA	Pf3D7_13_v3	2590365	PF3D7_1364400	MAL13P1.323	NA	aMAL13P1.323_2	PF3D7_1364400
aMAL13P1.323_3	TAAGAGAAGGAGAAGAACTCGAAAAAGAAAAGCAAATGATAAATCGGGAGAAAATCACACATTAAATGAA	Pf3D7_13_v3	2591607	PF3D7_1364400	MAL13P1.323	NA	aMAL13P1.323_3	PF3D7_1364400
aMAL13P1.323_4	AAAAAAGTAGAGGAGAAACAAGGTATTGAAAAGTCACAAAGGATGTTGAGAAGTAACAAGGCAAATAAAA	Pf3D7_13_v3	2594755	PF3D7_1364400	MAL13P1.323	NA	aMAL13P1.323_4	PF3D7_1364400
aMAL13P1.324_0	TAGATAATGATATTTTTAGACAACCAATGTTAAGTGATGTAATGACTTCGGGTTGTAATAGGGAACCTTT	Pf3D7_13_v3	2599844	PF3D7_1364600	MAL13P1.324	NA	aMAL13P1.324_0	PF3D7_1364600
aMAL13P1.324_1	GGGTTTATACACGATCGTTTATAACATCTACAATTATTGGTGTTTCAGATTTCTTACAATTGAGGGAAAA	Pf3D7_13_v3	2601227	PF3D7_1364600	MAL13P1.324	NA	aMAL13P1.324_1	PF3D7_1364600
aMAL13P1.325_0	ATCTTTGTTAAACCGTATCGTATAAACAACGATCATATTGTTACTCCTATAAAGCATGATCGAGATATTG	Pf3D7_13_v3	2602099	PF3D7_1364700	MAL13P1.325	NA	aMAL13P1.325_0	PF3D7_1364700
aMAL13P1.326_0	ATTAAAGGACAACAATGGGTAAAACCATGTATTGAAGATACCATAATAAGGCTAGCTAAACAAGGATATA	Pf3D7_13_v3	2606594	PF3D7_1364900	MAL13P1.326	NA	aMAL13P1.326_0	PF3D7_1364900
aMAL13P1.327_0	AACAATCTTGCTAATAAGGAAATGATTGGATATGTAATTAATGACAAGCACCCCAAAAGTATAAGAGTAG	Pf3D7_13_v3	2610263	PF3D7_1365100	MAL13P1.327	NA	aMAL13P1.327_0	PF3D7_1365100
aMAL13P1.328_0	TGGAAACGTTGAATGATAAAAATAACTCCACCTACTCATTTTTCTTTAAAAACTTATCTGTTACCGGGTT	Pf3D7_13_v3	2621262	PF3D7_1365600	MAL13P1.328	NA	aMAL13P1.328_0	PF3D7_1365600
aMAL13P1.328_1	GCTCATATTTTCTTAATTCGTTATGTGAATTCTATGCCTCTTTTTGGTAATACTGGCAATGATTGTTCTA	Pf3D7_13_v3	2622119	PF3D7_1365600	MAL13P1.328	NA	aMAL13P1.328_1	PF3D7_1365600
aMAL13P1.329_0	ATTGAATCTGAAGATTTTATATCATCACGACGTAATAGTACCAGGTCAAAAATGGTAATAGCAGGGAAAA	Pf3D7_13_v3	2625597	PF3D7_1365700	MAL13P1.329	NA	aMAL13P1.329_0	PF3D7_1365700
aMAL13P1.329_1	TCTTGGTATTTTTGTGGCAGTCTTTTCAGTAGCAGTAGGTTATGTTTTAGGAATGTCTTTATGCTTTTTT	Pf3D7_13_v3	2625304	PF3D7_1365700	MAL13P1.329	NA	aMAL13P1.329_1	PF3D7_1365700
aMAL13P1.33_0	AATGATAATCAATGTGTGACTAAGAAAAGACGATATGATTGGATGAGTAGTGATGATGAAGATATAACGA	Pf3D7_13_v3	319360	PF3D7_1306700	MAL13P1.33	NA	aMAL13P1.33_0	PF3D7_1306700
aMAL13P1.330_0	ATATTAGATTCTTTTAGTGATGTAAGAGAAAAGACAACTAGCCGAATTGCAAAATCAAGAGTGCTAGTTA	Pf3D7_13_v3	2630216	PF3D7_1365800	MAL13P1.330	NA	aMAL13P1.330_0	PF3D7_1365800
aMAL13P1.331_0	TACAAACACGTTTAGAATATGATAGAACAATAAAAGAAACATCAGCTGCCTACACAAAAATAAGGGAATC	Pf3D7_13_v3	2637050	PF3D7_1366100	MAL13P1.331	NA	aMAL13P1.331_0	PF3D7_1366100
aMAL13P1.332_0	TCTTAAATGAACATGAGAAAAAATTACATTTATTGAAACCCCAAGTGTGGAGATTACTCAAACCAAACGA	Pf3D7_13_v3	2638437	PF3D7_1366200	MAL13P1.332	NA	aMAL13P1.332_0	PF3D7_1366200
aMAL13P1.333_0	GACATAATAAAGAAAAACAATCAAACGGAACAAAATGAAAGAGAAACACCCCAAGGAATTGATCATAATG	Pf3D7_13_v3	2647687	PF3D7_1366300	MAL13P1.333	NA	aMAL13P1.333_0	PF3D7_1366300
aMAL13P1.333_1	GATAATATATATGATCCTTACAATGAAAAACAAACACATGCAGTTGACAGGACAAACGAATCAAATTTAG	Pf3D7_13_v3	2646643	PF3D7_1366300	MAL13P1.333	NA	aMAL13P1.333_1	PF3D7_1366300
aMAL13P1.333_2	ACAGAAGAAATGAACAAAGAAGAAGAAACAAATGAGTGTGATAATAAGAAAGGTAAAAGAGGAAGACGAA	Pf3D7_13_v3	2644942	PF3D7_1366300	MAL13P1.333	NA	aMAL13P1.333_2	PF3D7_1366300
aMAL13P1.333_3	TAATAACACAAATGAGAACATGCAAAGTAAGAAAGCCAAGGACAATTTAGAGGGTACAAAGAAAAAAAGA	Pf3D7_13_v3	2642594	PF3D7_1366300	MAL13P1.333	NA	aMAL13P1.333_3	PF3D7_1366300
aMAL13P1.333_4	TGCCGTTCTAAATCTAGATATGTGTTTTATTCCGTACATTAGTTTTAAAGATTTTCTCATGTTCGCTTCA	Pf3D7_13_v3	2640884	PF3D7_1366300	MAL13P1.333	NA	aMAL13P1.333_4	PF3D7_1366300
aMAL13P1.333_5	GAAGATTGCACATGTTATCAATTCAACTTATTGGGATGGAAAGAATTTTCAGAAGATGGTCATAAAAATG	Pf3D7_13_v3	2639092	PF3D7_1366300	MAL13P1.333	NA	aMAL13P1.333_5	PF3D7_1366300
aMAL13P1.334_0	TAGATATTTCAAAGAAAATCTGTACGACAATAACATGAGAAGTAGCACTAACAAAGAGACCTTGGATGTA	Pf3D7_13_v3	2651620	PF3D7_1366300	MAL13P1.333	NA	aMAL13P1.334_0	PF3D7_1366300
aMAL13P1.334_1	CGTTTCAGAAAATATCCAAGAAGAATCCATAACAAAGGAACATATATCTAGTGATAAAGAAAATTCACCA	Pf3D7_13_v3	2651248	PF3D7_1366300	MAL13P1.333	NA	aMAL13P1.334_1	PF3D7_1366300
aMAL13P1.335_0	TATTCCTTGATGTGTTGAGCTGTAACCTGATTGGTATAGTAGCCAGTATTCTTTTTATGAAGTATTTTAA	Pf3D7_13_v3	2669310	PF3D7_1366800	MAL13P1.335	NA	aMAL13P1.335_0	PF3D7_1366800
aMAL13P1.336_0	ATACAGAAGATAATGACATATCTCTAGCAAACAACGTTTCTTTAGGAAAACATTTATTAATAGGGAGCTC	Pf3D7_13_v3	2675863	PF3D7_1366900	MAL13P1.336	NA	aMAL13P1.336_0	PF3D7_1366900
aMAL13P1.336_1	ACCTGGGACAAAATAATAATGAAGGTAACACAAATATGAAACATGGACATAATAATAATAGAGGACAAGG	Pf3D7_13_v3	2677296	PF3D7_1366900	MAL13P1.336	NA	aMAL13P1.336_1	PF3D7_1366900
aMAL13P1.337_0	ATATATGGAATATCATATTAATAACCCAGCAGACGAAATTCCCAAGCCTTTGATTACATCGAACTTACAA	Pf3D7_13_v3	2680085	PF3D7_1367000	MAL13P1.337	NA	aMAL13P1.337_0	PF3D7_1367000
aMAL13P1.338_0	TTGAATTTGAGCATACGAAAAGTATGAACGATGCTTATAAGTTGGCTGATGGGAAAAAAATAGAAAATAG	Pf3D7_13_v3	2681748	PF3D7_1367100	MAL13P1.338	NA	aMAL13P1.338_0	PF3D7_1367100
aMAL13P1.338_1	AATGATTATGAGAACAATAGAGAACATAACGAGGGGTTTGTTTATGAATCGATTACTTCCATAGAAGACT	Pf3D7_13_v3	2682512	PF3D7_1367100	MAL13P1.338	NA	aMAL13P1.338_1	PF3D7_1367100
aMAL13P1.339_0	TATGTTTTGATGATGTATCGACATGTCAAGAAATCAATATTTTAGGGTCTGAAGAATATCTAAGGGGTTT	Pf3D7_13_v3	2684266	PF3D7_1367200	MAL13P1.339	NA	aMAL13P1.339_0	PF3D7_1367200
aMAL13P1.34_0	ACTATTGATGAATCAAAATTTATGGGTGGAGATGAGGAACATACACATTTAGTAAAGGGTCTTGATTTTT	Pf3D7_13_v3	321693	PF3D7_1306800	MAL13P1.34	NA	aMAL13P1.34_0	PF3D7_1306800
aMAL13P1.34_1	CTTAACAAATAACTTTTCAGATCCAAATTTAGTTAGTCAAGTTCAAGCGGAGGATGATGATATTGACATT	Pf3D7_13_v3	321130	PF3D7_1306800	MAL13P1.34	NA	aMAL13P1.34_1	PF3D7_1306800
aMAL13P1.340_0	TTTTAAGGATCCCTCAAATATGCTCATGCATCCCCATAACAAATGACTACGTTTCTGAATTATTCGATAT	Pf3D7_13_v3	2686210	PF3D7_1367300	MAL13P1.340	NA	aMAL13P1.340_0	PF3D7_1367300
aMAL13P1.341_0	CACCACAAGATATAACATTAAAATGTGGTGAAGTTTTAAATGTTCCAGTGTCTATGCAAAAGGATTTACA	Pf3D7_13_v3	2694117	PF3D7_1367600	MAL13P1.341	NA	aMAL13P1.341_0	PF3D7_1367600
aMAL13P1.342_0	CCATTAAGTTTCCTGATAGAAATGTTTTATGGTTATGGAAAGAAAGAAATATTAAGTTATAGTGGGATGA	Pf3D7_13_v3	2706808	PF3D7_1367900	MAL13P1.342	NA	aMAL13P1.342_0	PF3D7_1367900
aMAL13P1.342_1	TGAAGAGGAAAGGAAAATTGATGACTTTTATGAATATGAAAAGACGACCATGAGGAAAATACATGAGAAT	Pf3D7_13_v3	2708217	PF3D7_1367900	MAL13P1.342	NA	aMAL13P1.342_1	PF3D7_1367900
aMAL13P1.343_0	TTAGGACAAGAACCAAGACAAACTACATCAAATATTGGTTATTTGACTAAACCAACCTTAACAGCTTTAG	Pf3D7_13_v3	2710902	PF3D7_1368100	MAL13P1.343	NA	aMAL13P1.343_0	PF3D7_1368100
aMAL13P1.344_0	CAAATCTTAGGTTTAGTAGGAACTAATGGTATAGGGAAATCAACAGCACTCAAAATTTTGTCTTCAAAAT	Pf3D7_13_v3	2715016	PF3D7_1368200	MAL13P1.344	NA	aMAL13P1.344_0	PF3D7_1368200
aMAL13P1.344_1	ATCAAATTACAGGCCCAGAATAAATAAATATGACAGTGTAAAGGATAAGGAGCAAAAATTAAACGGTACA	Pf3D7_13_v3	2713598	PF3D7_1368200	MAL13P1.344	NA	aMAL13P1.344_1	PF3D7_1368200
aMAL13P1.345_0	AATAAAAGGTGTAGTCATTGTTTATCCGTTTATCATCCTCACTGTTTCAATCATCTTGCCGAAAAATTGT	Pf3D7_13_v3	2719276	PF3D7_1368300	MAL13P1.345	NA	aMAL13P1.345_0	PF3D7_1368300
aMAL13P1.346_0	CAAAACTGAATATATAAGAGATCAAAAATCACACGAAAGAATAGAGATGTATATAAAGAGAGGTGTGTAC	Pf3D7_13_v3	2735283	PF3D7_1368800	MAL13P1.346	NA	aMAL13P1.346_0	PF3D7_1368800
aMAL13P1.346_1	CAAAAAATTGATGCAATAAATAAGAAGCACGATATAGAGCCCAATCGCGAAGACGAAATTAAATTAAATG	Pf3D7_13_v3	2733356	PF3D7_1368800	MAL13P1.346	NA	aMAL13P1.346_1	PF3D7_1368800
aMAL13P1.346_2	AAGTAAAAATAAGGTTAAGAAGGCAAAGGAGGTGGATGATCAAAATAATTCAACAGGTACAAAGCAAATT	Pf3D7_13_v3	2731566	PF3D7_1368800	MAL13P1.346	NA	aMAL13P1.346_2	PF3D7_1368800
aMAL13P1.347_0	AAAAAACGAGCACAGTAAAACCAATCCAAACTTTGCTGGTGTAGAATTTCCATTAAGTCTTATTGAAAAA	Pf3D7_13_v3	2739819	PF3D7_1368900	MAL13P1.347	NA	aMAL13P1.347_0	PF3D7_1368900
aMAL13P1.347_1	TATGATGACATATAATAACTCCAACTATGTGAATACATGTGATCACATAAATAACAGAGCAATGGGGAAT	Pf3D7_13_v3	2740365	PF3D7_1368900	MAL13P1.347	NA	aMAL13P1.347_1	PF3D7_1368900
aMAL13P1.348_0	GGGGGTAGCAAAGTACCCATAAGAAATAAAATGATTAATTTGTTCAACTTAACCAAAGCATTACAAAGTT	Pf3D7_13_v3	2743948	PF3D7_1369000	MAL13P1.348	NA	aMAL13P1.348_0	PF3D7_1369000
aMAL13P1.348_1	GCAAGAAATCATTTTTGTATTGGTACAGCTACCTATCCTTTAATATGCTTTACCTTATTCCCAATAGTAT	Pf3D7_13_v3	2745764	PF3D7_1369000	MAL13P1.348	NA	aMAL13P1.348_1	PF3D7_1369000
aMAL13P1.349_0	TAAGAACAGTAATTGTAGTGTTAGTAGTTATCTTGATCAGTGTGTTAAGGAAAATTCGTCGTCATCAAAA	Pf3D7_13_v3	2750995	PF3D7_1369200	MAL13P1.349	NA	aMAL13P1.349_0	PF3D7_1369200
aMAL13P1.349_1	GAGAATGATTTGAATATAGAACAAATAAGAACTTTAAGACGTTTGAAAAATAGAAGATATAAGAAGACCT	Pf3D7_13_v3	2752652	PF3D7_1369200	MAL13P1.349	NA	aMAL13P1.349_1	PF3D7_1369200
aMAL13P1.349_2	TAATAATGAGAAAGAATTATTTAATGATACCATACATTGTGTATATGACCCTAGTGGCGTAACGAGTCAA	Pf3D7_13_v3	2754229	PF3D7_1369200	MAL13P1.349	NA	aMAL13P1.349_2	PF3D7_1369200
aMAL13P1.349_3	ATTATATCGAAAATGATATCTTCTATTTTATACCGCTCTCGAAAAGGAAAAATGTGTACCTACATCCACT	Pf3D7_13_v3	2756028	PF3D7_1369200	MAL13P1.349	NA	aMAL13P1.349_3	PF3D7_1369200
aMAL13P1.35_0	AGTTACGTGAATGGTGCAGGTAAAAACATGGACAGTGCAGGTAATATCATACCAAATATAAATAATAATA	Pf3D7_13_v3	323616	PF3D7_1306900	MAL13P1.35	NA	aMAL13P1.35_0	PF3D7_1306900
aMAL13P1.35_1	GCTACTAAAGCTTTAAATGCACTACAGGGGTATGTGTTATTTGGTAAGATTATGCAAATTAATTTTTCAC	Pf3D7_13_v3	324159	PF3D7_1306900	MAL13P1.35	NA	aMAL13P1.35_1	PF3D7_1306900
aMAL13P1.350_0	GTTCAGATGTAGAACAAATAGAAAAATTGAATTACGAAAACGTAGAAGAATCAGAAAATGAATCATTAGA	Pf3D7_13_v3	2757741	PF3D7_1369300	MAL13P1.350	NA	aMAL13P1.350_0	PF3D7_1369300
aMAL13P1.350_1	GATCTAATAAATTCTATGGATAACCTAAATAACTGGGAATCCTCAAAAGATAATTGCAATGAAACACCAC	Pf3D7_13_v3	2756600	PF3D7_1369300	MAL13P1.350	NA	aMAL13P1.350_1	PF3D7_1369300
aMAL13P1.351_0	TCCTCTTTTGATGGATGAGATATTTCTTTGTGAAGTAAGCTTGAGAAATAAGCTGGTTGAAATTATTAGT	Pf3D7_13_v3	2759973	PF3D7_1369400	MAL13P1.351	NA	aMAL13P1.351_0	PF3D7_1369400
aMAL13P1.351_1	TGCTGATCTTTTAAATTTCCTACATAGCACAAATTTTCAAGAAATACACAATGTGGATAACCAGTTGATT	Pf3D7_13_v3	2762781	PF3D7_1369400	MAL13P1.351	NA	aMAL13P1.351_1	PF3D7_1369400
aMAL13P1.351_2	CAAAAGAGTAACATATGATACTCTGCAGAATTTTGTCGAAGGAATTTTGAATTCCTTTAAAGATTGTAAT	Pf3D7_13_v3	2764092	PF3D7_1369400	MAL13P1.351	NA	aMAL13P1.351_2	PF3D7_1369400
aMAL13P1.351_3	GAAGTTTTGTTCGAATGTATTAAATGAAAAGGAGAATAATGAGGCTGATACTAAAAGGGTAATGGGTTTT	Pf3D7_13_v3	2765100	PF3D7_1369400	MAL13P1.351	NA	aMAL13P1.351_3	PF3D7_1369400
aMAL13P1.351_4	ACATCACGTGATTCATCCACTTGTCCACATTATATTCACGCCTTTGAAAATAATAACCTTTCCTTTAATA	Pf3D7_13_v3	2767156	PF3D7_1369400	MAL13P1.351	NA	aMAL13P1.351_4	PF3D7_1369400
aMAL13P1.352_0	AAGAATAAAATTTTGAAAGTACAAGGGGAGAATATGCAGAATAATGTGGAGGAAATAACAGGAGGTGTAA	Pf3D7_13_v3	2771359	PF3D7_1369500	MAL13P1.352	NA	aMAL13P1.352_0	PF3D7_1369500
aMAL13P1.352_1	TCAAAAACCATTCCATTATACTCCTTAATTACAAAGATGCTCAAAATTTTTCGTCCGATGATGATAAGAG	Pf3D7_13_v3	2772593	PF3D7_1369500	MAL13P1.352	NA	aMAL13P1.352_1	PF3D7_1369500
aMAL13P1.356_0	ATGTGACAAAAATCTGGAAACTATCAGTAATTATAATAGTAATGCTAGACATAAATTGCTGGCAGAAGTG	Pf3D7_13_v3	2891888	PF3D7_1373500	MAL13P1.356	NA	aMAL13P1.356_0	PF3D7_1373500
aMAL13P1.356_1	AGGTACAAAAAAGAGAACAAAACACAAAATACGTCACAACTACTACCAATAACAGCACCCGTTTCAAATA	Pf3D7_13_v3	2889145	PF3D7_1373500	MAL13P1.356	NA	aMAL13P1.356_1	PF3D7_1373500
aMAL13P1.356_2	AAAGTAGATATGTATGTGAGTGATAAGTATGCAAAGGGATTTCTCCAAGATTTAAACGATTGTAATGATG	Pf3D7_13_v3	2887939	PF3D7_1373500	MAL13P1.356	NA	aMAL13P1.356_2	PF3D7_1373500
aMAL13P1.356_3	CAGTGGATCCACCGAAGATTTGTGGAGATATGCCAACACAACCAGAAACAAAAGAGGAAGAAGTAGAAAA	Pf3D7_13_v3	2887236	PF3D7_1373500	MAL13P1.356	NA	aMAL13P1.356_3	PF3D7_1373500
aMAL13P1.36_0	AAATTATTTAGGAGAATTAGTTGACGGATTCGTTTTTTCGGTTAATATTGCTAGTGCAAAAAGCCTTATC	Pf3D7_13_v3	325844	PF3D7_1307000	MAL13P1.36	NA	aMAL13P1.36_0	PF3D7_1307000
aMAL13P1.360_0	AAGTTTAAAAAATGACCTAAACAGAAAAAGTAACACAAGTCAAAAAAGTGATATTAGTATATCAAGTGAA	Pf3D7_13_v3	1125795	PF3D7_1326700	MAL13P1.360	NA	aMAL13P1.360_0	PF3D7_1326700
aMAL13P1.360_1	GCAAAAACTAAATGTGATAATTGTTTCTATAATCTAAAAGGATATCTTTTCTTCCCACTCTCCTATGAAC	Pf3D7_13_v3	1126582	PF3D7_1326700	MAL13P1.360	NA	aMAL13P1.360_1	PF3D7_1326700
aMAL13P1.365_0	CTGTGTGAAAAATTGAATAAGAATGGGAATAAATTTGTGGACAAAAAAGAAGAAAAGAGAAATGTGAAGG	NA	NA	NA	NA	aMAL13P1.365_0	NA	NA
aMAL13P1.365_1	AGGTTTAAACGAGGACACACATGTTCATATGAATGACATGGTTGTTTCACAAAATAATGTAACAAGTAAT	Pf3D7_13_v3	1128045	PF3D7_1326800	MAL13P1.365	NA	aMAL13P1.365_1	PF3D7_1326800
aMAL13P1.37_0	AGTAACATGTCTACAAGTAGCAATGATGAAAAGTACATAAAGTTCAAAAAGGAAAATATCATGGGTGCTT	Pf3D7_13_v3	354746	PF3D7_1307900	MAL13P1.37	NA	aMAL13P1.37_0	PF3D7_1307900
aMAL13P1.37_1	ATGAAAAATGAGAGTTGTTATGAAAGTGATTATTCATCAAAGTATGGAACGGATGGTTCCATAAAAGATA	Pf3D7_13_v3	353078	PF3D7_1307900	MAL13P1.37	NA	aMAL13P1.37_1	PF3D7_1307900
aMAL13P1.370_0	GATATAAACTTTTTTTCGACATCTACTTTTTTTATACTGAGAACGATAGAACTTCACCTGCAACTTTTGA	Pf3D7_13_v3	1131843	PF3D7_1326900	MAL13P1.370	NA	aMAL13P1.370_0	PF3D7_1326900
aMAL13P1.370_1	TGTACAAGCAAACGGCGACTTTGATGATAATATTAGGGGTCCTTTAACTAATGAGCAAAAACATATAATA	Pf3D7_13_v3	1129681	PF3D7_1326900	MAL13P1.370	NA	aMAL13P1.370_1	PF3D7_1326900
aMAL13P1.38_0	CTTTATCTCATAAGAGAAAAGAGAAAAATGAAGAAGATATTGATAAGGAAGAAGAAGTGTATGAAGGTGT	NA	NA	NA	NA	aMAL13P1.38_0	aMAL13P1.38_0	PF3D7_1308000
aMAL13P1.38_1	CGAATTAAAAGAAGATAAATCGCCCCTCTCATTAACCTGTTTCAATAAACTCAAAAATAAATGTAACATG	Pf3D7_13_v3	358946	PF3D7_1308000	MAL13P1.38	NA	aMAL13P1.38_1	PF3D7_1308000
aMAL13P1.380_0	AAGAGGAGAAAGTAGACATGCCTATATTGATTGATGATATAAAACTTGATAATGATATAAGTTGGATAGC	Pf3D7_13_v3	1752192	PF3D7_1343800	MAL13P1.380	NA	aMAL13P1.380_0	PF3D7_1343800
aMAL13P1.380_1	ATATTTAAGTTTAATTCCAACAGATCATGGTGAACGTCCATTTTCTAGATGTTTTTCATCTTGGGGTATA	Pf3D7_13_v3	1750898	PF3D7_1343800	MAL13P1.380	NA	aMAL13P1.380_1	PF3D7_1343800
aMAL13P1.380_10	CTTGTAATACCTTTTCTCGTGATACCTTTCCATATAGTTTTAGATATAGCAATAATTTTTCAAAGTCTAG	Pf3D7_13_v3	1734084	PF3D7_1343800	MAL13P1.380	NA	aMAL13P1.380_10	PF3D7_1343800
aMAL13P1.380_11	AAGAGCGTATTATCAGGAATTCTAGAAGGTATTAATAGATTATGTAGTAGCTGGAGTACATGTTTTGAAA	Pf3D7_13_v3	1732345	PF3D7_1343800	MAL13P1.380	NA	aMAL13P1.380_11	PF3D7_1343800
aMAL13P1.380_2	AAAATCAGGACAAAAAGCAGAAATTCAGGGTTATAGCCTTAATTTAAATCCAGTAAAAGTCGTAAGTCAA	Pf3D7_13_v3	1749299	PF3D7_1343800	MAL13P1.380	NA	aMAL13P1.380_2	PF3D7_1343800
aMAL13P1.380_3	AAAACAGTATAAAATTTAAGAATAGCTTGGATTCGACGTATGTATCCAATGGAAGTCAGTATAGTGATAC	Pf3D7_13_v3	1747056	PF3D7_1343800	MAL13P1.380	NA	aMAL13P1.380_3	PF3D7_1343800
aMAL13P1.380_4	CTTCCATGTGTAGTGAATATGAATATCTTTTTATCTCAAATTACAAGTGCAATAGCTAAACCAGTTACCA	Pf3D7_13_v3	1744096	PF3D7_1343800	MAL13P1.380	NA	aMAL13P1.380_4	PF3D7_1343800
aMAL13P1.380_5	ATGTATCTGATAGAAATATACCTACCGAGGACAATACAAAAAGAAGTTTGAATAAACCATTGATACTTCA	Pf3D7_13_v3	1743189	PF3D7_1343800	MAL13P1.380	NA	aMAL13P1.380_5	PF3D7_1343800
aMAL13P1.380_6	CTCCACCACCTACGTATACATTGAAGGTTGATAAAAAAATCGAATACTTAATTGAAAACCAGAATAAAGA	Pf3D7_13_v3	1740240	PF3D7_1343800	MAL13P1.380	NA	aMAL13P1.380_6	PF3D7_1343800
aMAL13P1.380_7	TTATGTACAATGAAGGTAGTGACATGTTCTCCCAAAATTCTCATGAAGTTAAAAGAGATAAAGGTGTTGA	Pf3D7_13_v3	1738335	PF3D7_1343800	MAL13P1.380	NA	aMAL13P1.380_7	PF3D7_1343800
aMAL13P1.380_8	TGTGATGATGGTAAACAGATTAAGCATAAATGGGATAATAAGCAGTTAATTCGAGGCGATAAAAATGTAA	Pf3D7_13_v3	1737097	PF3D7_1343800	MAL13P1.380	NA	aMAL13P1.380_8	PF3D7_1343800
aMAL13P1.380_9	TACACATTTTTATACTGGTCTGAAGTTCTAGATTTAAATAGAGTAAGTATGATTTATTTTCGTCATCCAG	Pf3D7_13_v3	1735909	PF3D7_1343800	MAL13P1.380	NA	aMAL13P1.380_9	PF3D7_1343800
aMAL13P1.385_0	TAAAGAAAGGTTATTGGAAGAATTCGAAATAAGAAGTAAGGTAAGGAAAGTGTGTTTAGGTATACCTACT	Pf3D7_13_v3	1756301	PF3D7_1343900	MAL13P1.385	NA	aMAL13P1.385_0	PF3D7_1343900
aMAL13P1.385_1	TAGCACATAATAAAATTGTTACGGATGCTCTTTTTGAACCAACCTATGGAAGATATATTGTTTCAAGTTC	Pf3D7_13_v3	1757890	PF3D7_1343900	MAL13P1.385	NA	aMAL13P1.385_1	PF3D7_1343900
aMAL13P1.39_0	TATAAAAGTGTGAGTAGCGTAGAAGACAGCACATCACGATGTAATAATTATTGTATAGATTATGGAAAAG	Pf3D7_13_v3	391106	PF3D7_1308400	MAL13P1.39	NA	aMAL13P1.39_0	PF3D7_1308400
aMAL13P1.39_1	GTAGTAGAAAAAGTCATGATTATGACCATGTAATATCCATAAAAGATGACGATGTAGAAAGTAAGATTCC	Pf3D7_13_v3	389059	PF3D7_1308400	MAL13P1.39	NA	aMAL13P1.39_1	PF3D7_1308400
aMAL13P1.39_2	TCTGTCAAGTCATTCAACTGTTGTAGGTACAGATGTTAAGAAGCCCAAGAAAGAGAATTTATATTATAAA	Pf3D7_13_v3	386985	PF3D7_1308400	MAL13P1.39	NA	aMAL13P1.39_2	PF3D7_1308400
aMAL13P1.39_3	ATGGATGAAGGAATTATGAATAGCTTTGATGAGAATACTTCTATAGATTTTAAAAAAACACAGAATAAAA	Pf3D7_13_v3	386070	PF3D7_1308400	MAL13P1.39	NA	aMAL13P1.39_3	PF3D7_1308400
aMAL13P1.39_4	AAATCATTTACATTTTAACCCGGTCCTTCATTTGGATAAAGAGTTTTATAAGCGAAGAATGATAACAAGG	Pf3D7_13_v3	383091	PF3D7_1308400	MAL13P1.39	NA	aMAL13P1.39_4	PF3D7_1308400
aMAL13P1.39_5	TAGGAAAAACGAAAGATTAATTATCAAAAATCATGAGGACAAGAAGAATGAAAAGGATGATCCTAATGGT	Pf3D7_13_v3	382014	PF3D7_1308400	MAL13P1.39	NA	aMAL13P1.39_5	PF3D7_1308400
aMAL13P1.39_6	GTGCTTTTATGAATATACGAAAAATGCGTACAACGAAAAGAAGGACGATAAAATGTTTAGCCTTGATAAT	Pf3D7_13_v3	380618	PF3D7_1308400	MAL13P1.39	NA	aMAL13P1.39_6	PF3D7_1308400
aMAL13P1.39_7	TCAGAAGGGTCCGTAAGTGTTGAAGAAGAAAGAGATAATAGAAAAACAAGAAAGGATTATGGTAATTATT	Pf3D7_13_v3	378367	PF3D7_1308400	MAL13P1.39	NA	aMAL13P1.39_7	PF3D7_1308400
aMAL13P1.39_8	ACACAAAATGTGTATAGAGAAAAGGAGGTAATAATAATAGATGAACAGAATGATAATATGGTTGAAGCGC	Pf3D7_13_v3	375334	PF3D7_1308400	MAL13P1.39	NA	aMAL13P1.39_8	PF3D7_1308400
aMAL13P1.39_9	ATGAGGTTAGAAATTCGATACGTGAAAGGGACTTAAGAAGGCTTAACAGAGAAAAGAGTAAAATCTTATA	Pf3D7_13_v3	373488	PF3D7_1308400	MAL13P1.39	NA	aMAL13P1.39_9	PF3D7_1308400
aMAL13P1.390_0	TGAGGAAAAATATAAGCATAACCCCAATAATATACCAAAATATTCAAAGGTGAAAAAAGGAAGTAGAGGG	Pf3D7_13_v3	1759654	PF3D7_1344000	MAL13P1.390	NA	aMAL13P1.390_0	PF3D7_1344000
aMAL13P1.390_1	AAAATTGTAAAATTAGCAGGTGCATATGCATTAGATATTCTAAGAATGGAATCAGGCTTTCCTCTTTATG	Pf3D7_13_v3	1761479	PF3D7_1344000	MAL13P1.390	NA	aMAL13P1.390_1	PF3D7_1344000
aMAL13P1.395_0	CGCTTATCCACATATATTAAGACCTTATATTGCCTTAGTACTTCCATCTTTTCATGAAGTATTAAGAAAG	Pf3D7_13_v3	1764324	PF3D7_1344100	MAL13P1.395	NA	aMAL13P1.395_0	PF3D7_1344100
aMAL13P1.395_1	CAAATGCTGCTGAAACAGATATACAATTAGAACACGAACAACAAAAAGAGGTTGATAAAACCAATACTTT	Pf3D7_13_v3	1765448	PF3D7_1344100	MAL13P1.395	NA	aMAL13P1.395_1	PF3D7_1344100
aMAL13P1.4_0	ATTGATGCAAATACTTATACGAAAAGCTCACTCATTAGTGGATTTATTGAAACTGAATATTCGAGATTGG	Pf3D7_13_v3	57489	PF3D7_1300700	MAL13P1.4	NA	aMAL13P1.4_0	PF3D7_1300700
aMAL13P1.40_0	TAATAATTTTATTAAGCGGTTGTTCAGGTTGTGGAAAAAGTACCTTAAGTTGCTTACTAGCGATGTTTTT	Pf3D7_13_v3	394524	PF3D7_1308500	MAL13P1.40	NA	aMAL13P1.40_0	PF3D7_1308500
aMAL13P1.40_1	GGAAACTACATGATAGTGAGGATGATATGAACATAATACAATTATATAATGAGAAATTAAAGAAAAACGG	Pf3D7_13_v3	394353	PF3D7_1308500	MAL13P1.40	NA	aMAL13P1.40_1	PF3D7_1308500
aMAL13P1.405_0	CAAATGATAAAAGTACCGTAAATTCTGCACCACCAGTAAATACAACAAATAACACGGATGAAACTAATAA	Pf3D7_13_v3	1777396	PF3D7_1344300	MAL13P1.405	NA	aMAL13P1.405_0	PF3D7_1344300
aMAL13P1.405_1	AAGAAGAAAATCATGTGAATGATCAAAACGATGATGACGAGGATAACCATGATAATGACCACAACAATAA	Pf3D7_13_v3	1776946	PF3D7_1344300	MAL13P1.405	NA	aMAL13P1.405_1	PF3D7_1344300
aMAL13P1.405_2	AATTTTGAAAAAGATTCAAGAGATCTCACCCTTAACCATGTTGATACTAGTAGTTCCCATTTAGATCATT	Pf3D7_13_v3	1774592	PF3D7_1344300	MAL13P1.405	NA	aMAL13P1.405_2	PF3D7_1344300
aMAL13P1.41_0	TGTTCAAGACAAAAATAGGCATGACAAGAATATGGAAGTGCACAATAAAAAGGTTTATAAAGATGGTAGT	Pf3D7_13_v3	399953	PF3D7_1308600	MAL13P1.41	NA	aMAL13P1.41_0	PF3D7_1308600
aMAL13P1.41_1	GGAATTGTAAAAATCAAAACAATCAGAAAGTACAAATAGTAAATGATACATATGATAATAAGGTGACAAG	Pf3D7_13_v3	398364	PF3D7_1308600	MAL13P1.41	NA	aMAL13P1.41_1	PF3D7_1308600
aMAL13P1.41_2	GAACATGTTCAGGTAAATAGTAAAAAAGTGTGCAAAGATGATGATGATAAAAAAAGGTACACATTAGAAG	Pf3D7_13_v3	397231	PF3D7_1308600	MAL13P1.41	NA	aMAL13P1.41_2	PF3D7_1308600
aMAL13P1.410_0	AAAAATTGCATGGATGCATGTACACCTGCCAAATATTCTATAGACCAAAACGAAATAAATCTAGCTGATA	Pf3D7_13_v3	2364450	PF3D7_1359500	MAL13P1.410	NA	aMAL13P1.410_0	PF3D7_1359500
aMAL13P1.413_0	TCAAGCAGATGTACCTACAGAAGGTATGGATGTTCCATTTGGATTTTTTGATAAAAATACTTTAAAGAAG	Pf3D7_13_v3	2788028	PF3D7_1370300	MAL13P1.413	NA	aMAL13P1.413_0	PF3D7_1370300
aMAL13P1.415_0	TCCTCTTGAACAGTAAATTAAACCGAACAATTAAAATATATTTACTACATCTCTACCTTTAAAGGCGCGT	Pf3D7_13_v3	NA	NA	NA	aMAL13P1.415_0	NA	NA
aMAL13P1.415_1	ATTTATTTGTGATATCCTTTCTCTTTCTTCATGAGACGTAGCACAGCACCATTTGCATTTGTTTATTTTA	Pf3D7_13_v3	NA	NA	NA	aMAL13P1.415_1	NA	NA
aMAL13P1.42_0	AATAAATGATGAAGAAGAAACAGAAGATGAATATTTTGAAGATGATGATGAAGGAGACGACGAAAGAGAT	NA	NA	NA	NA	aMAL13P1.42_0	NA	NA
aMAL13P1.42_1	ACTCAGACCATCGGAAGTTCTACGTATTCATTGGGAAGACATTAATTTTGAAAGGAAAGAAATTTTTATT	Pf3D7_13_v3	404781	PF3D7_1308800	MAL13P1.42	NA	aMAL13P1.42_1	PF3D7_1308800
aMAL13P1.420_0	AAGCGCATGGGTAAGTGGTATATGGGTAGGTGTCGATATGTGTATGTTAAAGTATAACAAACTCAATCAT	Pf3D7_13_v3	NA	NA	NA	aMAL13P1.420_0	NA	NA
aMAL13P1.425_0	AGGTGTAACGCGACCTTCGAAGGTAGAGAATTATGAAAAAGGAATTTATTTACTGTTACTTAAATGTAAA	Pf3D7_13_v3	NA	NA	NA	aMAL13P1.425_0	NA	NA
aMAL13P1.43_0	AGAAAGACGAGACAGAGATCGACGAGAAAATAAAAAAGAATCTTGATGAAGGTAACATAAAATATTCAGA	Pf3D7_13_v3	416907	PF3D7_1309000	MAL13P1.43	NA	aMAL13P1.43_0	PF3D7_1309000
aMAL13P1.43_1	ATTATACCTAGCTTGGAACAAGAACTAATAAACAAACCGCCACAACCAGATATGCAAAAAATTGTAGATT	Pf3D7_13_v3	416032	PF3D7_1309000	MAL13P1.43	NA	aMAL13P1.43_1	PF3D7_1309000
aMAL13P1.430_0	CCAAAGACTTTGATTTCTCATAAGGTACTGAAGGAAGCAATTCTAATATAAAATCAACATTCCCTAAGAA	Pf3D7_13_v3	2801189	PF3D7_1371000	MAL13_18SrRNA	aMAL13P1.430_0	aMAL13P1.430_0	PF3D7_0112300 PF3D7_1148600 PF3D7_1371000
aMAL13P1.435_0	TTTGTACACACCGCCCGTCGCTCCTACCGATTGAAAGATATGATGAATTGTTTGGATATGAATTAAAATA	Pf3D7_13_v3	2801975	PF3D7_1371000	MAL13_18SrRNA	aMAL13P1.435_0	aMAL13P1.435_0	PF3D7_1148600 PF3D7_1371000 PF3D7_0725600 PF3D7_0531600
aMAL13P1.44_0	AGACTGGGGGGTTTAAATTGCACACATGATGAAGATGATAAAACAAGAAAATGTACAGATGAAAATATAA	Pf3D7_13_v3	424934	PF3D7_1309200	MAL13P1.44	NA	aMAL13P1.44_0	PF3D7_1309200
aMAL13P1.44_1	GGAAAACAAAATCCACAAACCAACAAATTCTCAGCTTATAATATAACGGAAGATCATAAGCCATCTTTAA	Pf3D7_13_v3	426260	PF3D7_1309200	MAL13P1.44	NA	aMAL13P1.44_1	PF3D7_1309200
aMAL13P1.440_0	TCGCTTCAACACAAACCCCACGATTTTCTACTCATAAAAAGATCTGAGCTAAATTAACATTTATAATTTC	Pf3D7_13_v3	2804688	PF3D7_1371300	MAL13_28SrRNA	aMAL13P1.440_0	aMAL13P1.440_0	PF3D7_1148600 PF3D7_1371300
aMAL13P1.45_0	GATTAACATAGGTAAGAAAGAAGAGGTAGAATCTAAAATGGAAACATGGGATAATAACGAAAGATATGAT	Pf3D7_13_v3	428732	PF3D7_1309300	MAL13P1.45	NA	aMAL13P1.45_0	PF3D7_1309300
aMAL13P1.45_1	TTTTAAGAATTGGAAAATGATTGTTGCGAAAACAGAAATGGAAGTAACAGATTATCTGAGCCAACATGAC	Pf3D7_13_v3	427514	PF3D7_1309300	MAL13P1.45	NA	aMAL13P1.45_1	PF3D7_1309300
aMAL13P1.450_0	TGGCTGGGTTTTCGGATTCAGTTCATTTTATTTTTTGTTTTGTAGCAATAGTAATTCGTTTTTATGAATT	Pf3D7_13_v3	2805205	PF3D7_1371300	MAL13_28SrRNA	aMAL13P1.450_0	aMAL13P1.450_0	PF3D7_1148600 PF3D7_1371300 PF3D7_0532000 PF3D7_0726000
aMAL13P1.455_0	TAATTAGTGACGCGCATGAATGGATTAACGAGATTCCCACTGTCCCTACTTGCTATCTAGCGAAACCACA	Pf3D7_13_v3	2805860	PF3D7_1371300	MAL13_28SrRNA	aMAL13P1.455_0	aMAL13P1.455_0	PF3D7_0532000 PF3D7_1148600 PF3D7_0726000 PF3D7_0112700 PF3D7_1371300
aMAL13P1.46_0	AGCGAACGATATTAAGGGAGAACCATTTTATGATAACATTACACAGTATACACAAAACAAGAGGAAAATT	Pf3D7_13_v3	447594	PF3D7_1309900	MAL13P1.46	NA	aMAL13P1.46_0	PF3D7_1309900
aMAL13P1.460_0	GACAGTAATCCAACTTGGTACGAGAGGATTAGTTGGTTCAGACAATTGGTACAGCAATTGGTTGATAAGC	Pf3D7_13_v3	2806696	PF3D7_1371300	MAL13_28SrRNA	aMAL13P1.460_0	aMAL13P1.460_0	PF3D7_1148600 PF3D7_1371300 PF3D7_0112700 PF3D7_0532000 PF3D7_0726000
aMAL13P1.465_0	AATTAAATGGTATGTATCAGGACTTTCTTATTTACCTAGTGTTTCAACAGTTATTCCAGGAATTGGTGGA	Pf3D7_13_v3	2830309	PF3D7_1371900	MAL13P1.465	NA	aMAL13P1.465_0	PF3D7_1371900
aMAL13P1.47_0	CTGATCCTTATATATTAGGAGGTCTCATCTTACAAATTGGAAATCAAGTTTATGATTTCTCAGCAAAATC	Pf3D7_13_v3	449562	PF3D7_1310000	MAL13P1.47	NA	aMAL13P1.47_0	PF3D7_1310000
aMAL13P1.470_0	AAACATAATAAGGACACAAGCTATGACGCACTAGAAGAAGATTCTAATGATTCTGAAGAAGATTCAGAAA	Pf3D7_13_v3	2833357	PF3D7_1372000	MAL13P1.470	NA	aMAL13P1.470_0	PF3D7_1372000
aMAL13P1.470_1	CAAACCTTGGGTGTATGTAAATCAGGAGGACATGATATGATAAGTAATTTAAAAAATTATGAAAAATCGT	Pf3D7_13_v3	2833888	PF3D7_1372000	MAL13P1.470	NA	aMAL13P1.470_1	PF3D7_1372000
aMAL13P1.475_0	AGTTTATTGGGATTAGAGGATTCGAAAGAATATTTTGCTGACGATATGAATGATGACATGGTTTATGAAT	Pf3D7_13_v3	2837376	PF3D7_1372100	MAL13P1.475	NA	aMAL13P1.475_0	PF3D7_1372100
aMAL13P1.475_1	GAATGATACTGTACAAATTGACGTGGAAACTATATTTGGTGATGATTCTTTTAGAAAAGATGATGAAGAC	Pf3D7_13_v3	2838125	PF3D7_1372100	MAL13P1.475	NA	aMAL13P1.475_1	PF3D7_1372100
aMAL13P1.48_0	GGTATCTTCTTTCCTTAAATCAAACAAGCACAAAATGGAATGAATCTATTAACACACTTATGGATCATAT	Pf3D7_13_v3	451590	PF3D7_1310100	MAL13P1.48	NA	aMAL13P1.48_0	PF3D7_1310100
aMAL13P1.48_1	CCTCTTTTATTCTCAATATTATTTTTAGCCTGACCAAATATTATCTCACGTCTAGCTTTTTTTGTGGTCA	Pf3D7_13_v3	452184	PF3D7_1310100	MAL13P1.48	NA	aMAL13P1.48_1	PF3D7_1310100
aMAL13P1.480_0	TGCTAATCACGGATTTCATTTTAACCTTCACGATAACAATTCCCATACTTTACATCATGCAAAAGCTAAT	Pf3D7_13_v3	2840976	PF3D7_1372200	MAL13P1.480	NA	aMAL13P1.480_0	PF3D7_1372200
aMAL13P1.485_0	TTCTTAGATAAATATAAATCAATTCCCAATGAAATAGCATTAGTAGAACATTCTTATGGGGAACCCCAAA	Pf3D7_13_v3	2851089	PF3D7_1372400	MAL13P1.485	NA	aMAL13P1.485_0	PF3D7_1372400 PF3D7_1253400
aMAL13P1.485_1	GGAGTACAAAAACAATTAAGAAGAAGTAATGGAACATCTATGAGAAAGGCAAGAGAAGGATCATTATTAA	Pf3D7_13_v3	2853330	PF3D7_1372400	MAL13P1.485	NA	aMAL13P1.485_1	PF3D7_1372400
aMAL13P1.49_0	TAAACTCTTCTAAATTTTTTGATATTTTAGCTTCAACCAGCTTAATGAGAAATTCTGGTGGTGCAATGTC	Pf3D7_13_v3	454398	PF3D7_1310200	MAL13P1.49	NA	aMAL13P1.49_0	PF3D7_1310200
aMAL13P1.490_0	GTTGCTGCTGGTACTGCTGTTAACTCGTTCATTCAAAGTACAATTTTTGATACCGTCCTTACTAAATTGA	Pf3D7_13_v3	2854795	PF3D7_1372500	MAL13P1.490	NA	aMAL13P1.490_0	PF3D7_1372500
aMAL13P1.495_0	GCTATGGCTATTGATTTCGCTATTCAGGAGTGTATAAAAGAAGGTATACAAGTAGTAATAGAAAGAATAA	Pf3D7_13_v3	2857565	PF3D7_1372600	MAL13P1.495	NA	aMAL13P1.495_0	PF3D7_1372600
aMAL13P1.50_0	CTTTTTAAAAGTCCTCTTTTCCTTATTTTCCTTTTCTTCTTGATTTTGTTAAGTGTCCTACCAAAGATGC	Pf3D7_13_v3	463468	PF3D7_1310500	MAL13P1.50	NA	aMAL13P1.50_0	PF3D7_1310500
aMAL13P1.500_0	TAATAGGTAATGCCTGCAATGTTCCAGGAAGAAATAGCACGACTATTTTTTATAATTCGGTAATAAAGTA	Pf3D7_13_v3	2861104	PF3D7_1372700	MAL13P1.500	NA	aMAL13P1.500_0	PF3D7_1372700
aMAL13P1.505_0	TGTTGAATCTGCTAAAACGTGTGCGTCTTATATGACAATATTTAACATGTTGAATGCTGGTAACTTAAAT	Pf3D7_13_v3	2864584	PF3D7_1372800	MAL13P1.505	NA	aMAL13P1.505_0	PF3D7_1372800
aMAL13P1.51_0	TTTGTATTTATGTCATGGTCGCTTTTCTGAAAAACATCAAGTTACTATAGGTGCAGCATTTTTACATCAT	Pf3D7_13_v3	466331	PF3D7_1310600	MAL13P1.51	NA	aMAL13P1.51_0	PF3D7_1310600
aMAL13P1.510_0	TTTAACAAGTGGTAACACATCTACCAATAAACTTACAGATAATGAATGGAATCAATGGAAACAGGATTTT	Pf3D7_13_v3	2866395	PF3D7_1372900	MAL13P1.510	NA	aMAL13P1.510_0	PF3D7_1372900
aMAL13P1.510_1	CCTATAGATAGTTAGTTAGATTTGTTCCATAAATGGTTAGATATACATAGAGATATGTGAGATAAGTGGA	Pf3D7_13_v3	2866819	PF3D7_1372900	MAL13P1.510	NA	aMAL13P1.510_1	PF3D7_1372900
aMAL13P1.515_0	AAATGCTGTTTCTGATGCTAAAAATCTTGCACTTACTAATACAGGCAATGTAACTACTACTTTAACAACT	Pf3D7_13_v3	2869964	PF3D7_1373000	MAL13P1.515	NA	aMAL13P1.515_0	PF3D7_1373000
aMAL13P1.52_0	TTCGTTTTGTGAATATGATCATTTTTTTAGTTCTGAATATGATGGGAATAGGAATAAGTCCATGACCTCT	Pf3D7_13_v3	474100	PF3D7_1310800	MAL13P1.52	NA	aMAL13P1.52_0	PF3D7_1310800
aMAL13P1.52_1	AAAAGCACCACATGAACAATTATGTCAAGAACAAAATACACCAGGTGATTTGAAAAACACACCTAATATA	Pf3D7_13_v3	472921	PF3D7_1310800	MAL13P1.52	NA	aMAL13P1.52_1	PF3D7_1310800
aMAL13P1.52_2	AGATCAAAGATATTCATCTCAACAGTTAAAATACCAAAACTGGCTTTTACATTCATGCATGTTATGGTTC	Pf3D7_13_v3	472138	PF3D7_1310800	MAL13P1.52	NA	aMAL13P1.52_2	PF3D7_1310800
aMAL13P1.520_0	TAATATGTGTGGAAAATCTGGATTAGCAGACGATACAGCATTTTGCATGGCAAAAGAAGTTATAAGTAAA	Pf3D7_13_v3	2872127	PF3D7_1373100	MAL13P1.520	NA	aMAL13P1.520_0	PF3D7_1373100
aMAL13P1.525_0	TGCATGATATTGGAGTGGCACTATCATCTACAGACATTGAACATACTCTTAATTTTTATAAATTAGATAA	Pf3D7_13_v3	2875992	PF3D7_1373200	MAL13P1.525	NA	aMAL13P1.525_0	PF3D7_0300600 PF3D7_1254900 PF3D7_1373200 PF3D7_0401100 PF3D7_0732600 PF3D7_0100700
aMAL13P1.53_0	GTCAGAAAAATTGAAAACGTTTCAAAATGAATGTTGGGACTACCTTAATATGCTTAAGAGACAAACGATA	Pf3D7_13_v3	477469	PF3D7_1311000	MAL13P1.53	NA	aMAL13P1.53_0	PF3D7_1311000
aMAL13P1.530_0	ATCAACAACAAAAAAGGGTATTTCATTTACAGATGGTATAAAAACAGCTGTACAAAATATAGCGTCAGAC	Pf3D7_13_v3	2878829	PF3D7_1373300	MAL13P1.530	NA	aMAL13P1.530_0	PF3D7_1373300
aMAL13P1.535_0	AAAATCTTTAGCAGATAAAGTGGAAAAAGGATGTTTGAAATGTGGAGGTGTGTTGGGAGGTGGTATTACA	Pf3D7_13_v3	2882203	PF3D7_1373400	MAL13P1.535	NA	aMAL13P1.535_0	PF3D7_1373400
aMAL13P1.535_1	ATAAGCCTATTTGCAGTGCTGTTGATAAATTATATCTAGGTTCAGGGAACTTTCTTGACAAAAGTTCATT	Pf3D7_13_v3	2882601	PF3D7_1373400	MAL13P1.535	NA	aMAL13P1.535_1	PF3D7_1373400
aMAL13P1.54_0	TGATAACTAATGAAATTACTACTTGTGCTCCATCCAGATTATTAGCCTTAATAGGAATGGCTTTAAAATG	Pf3D7_13_v3	482562	PF3D7_1311200	MAL13P1.54	NA	aMAL13P1.54_0	PF3D7_1311200
aMAL13P1.54_1	ACTTGGAATTATACATCATAATAATCAAAACATTATGGCTTCTTGGTCCTTGGACGGAAAACTAAACATA	Pf3D7_13_v3	481508	PF3D7_1311200	MAL13P1.54	NA	aMAL13P1.54_1	PF3D7_1311200
aMAL13P1.540_0	GTATTGCTACTATTAGTTTTGTAGAAAAAGATAAAGTTCGCTCAAGAAGTGTACAAGTATATGCTTGTGA	Pf3D7_13_v3	1769922	PF3D7_1344200	MAL13P1.540	NA	aMAL13P1.540_0	PF3D7_1344200
aMAL13P1.540_1	GTTACAAAAGAAGAAACGAGAAATGAATATCTCAATAAACTAGAAGAATATGAAGATTGGTTATATACCG	Pf3D7_13_v3	1771256	PF3D7_1344200	MAL13P1.540	NA	aMAL13P1.540_1	PF3D7_1344200
aMAL13P1.55_0	TGTTGAGTCACATATTGGTATGAATTTTAAGGGTTTATCGAATTTGCAAGAAAGGGTTGATATTGTACAT	Pf3D7_13_v3	497624	PF3D7_1311700	MAL13P1.55	NA	aMAL13P1.55_0	PF3D7_1311700
aMAL13P1.56_0	TTTTGGATTGGAATATGATTTGTCTCGTTTAAATTTAGTTGCTGTTTCTGACTTTAATGTTGGTGCTATG	Pf3D7_13_v3	503106	PF3D7_1311800	MAL13P1.56	NA	aMAL13P1.56_0	PF3D7_1311800
aMAL13P1.56_1	ATTTTTAGAAGATTCCTCACCATTATCACACCCTATTAGACCAGAATCTTATGTTAGTATGGAAAACTTT	Pf3D7_13_v3	503442	PF3D7_1311800	MAL13P1.56	NA	aMAL13P1.56_1	PF3D7_1311800
aMAL13P1.57_0	GCACACAAAAATACTCGATTTAATCGCAAATCAAGTACCCATAATGAAAATTACGGATGATGAATTAAAG	Pf3D7_13_v3	519026	PF3D7_1312200	MAL13P1.57	NA	aMAL13P1.57_0	PF3D7_1312200
aMAL13P1.58_0	ATGATTTGTAAAGTTGACAAGGATGTGAGCTATACATCAATATGTTTGTGTTGTGCTAATGAATTTGGAA	Pf3D7_13_v3	78799	PF3D7_1301300	MAL13P1.58	NA	aMAL13P1.58_0	PF3D7_1301300
aMAL13P1.59_0	GAAGATCTTGAGAATATATGGAAACATACAATAAGTGTAGCAAAGGAAGGTTTAGGACGTATGATAAAAA	Pf3D7_13_v3	85868	PF3D7_1301500	MAL13P1.59	NA	aMAL13P1.59_0	PF3D7_1301500
aMAL13P1.6_0	CCTAGTGGTATTATTAAGCACCAAAATAATGGATTGCGCACAAATATATCTATGGATACATATATTGATG	Pf3D7_13_v3	60171	PF3D7_1300800	MAL13P1.6	NA	aMAL13P1.6_0	PF3D7_1300800
aMAL13P1.60_0	AAAAATGGTGGGATGAAAACAAGGAGAATGTATGGAAAGTAATGTCAGCAGTACTTAAAAATAAGGAAAC	Pf3D7_13_v3	91536	PF3D7_1301600	MAL13P1.60	NA	aMAL13P1.60_0	PF3D7_1301600
aMAL13P1.60_1	AATATATAACGCAAATTGAGAATAATGGAATCATAAGAGGACAAGAGGAAAGTGCGGGGAATAGTGTTAA	Pf3D7_13_v3	90303	PF3D7_1301600	MAL13P1.60	NA	aMAL13P1.60_1	PF3D7_1301600
aMAL13P1.61_0	AAAATCAGAAAGTCGAAACAGAACAATCTACACCAGCTAAACCAGAACCAACAGAATTCGTAAATAATGA	Pf3D7_13_v3	99932	PF3D7_1301700	MAL13P1.61	NA	aMAL13P1.61_0	PF3D7_1301700
aMAL13P1.62_0	TATATAAAAAGAAATACAAGGTGCAGTACATACCAAGTACCAGAAGTTATAGAGCACTAAACGAAATTGA	Pf3D7_13_v3	109891	PF3D7_1301900	MAL13P1.62	NA	aMAL13P1.62_0	PF3D7_1301900
aMAL13P1.63_0	CACAGTACATGTAAATAATAATACTCCTTCAACTGATTTTTTTAGTAGAGCGGTTGGTTATAATAATAAC	Pf3D7_13_v3	550933	PF3D7_1312900	MAL13P1.63	NA	aMAL13P1.63_0	PF3D7_1312900
aMAL13P1.63_1	AAGATGACGACGACTGGGGAGAATTAGGAGAAGACAAATACATAGACATAAATTCAATTATGAAGAAAAA	Pf3D7_13_v3	551229	PF3D7_1312900	MAL13P1.63	NA	aMAL13P1.63_1	PF3D7_1312900
aMAL13P1.64_0	CAGGGAAAAGACAATCATTTAATTTTGAACCCTCTAGTTCTGTTTTTCAAATAAAAATGGCTATAGAGGA	Pf3D7_13_v3	554157	PF3D7_1313000	MAL13P1.64	NA	aMAL13P1.64_0	PF3D7_1313000
aMAL13P1.65_0	AGGTGGAAAAAAATTCTACAAGGATATAAGACCAAATTCTTTTTATTTAGGAGGTGCATGTAATACGGAA	Pf3D7_13_v3	NA	NA	NA	aMAL13P1.65_0	NA	NA
aMAL13P1.66_0	AGTAATCAAAATTTTAAAAACGTTATAATTCAACATGAACATTCCAGTGAATGCTCCAACAGATCACATG	Pf3D7_13_v3	556984	PF3D7_1313100	MAL13P1.66	NA	aMAL13P1.66_0	PF3D7_1313100
aMAL13P1.66_1	ACGGAATAGCACCTAACAACAATGAAAACCATTATATTGATCTTTCTAAGAGAGAGAAAATTCTTCCTAT	Pf3D7_13_v3	559355	PF3D7_1313100	MAL13P1.66	NA	aMAL13P1.66_1	PF3D7_1313100
aMAL13P1.66_2	AGAAACAATAATAATAGGAAGAAGAAGGACATACAAAAAAGTAAATTCAGCGATTTAAGATATAAATGGA	Pf3D7_13_v3	560722	PF3D7_1313100	MAL13P1.66	NA	aMAL13P1.66_2	PF3D7_1313100
aMAL13P1.66_3	GATCAACTTAAGTTTTCATTCTTCTCACATTTTTGCTAGTAATCCTTTTATTGTTTCAAGGGAGCATTTT	Pf3D7_13_v3	562848	PF3D7_1313100	MAL13P1.66	NA	aMAL13P1.66_3	PF3D7_1313100
aMAL13P1.66_4	TGAGTAAACGAACCATACAAGACATTTTGACAAGTTCTGACACAAATAACTTATACAAGAATAAAGCATT	Pf3D7_13_v3	563402	PF3D7_1313100	MAL13P1.66	NA	aMAL13P1.66_4	PF3D7_1313100
aMAL13P1.67_0	CTAAAAGTCCTAGAAGAAAAGGAAGAAACTTGATTTTAAAAAAATCAAACGTAGAAGATGAAGCCATAAA	Pf3D7_13_v3	567122	PF3D7_1313200	MAL13P1.67	NA	aMAL13P1.67_0	PF3D7_1313200
aMAL13P1.67_1	CCCAAAGCAGAATGTACACTTTTCCTTCTTCAAAATGAAGTTATAAAGCCCCTAGAAATCAAAATTATTA	Pf3D7_13_v3	567916	PF3D7_1313200	MAL13P1.67	NA	aMAL13P1.67_1	PF3D7_1313200
aMAL13P1.68_0	CCGTTGAAGAAGGAGATACAGTGTATATACATTATCAAGGTAAAACAACAAATGATTTTCGTATAATTGA	Pf3D7_13_v3	569091	PF3D7_1313300	MAL13P1.68	NA	aMAL13P1.68_0	PF3D7_1313300
aMAL13P1.69_0	TTCTCATATTATTGGAACGGGAGATTTGTTTAAGAGTGAGGATAGATGTTGGGTTCTTTTGGCTAGTAAA	Pf3D7_13_v3	587729	PF3D7_1313700	MAL13P1.69	NA	aMAL13P1.69_0	PF3D7_1313700
aMAL13P1.7_0	ATGTACTCGTAGTATATGTTTTTGTTCAGTAAGTACGGTTTTTTTAACATTGATAGCTTTGGCATTTGCA	Pf3D7_13_v3	62836	PF3D7_1300900	MAL13P1.7	NA	aMAL13P1.7_0	PF3D7_1300900
aMAL13P1.70_0	AAAACTGATGAAAAAGGAGGTGATGTAGAAGGTTATATGAAAGTTGAATGTATTGATGGTTTCGTATTTC	Pf3D7_13_v3	597772	PF3D7_1313800	MAL13P1.70	NA	aMAL13P1.70_0	PF3D7_1313800
aMAL13P1.70_1	ATTAAACAATTAATTAAGCAGAGGAAAAAGGATACCTACACAGTTGTGAAGGAGAAAGAAAATAAGGCAA	Pf3D7_13_v3	597013	PF3D7_1313800	MAL13P1.70	NA	aMAL13P1.70_1	PF3D7_1313800
aMAL13P1.70_2	GTTAAAAATAATGTATGTTATACATACCAAGATAATAAAATGTTGGCCATGATAGATGAAGGTGCAGATG	Pf3D7_13_v3	595429	PF3D7_1313800	MAL13P1.70	NA	aMAL13P1.70_2	PF3D7_1313800
aMAL13P1.70_3	TAATTTGGAAAATGTAGATAACGAAGTAAAAAAGATATGTTGGAAGTGTCAAGACAATGAAAAATATGAC	Pf3D7_13_v3	593552	PF3D7_1313800	MAL13P1.70	NA	aMAL13P1.70_3	PF3D7_1313800
aMAL13P1.70_4	GGTATTGAGAGATCGTACTATTTTAAAAGTCGAACGAAAATTGGGTAGAAATAAATATGGAAACGTAAAG	Pf3D7_13_v3	591914	PF3D7_1313800	MAL13P1.70	NA	aMAL13P1.70_4	PF3D7_1313800
aMAL13P1.70_5	AATGAAGGAATCGATAGATACAGAAAAGCAAAATGAGGAACAAAATGAAGAGAATACTGAAAAATTGGAT	Pf3D7_13_v3	588818	PF3D7_1313800	MAL13P1.70	NA	aMAL13P1.70_5	PF3D7_1313800
aMAL13P1.71_0	GAAGAAGCGGCTATGTTATTAATTGATTATAATGCTGATCCAAATATAAAAGATAAAGAAAGAAACTCTG	Pf3D7_13_v3	601346	PF3D7_1313900	MAL13P1.71	NA	aMAL13P1.71_0	PF3D7_1313900
aMAL13P1.71_1	CGAAATACAAGAAGAAGAAAATCAAAGAGATACGACACATCAACTATTAATAGAAGAACAAAATAGAACT	Pf3D7_13_v3	600771	PF3D7_1313900	MAL13P1.71	NA	aMAL13P1.71_1	PF3D7_1313900
aMAL13P1.72_0	AAGAAGGTTCAAGAAAAAAACGGTGGAGAACCAAGATGGAAAATTCGTAGATTCTATTAATAACACAAAT	Pf3D7_13_v3	603065	PF3D7_1314000	MAL13P1.72	NA	aMAL13P1.72_0	PF3D7_1314000
aMAL13P1.72_1	TATAACGTTATTATTGATCCTTTACCAACCACACCTATTCATAAATCGAGTGGATATATTATGGGAGAAA	Pf3D7_13_v3	606127	PF3D7_1314000	MAL13P1.72	NA	aMAL13P1.72_1	PF3D7_1314000
aMAL13P1.73_0	CAGAGCTAAATATATTGCACAAATCCTTCCACTTATTTTAGAAAAATTCTATAATACCGATGGAGAACCT	Pf3D7_13_v3	608360	PF3D7_1314100	MAL13P1.73	NA	aMAL13P1.73_0	PF3D7_1314100
aMAL13P1.73_1	TGTGTCTCCAAAGCAAAGGAAAGTTTACGTGATAGTTTACTTATTAAAGCATATCATTTTATTCTCGTGT	Pf3D7_13_v3	608979	PF3D7_1314100	MAL13P1.73	NA	aMAL13P1.73_1	PF3D7_1314100
aMAL13P1.74_0	TATGAGTGGTTTTGGTTCGTTTATATTAAATAAAGGGGGTCCCGAATTAGTTAAAGAGATAATTCTATCA	Pf3D7_13_v3	620052	PF3D7_1314300	MAL13P1.74	NA	aMAL13P1.74_0	PF3D7_1314300
aMAL13P1.74_1	ATATTAATAAAAAAGGATTGGTAAATATTAGGGTAGGTTCACGTGGAAAGTTGCAGGCTCTGAAAAAAAT	Pf3D7_13_v3	619176	PF3D7_1314300	MAL13P1.74	NA	aMAL13P1.74_1	PF3D7_1314300
aMAL13P1.75_0	TCAAAACAAGAGAGTGGAAGAAAAGATACATGAAGTCAAGAGAAACTTTGAAAAAATTGAATTGGACGAT	Pf3D7_13_v3	627720	PF3D7_1314700	MAL13P1.75	NA	aMAL13P1.75_0	PF3D7_1314700
aMAL13P1.75_1	TCTCCTAAAAGTGAAAACGATAATATAGTGGAAGATAAAAAGTATATCCGTGATGAACAAAATCAAAATG	Pf3D7_13_v3	627122	PF3D7_1314700	MAL13P1.75	NA	aMAL13P1.75_1	PF3D7_1314700
aMAL13P1.76_0	ACAACATGTTAGCCAAGAGAATAACGAAAATGAAAATAAGGAGAAATATAGAAAGAATCAAGGATCTTCC	Pf3D7_13_v3	633080	PF3D7_1314900	MAL13P1.76	NA	aMAL13P1.76_0	PF3D7_1314900
aMAL13P1.76_1	GTTATACTTGCAAAATACCATCCAAATGTAAAGTATGTGGTATACATTTAATATCGATGCACGATCTTTC	Pf3D7_13_v3	634230	PF3D7_1314900	MAL13P1.76	NA	aMAL13P1.76_1	PF3D7_1314900
aMAL13P1.77_0	CTAGTGATGAAAATAAAAAGGAAATACCATTATGTGTTATATATCCGAATGAAACTATAAAAGTTGGCTT	Pf3D7_13_v3	636897	PF3D7_1315000	MAL13P1.77	NA	aMAL13P1.77_0	PF3D7_1315000
aMAL13P1.78_0	TATAGAAAATAATAATCCTGACATTTATGTGAATAGTGCAAATTGTCCTGACACGAAAGAAAATAACACA	Pf3D7_13_v3	641964	PF3D7_1315200	MAL13P1.78	NA	aMAL13P1.78_0	PF3D7_1315200
aMAL13P1.78_1	CATGTAGATGCTAAAAATGAATTACCTTATGAATTACAGCACAACAACATGAAAACAGTTCCTTTATCGA	Pf3D7_13_v3	641132	PF3D7_1315200	MAL13P1.78	NA	aMAL13P1.78_1	PF3D7_1315200
aMAL13P1.79_0	AAAATTATGCATCTACCTTCATCAGATGCATCAACACTTTATGCCCATACAGATTCTATTTATAGTATTG	Pf3D7_13_v3	648850	PF3D7_1315400	MAL13P1.79,MaL13P1.80	NA	aMAL13P1.79_0	PF3D7_1315400
aMAL13P1.79_1	TGAAGGGAAAATTCTAGCTTATAGTCTTATGGGAGAAGGACACTTTGAAATGAATACCTTACCTATATAT	Pf3D7_13_v3	648446	PF3D7_1315400	MAL13P1.79,MaL13P1.80	NA	aMAL13P1.79_1	PF3D7_1315400
aMAL13P1.8_0	AGCTTGAGAAACAAATATAGACAGTAATGACATACCCACTTGTATTTGCAAAAAAACGTTAGCAGATAAA	Pf3D7_13_v3	66280	PF3D7_1301000	MAL13P1.8	NA	aMAL13P1.8_0	PF3D7_1301000
aMAL13P1.8_1	TGGCTAAAGTTCAAGCTATGGGTTTTGCTAATTTTTTTGAAGGAATGAAATCAGGGTTTTGTATAAAAGA	Pf3D7_13_v3	66026	PF3D7_1301000	MAL13P1.8	NA	aMAL13P1.8_1	PF3D7_0901100 PF3D7_1301000
aMAL13P1.80_0	AATAGTAAAACACAGAATAGCAATAATCGCAGATCTTACTACCCCAAAAAAGGACCTAATAAAGATAAGT	Pf3D7_13_v3	650258	PF3D7_1315400	MAL13P1.79,MaL13P1.80	NA	aMAL13P1.80_0	PF3D7_1315400
aMAL13P1.81_0	GATTCTGAAGAAACTAAAAAGAATGAAGAAGAGAATGATATAACTCAGCCACGTATACACACAATTCTAA	Pf3D7_13_v3	653088	PF3D7_1315500	MAL13P1.81	NA	aMAL13P1.81_0	PF3D7_1315500
aMAL13P1.82_0	GGGTTATGGTTATTTGTATAATTGCCTATGAATCATTTTTAATATGTGCTTATTTGTTAAGAGTTGCTGT	Pf3D7_13_v3	655635	PF3D7_1315600	MAL13P1.82	NA	aMAL13P1.82_0	PF3D7_1315600
aMAL13P1.83_0	TTAAGAATGTTATAGATGTAGGTTCATGTGCTAACTCTATAATGAAGAGTAGTTCGAATGATTATGAGAG	Pf3D7_13_v3	664840	PF3D7_1315900	MAL13P1.83	NA	aMAL13P1.83_0	PF3D7_1315900
aMAL13P1.83_1	TATGATAACTCCTACTTCATATCAATCGGTAGATGGTACTACAAATAATCCAATGAAAACATCAAATACC	Pf3D7_13_v3	666575	PF3D7_1315900	MAL13P1.83	NA	aMAL13P1.83_1	PF3D7_1315900
aMAL13P1.84_0	ATAAATTAATGAAATTGATTGGGAAGGGTACATTCGGGAAAGTATATTCTGCTATTGATATGTCTACTCA	Pf3D7_13_v3	670636	PF3D7_1316000	MAL13P1.84	NA	aMAL13P1.84_0	PF3D7_1316000
aMAL13P1.85_0	AATTAAATGCTCAAAGTATTAAAATTGTGTTGACTAGCGAAACAGACTTATTCTTTCACTTCACACAGAC	Pf3D7_13_v3	683511	PF3D7_1316400	MAL13P1.85	NA	aMAL13P1.85_0	PF3D7_1316400
aMAL13P1.86_0	TAGATAAGAATGTTACCCTAATTGTGGGTGTTACAGGAGATAATGAGACTAGAAAGTTTAAAGGTCAAAT	Pf3D7_13_v3	691607	PF3D7_1316600	MAL13P1.86	NA	aMAL13P1.86_0	PF3D7_1316600
aMAL13P1.86_1	GGAGCAAGCCAAAAAACTTTTTGAAAATACTACTTTAATAGTAGGTGTAACTAGCGATAATGAAACCAAA	Pf3D7_13_v3	693345	PF3D7_1316600	MAL13P1.86	NA	aMAL13P1.86_1	PF3D7_1316600
aMAL13P1.87_0	AGAGAATTGAGTGTATGGTGGAATGGAAGAGCAAATGATTATCATCGTTTATGTATGGAAAACTTTTTAA	Pf3D7_13_v3	699164	PF3D7_1316800	MAL13P1.87	NA	aMAL13P1.87_0	PF3D7_1316800
aMAL13P1.88_0	AAAATGTTGTCTTAATTAAAAGAAGAGGAAGAAGTAATCGTATGTGGGTAGATAGAAAATATGTAGACGA	Pf3D7_13_v3	702425	PF3D7_1316900	MAL13P1.88	NA	aMAL13P1.88_0	PF3D7_1316900
aMAL13P1.88_1	TGTTGTCTTAATTAAAAGAAGAGGAAGAAGTAATCGTATGTGGGTAGATAGAAAATATGTAGACGAAAAT	Pf3D7_13_v3	702421	PF3D7_1316900	MAL13P1.88	NA	aMAL13P1.88_1	PF3D7_1316900
aMAL13P1.89_0	ATAGCGGTTTTCATAAACCCAACAAGAAAAACATGAATGATAAAAGAGCAAAAATAATTTATGTGCTTGG	Pf3D7_13_v3	734791	PF3D7_1317500	MAL13P1.89	NA	aMAL13P1.89_0	PF3D7_1317500
aMAL13P1.90_0	TTATTGTAGTGATTGCTCCTCTTCCTCTTTAAGTTGGCATAACCAGGAATATGATGACCTTTTTTATTAT	Pf3D7_13_v3	736320	PF3D7_1317600	MAL13P1.90	NA	aMAL13P1.90_0	PF3D7_1317600
aMAL13P1.90_1	ATATTCCTTGTACAGTTGACGAATCAAATCTTAGCGACGATTCATACATCCTATTTTTACCAGATTCTTA	Pf3D7_13_v3	737986	PF3D7_1317600	MAL13P1.90	NA	aMAL13P1.90_1	PF3D7_1317600
aMAL13P1.91_0	AAGGCACATGAAGAAAAAGGAAATTTGAACGATGATAAAAGAGACGAACATATGATATCTTTAAGAGGAT	Pf3D7_13_v3	738851	PF3D7_1317700	MAL13P1.91	NA	aMAL13P1.91_0	PF3D7_1317700
aMAL13P1.92_0	ATGCAAATAAGCCCAAGAAGAGAACCTTTCGTACCTTTCAATATAGAGGTGTTGATTTAGATAAGTTATT	Pf3D7_13_v3	741024	PF3D7_1317800	MAL13P1.92	NA	aMAL13P1.92_0	PF3D7_1317800
aMAL13P1.93_0	GATAACAACGTAGAATCAACGAAAGAAAAGGAACAAAATGGATGTAATTTTAATTTTCCAAAGGATAACC	Pf3D7_13_v3	743935	PF3D7_1317900	MAL13P1.93	NA	aMAL13P1.93_0	PF3D7_1317900
aMAL13P1.93_1	TGAGTTTTAAGAAAAAGCGCAAAACGGAAACAACACCGACAACAACGCAAAATAAAATTGGCACCTTATT	Pf3D7_13_v3	741933	PF3D7_1317900	MAL13P1.93	NA	aMAL13P1.93_1	PF3D7_1317900
aMAL13P1.94_0	AGAGTGGCAGCATTCATACTGTACTTGATTCCTATAATATATTCGGTTCTTGTATTAATATTTGGGTTTA	Pf3D7_13_v3	746429	PF3D7_1318000	MAL13P1.94	NA	aMAL13P1.94_0	PF3D7_1318000
aMAL13P1.95_0	TATATATTAGATGCTAGTGAAAGACAGAATGTTGAATTACCATATAGTTGTAGGGGAGGTAGTTGTTCTA	Pf3D7_13_v3	748548	PF3D7_1318100	MAL13P1.95	NA	aMAL13P1.95_0	PF3D7_1318100
aMAL13P1.96_0	GGAAAAGCCAAGTCCTTTACAAGAACCTTATCGTGATATGAAGAATATAACTATTACTAGACAAATAGTT	Pf3D7_13_v3	763813	PF3D7_1318400	MAL13P1.96	NA	aMAL13P1.96_0	PF3D7_1318400
aMAL13P1.96_1	AAGACAAAATACAAACAAAAAGGAGGTTCAAGAAGTAAAGAGAAGAAGGGTTACAATTCACGACAAAGAA	Pf3D7_13_v3	760341	PF3D7_1318400	MAL13P1.96	NA	aMAL13P1.96_1	PF3D7_1318400
aMAL13P1.97_0	AGAAGTCATATTACGTGAAAATGAAAATATGCATTTCGATGAAACCTTAATGAATAATAAATTCATGAAC	Pf3D7_13_v3	767401	PF3D7_1318500	MAL13P1.97	NA	aMAL13P1.97_0	PF3D7_1318500
aMAL7P1.10_0	TAATAAAAATAAGGTTGAAGAAACACATGAAGAGCAAGGTGAAATGACGCAAGAAGAAAAAGACGAAATA	Pf3D7_07_v3	113701	PF3D7_0702900	MAL7P1.10	NA	aMAL7P1.10_0	PF3D7_0702900
aMAL7P1.100_0	ATACTCATCTGGCTAACTCAAATATTAACTGCTCTTAAATTTCTTCACTCAAATCATATTCTTCATAGAG	Pf3D7_07_v3	841826	PF3D7_0719200	MAL7P1.100	NA	aMAL7P1.100_0	PF3D7_0719200
aMAL7P1.100_1	TGTCTAATATATGAACTAGCCACTTTTAGAACCCCTTTTCATTCAACCAAAGGAATACAACAATTATGTT	Pf3D7_07_v3	842196	PF3D7_0719200	MAL7P1.100	NA	aMAL7P1.100_1	PF3D7_0719200
aMAL7P1.102_0	CCGCAGGACTTATTAAAACGCGGAGCAAACAATATGAAAGATAATAATGGACAAATGAAAAAACAAAATA	Pf3D7_07_v3	852510	PF3D7_0719400	MAL7P1.102	NA	aMAL7P1.102_0	PF3D7_0719400
aMAL7P1.102_1	AAGGAAAAAAAGAAGGATGAAGATATTGATAAGACATACAAAAAATACTGGAGGAGTAGTAGTTCTATGC	Pf3D7_07_v3	850677	PF3D7_0719400	MAL7P1.102	NA	aMAL7P1.102_1	PF3D7_0719400
aMAL7P1.102_2	AAGGACCAACGACAACAACAAATGAACAAGTTGAAAGAAAAAATAATATAACGGATGGAACAACAGAAAA	Pf3D7_07_v3	849566	PF3D7_0719400	MAL7P1.102	NA	aMAL7P1.102_2	PF3D7_0719400
aMAL7P1.104_0	CCTTCTTTATATCTTCCCAAAATAGGGGATATAGTAATATGTAAAGTACAACGTGTATCATTCCATATGA	Pf3D7_07_v3	876981	PF3D7_0720000	MAL7P1.104	NA	aMAL7P1.104_0	PF3D7_0720000
aMAL7P1.105_0	TATTTCTGATAAGAAGGTGATTTTTTATCAGGAGGGTTATGAATCCGACTCGTGGTTAACTGAAAATAAA	Pf3D7_07_v3	880495	PF3D7_0720300	MAL7P1.105	NA	aMAL7P1.105_0	PF3D7_0720300
aMAL7P1.106_0	ACTTGTTAAGGTTCGAAATATCTGCCGTTGACAATTATAATCACTTGAAAGAATTAGAAACAAAATCGAG	Pf3D7_07_v3	886517	PF3D7_0720500	MAL7P1.106	NA	aMAL7P1.106_0	PF3D7_0720500
aMAL7P1.107_0	ATGTTATGTAAGAGGAAGCAGAAAAAGTTATGATATTCCTTATGCAATTTTACCAACCAAGGATGAATTG	Pf3D7_07_v3	888548	PF3D7_0720600	MAL7P1.107	NA	aMAL7P1.107_0	PF3D7_0720600
aMAL7P1.108_0	ATTCAGCGAATCCTTAGAAAAAATTAGTGTTCTTCCCTCCAAAAAAATATTCGGAAGGTTTAACTACAAT	Pf3D7_07_v3	892092	PF3D7_0720700	MAL7P1.108	NA	aMAL7P1.108_0	PF3D7_0720700
aMAL7P1.109_0	GCTGAAAGGAGTAAGAATAAAAAGAAGCAACTATATGAAAATGTTGATAGGGATGAATATGAAGATGAAG	Pf3D7_07_v3	893953	PF3D7_0720700	MAL7P1.108	NA	aMAL7P1.109_0	PF3D7_0720700
aMAL7P1.109_1	AACATGCATGTTGTAAAGAATATATCGTATGATGATGATTTTAGTGTACACTCTGGTAGTATAGGAAATG	Pf3D7_07_v3	894505	PF3D7_0720700	MAL7P1.108	NA	aMAL7P1.109_1	PF3D7_0720700
aMAL7P1.109_2	GAAAATTCCCTTGTCGAGTACACACCAAATAATAGTGTTTTCGGAGAGGTTCAAAGTATACATAATGATT	Pf3D7_07_v3	895951	PF3D7_0720700	MAL7P1.108	NA	aMAL7P1.109_2	PF3D7_0720700
aMAL7P1.109_3	ATGCAAATAAATTTTAATCAAAAGAGGTATGCCAAGTTGAGGAAGCAAATGGCATCCATAAATACAAGTA	Pf3D7_07_v3	898186	PF3D7_0720700	MAL7P1.108	NA	aMAL7P1.109_3	PF3D7_0720700
aMAL7P1.11_0	TAATTCAACAAATAACAATGTCATGGATCAGAATGAAAATAACAGAATAAGTAGACCACAAAGAGCAGGA	Pf3D7_07_v3	128641	PF3D7_0703300	MAL7P1.11	NA	aMAL7P1.11_0	PF3D7_0703300
aMAL7P1.110_0	AAACGTTATGTGATAACAGACGATACAGGATTATTTATAAGCAAATTGAATAATTTCCCAGGACCATACA	Pf3D7_07_v3	900134	PF3D7_0720800	MAL7P1.110	NA	aMAL7P1.110_0	PF3D7_0720800
aMAL7P1.111_0	CAGTATTATAATATGGGAGATGAGGAAGAAAACAAAAAGGAAAGTAACAATAATGATGGTGATAAAGGTG	Pf3D7_07_v3	902130	PF3D7_0720900	MAL7P1.111	NA	aMAL7P1.111_0	PF3D7_0720900
aMAL7P1.112_0	TGTTTTTTCCCTCCTCCTAGATAACATAGAAAAGGGGAACACAGATTGTCAAACTAATTATTATAAAGAA	Pf3D7_07_v3	919620	PF3D7_0721200	MAL7P1.112	NA	aMAL7P1.112_0	PF3D7_0721200
aMAL7P1.112_1	TACAACCTTTTTCTCTACAGACTTCTTTTGATCACGTGTATAACATGACCTTCCATATACCTATATATAT	Pf3D7_07_v3	918124	PF3D7_0721200	MAL7P1.112	NA	aMAL7P1.112_1	PF3D7_0721200
aMAL7P1.113_0	AAGAAAAAGAGAAGTGGAAATTCGGAAAAAGATCAAGTTGACATACTAGGATTATTAAAAGGTGATAGTG	Pf3D7_07_v3	922438	PF3D7_0721300	MAL7P1.113	NA	aMAL7P1.113_0	PF3D7_0721300
aMAL7P1.113_1	TGGAGGAAATAAAAATGATGAAACGAAACAAAAATCGAATGATATGATCTCATGTATGAATCGAGAGAAC	Pf3D7_07_v3	923613	PF3D7_0721300	MAL7P1.113	NA	aMAL7P1.113_1	PF3D7_0721300
aMAL7P1.114_0	ATTACTAAAGTCAATAGATATAAAAATGGTTGTGTTTGATTTTGACCTTACCATAATCGGTGCCCATTCA	Pf3D7_07_v3	926994	PF3D7_0721400	MAL7P1.114	NA	aMAL7P1.114_0	PF3D7_0721400
aMAL7P1.115_0	AAATGGTGGAATCATATATAGTCGAATAAGAACGTTACTCACACATGTATTAATCATATTAAGACATAAG	Pf3D7_07_v3	929545	PF3D7_0721500	MAL7P1.115	NA	aMAL7P1.115_0	PF3D7_0721500
aMAL7P1.115_1	ATATATATAACACATGACATTTCTGAAATAGAAAATACAAACAAAACCATAACAAATAATGTGGGTAAAG	Pf3D7_07_v3	929654	PF3D7_0721500	MAL7P1.115	NA	aMAL7P1.115_1	PF3D7_0721500
aMAL7P1.117_0	ATGAAAGATAATAAGAATGACGGGAAAGTAAATGAAAACAGCGGAGAAAATATGTACATTTTTGATGAGC	Pf3D7_07_v3	938327	PF3D7_0721800	MAL7P1.117	NA	aMAL7P1.117_0	PF3D7_0721800
aMAL7P1.118_0	GTGAGAATAATAGTTTAAGAGTATCAGGGAAAAATGTCAAAGCAAATGAGTATGTTAAGATTGGTCAGTA	Pf3D7_07_v3	944246	PF3D7_0722100	MAL7P1.118	NA	aMAL7P1.118_0	PF3D7_0722100
aMAL7P1.118_1	AAAAGGGGCAATCTACAAAAGAAGATTATATTAAAAGGGAAGATACACAAAATGGTGAGCATATGACAAA	Pf3D7_07_v3	945158	PF3D7_0722100	MAL7P1.118	NA	aMAL7P1.118_1	PF3D7_0722100
aMAL7P1.119_0	AAATGGTAAAAATTATATAGACAAGTTGGATCAGCAAGGGGAACTTAAAAATGTCTCTGTAGTAACTCAT	Pf3D7_07_v3	947451	PF3D7_0722200	MAL7P1.119	NA	aMAL7P1.119_0	PF3D7_0722200
aMAL7P1.119_1	ACTACTTTTACACCTAAAAATGTACCAAATACTGAACAGAATGATCAAGAAACACAAACAGATGATGACA	Pf3D7_07_v3	948238	PF3D7_0722200	MAL7P1.119	NA	aMAL7P1.119_1	PF3D7_0722200
aMAL7P1.12_0	TAATAAAAACACGACACAAACTAAATCATATAAACAACTCAAGGGGTATCAAGAGCCTAAACATTAACAG	Pf3D7_07_v3	135697	PF3D7_0703500	MAL7P1.12	NA	aMAL7P1.12_0	PF3D7_0703500
aMAL7P1.12_1	AACAAACATGGAAATAACGATATAAACAAAACGAATCATCATAATAACACAACCACCACGAGTAGTAGTA	Pf3D7_07_v3	137352	PF3D7_0703500	MAL7P1.12	NA	aMAL7P1.12_1	PF3D7_0703500
aMAL7P1.12_2	CATGTACCCTAACTAATGAAGAAAAGGAATGGATGAAATCAACACAAATGAGAGAAGATGATATTGTTTT	Pf3D7_07_v3	140335	PF3D7_0703500	MAL7P1.12	NA	aMAL7P1.12_2	PF3D7_0703500
aMAL7P1.12_3	AGAAGAAAATAGACCCATCATTAAAGGTTTCTTATGGCCAAATCCAAAATGTAGATTAGCATTCATAGAT	Pf3D7_07_v3	141707	PF3D7_0703500	MAL7P1.12	NA	aMAL7P1.12_3	PF3D7_0703500
aMAL7P1.120_0	CGTTACATCGTTCTCATATATTACTTATACTGTCCTTACCAACGTATTACACATTTTACGAGTTCTTTTT	Pf3D7_07_v3	952552	PF3D7_0722300	MAL7P1.120	NA	aMAL7P1.120_0	PF3D7_0722300
aMAL7P1.120_1	TGAGAAAGAGATGCCCTCGAAATACCTAAACACAAGTAACAGAAAGATAAATATGAAGGACCATATTTAT	Pf3D7_07_v3	951120	PF3D7_0722300	MAL7P1.120	NA	aMAL7P1.120_1	PF3D7_0722300
aMAL7P1.122_0	ATGCATATTTATCAATTTTTGATATTGCCGGATTAGTAAAGAACGCACATTTAGGAGAAGGTTTAGGAAA	Pf3D7_07_v3	955412	PF3D7_0722400	MAL7P1.122	NA	aMAL7P1.122_0	PF3D7_0722400
aMAL7P1.122_1	GGTACCATTATACCATATTCAGCAGAAGTTGAACAAAAAATACTTTCTATGGATGAAGAAGAGAAAAAAC	Pf3D7_07_v3	955924	PF3D7_0722400	MAL7P1.122	NA	aMAL7P1.122_1	PF3D7_0722400
aMAL7P1.123_0	AGATGAATTGTGTGCCCAAAGATTATGAACAGGAAATAAATAAAAACAAGCCTGTCTTTCTTGAAAGAAA	Pf3D7_07_v3	966083	PF3D7_0722900	MAL7P1.123	NA	aMAL7P1.123_0	PF3D7_0722900
aMAL7P1.124_0	AACATTTGTTTGAAAAATGTCTTGAAATTCCTAATACTGTTTGTTTAGGAGGCACTGGTACTATTATCAC	Pf3D7_07_v3	972776	PF3D7_0723200	MAL7P1.124	NA	aMAL7P1.124_0	PF3D7_0723200
aMAL7P1.124_1	GGAATTTTTGATAATTCAGTGTCCTTAAAAAGTAAAGTTGTTGAAAAAGCAGGTGATTTAACCGTTGGAA	Pf3D7_07_v3	973838	PF3D7_0723200	MAL7P1.124	NA	aMAL7P1.124_1	PF3D7_0723200
aMAL7P1.125_0	TTGAAAATAAAGACATGGAAAAAGGCATAGTTAAAAATGATGGAAATGTGGAGAAAGTAGAAACATCAGG	Pf3D7_07_v3	975770	PF3D7_0723300	MAL7P1.125	NA	aMAL7P1.125_0	PF3D7_0723300
aMAL7P1.125_1	AGTGACAAATTATGTGACAAAGTAGGTAATGTATATGTTTTTGAATCTCAAGGGAGTATACGAAATGATG	Pf3D7_07_v3	978181	PF3D7_0723300	MAL7P1.125	NA	aMAL7P1.125_1	PF3D7_0723300
aMAL7P1.126_0	TGACATCTGATGGACATATGAAAATAGCTGATGTAAATATAGCAAATAATAATGATCAGCAGGATATACC	Pf3D7_07_v3	1003719	PF3D7_0723900	MAL7P1.126	NA	aMAL7P1.126_0	PF3D7_0723900
aMAL7P1.126_1	TAATAAGGATACTCAACATGTACTAAACACACAAGAACAAAAGGAAGAGCATATAAACAGTGAGCAAAAT	Pf3D7_07_v3	1002647	PF3D7_0723900	MAL7P1.126	NA	aMAL7P1.126_1	PF3D7_0723900
aMAL7P1.127_0	ATTATGAAAGATGTAGATCTTCCGAATTTGTTCTTGGGGTTCAAAGTTATTCATTAAGAACAAAGAGAAC	Pf3D7_07_v3	1006339	PF3D7_0724000	MAL7P1.127	NA	aMAL7P1.127_0	PF3D7_0724000
aMAL7P1.127_1	CCGAGAAATATGTCCCTATTAGAAAATACAACTATCACAAATGAAAAGGTTTTAATGAATAAGGTTAGCC	Pf3D7_07_v3	1008567	PF3D7_0724000	MAL7P1.127	NA	aMAL7P1.127_1	PF3D7_0724000
aMAL7P1.127_2	TAAATACTTCACGTTACCTTTTTGAAAGGTGTCCTAAATATTATCTTCTATTTCCTTTCCACCTACAAAT	Pf3D7_07_v3	1010929	PF3D7_0724000	MAL7P1.127	NA	aMAL7P1.127_2	PF3D7_0724000
aMAL7P1.128_0	GGCACATATAAGAATTACATTGATGATACATCATATGATGAAAATTTGACATTGAAGACTATTCTTCTGG	Pf3D7_07_v3	1011945	PF3D7_0724000	MAL7P1.127	NA	aMAL7P1.128_0	PF3D7_0724000
aMAL7P1.129_0	TATAAATAATGGGGATGAAGAAAAAAATGCTCATAGCTCGCATAGCCAAAATAACAAGGAGAAAAAACTT	Pf3D7_07_v3	1014960	PF3D7_0724100	MAL7P1.129	NA	aMAL7P1.129_0	PF3D7_0724100
aMAL7P1.129_1	TAGAGATAGGGAAAGGAATAGGGAAAGACATATGGAAAAGAATAGGGAAAGAGAAAAGGAAATGGATAGA	NA	NA	NA	NA	aMAL7P1.129_1	NA	NA
aMAL7P1.13_0	ACTTGAAAGAGAAGACACTGAAGAAACATTAGTACATCTTATGGAAGAAGCCTTAGATAAAATTGGAATA	Pf3D7_07_v3	145872	PF3D7_0703600	MAL7P1.13	NA	aMAL7P1.13_0	PF3D7_0703600
aMAL7P1.130_0	CATATGATGAGAAGGAGAAAAGATTTTTTAATGAACAAGATAATGAATGGTGGTATGATGATGATTTTGA	Pf3D7_07_v3	1021596	PF3D7_0724300	MAL7P1.130	NA	aMAL7P1.130_0	PF3D7_0724300
aMAL7P1.131_0	GCTATCGCTCAGAATATTATATGAACACAACAGTATCCTTAGAGCCCAAATAACCCTATTTAATAAATTT	Pf3D7_07_v3	1025314	PF3D7_0724500	MAL7P1.131	NA	aMAL7P1.131_0	PF3D7_0724500
aMAL7P1.132_0	GATAGCCTAGCTCAAGACAATTTTTATGTAAATACAAGTTCAATAGTTGATTATAATATTGGTACCATAC	Pf3D7_07_v3	1031616	PF3D7_0724600	MAL7P1.132	NA	aMAL7P1.132_0	PF3D7_0724600
aMAL7P1.132_1	AACAACCTTGGGTACAAGACTAATGATAAAGGACATGATCATTATGATGAAAATTTAAGCAAAATGTCAC	Pf3D7_07_v3	1030860	PF3D7_0724600	MAL7P1.132	NA	aMAL7P1.132_1	PF3D7_0724600
aMAL7P1.132_2	TGATAAAACCCACAAAAATGATTCCATACAAGAAACGAATCAAATGATTAATGGAGGAGGAAATAATATA	Pf3D7_07_v3	1028635	PF3D7_0724600	MAL7P1.132	NA	aMAL7P1.132_2	PF3D7_0724600
aMAL7P1.132_3	TGTTCTAAGAAGAGACATTGCTTTAGCGAACTTAAAAATCATCCGTGGTTCCAAAAAAACCTTAATTTTT	Pf3D7_07_v3	1026464	PF3D7_0724600	MAL7P1.132	NA	aMAL7P1.132_3	PF3D7_0724600
aMAL7P1.133_0	AATTATTGGAATGGAAAACAGTCGCATCCGAGTTTGTTAACGTTTTGAAAAATATGAAGGAACTTGAATT	Pf3D7_07_v3	1035389	PF3D7_0724700	MAL7P1.134	NA	aMAL7P1.133_0	PF3D7_0724700
aMAL7P1.134_0	AATATGCCATATGATGAGTATAGAGAAGAATGTATGTCCGTAGAAAGAAGGGATTTTGAATTACAAGATA	Pf3D7_07_v3	1045368	PF3D7_0724700	MAL7P1.134	NA	aMAL7P1.134_0	PF3D7_0724700
aMAL7P1.134_1	TTATCAGTCAAATTAATAAACAATAAGCCTATGAAAGAGGAAAGAGAAAAACATGCTGAATCTATAGGGC	Pf3D7_07_v3	1042060	PF3D7_0724700	MAL7P1.134	NA	aMAL7P1.134_1	PF3D7_0724700
aMAL7P1.134_2	GTAGAGATGGAAATTTTTATTTAGGATTTGGTTATGTAGGTTCAGATAGTTTATTGTTAAGTACGGGGAA	Pf3D7_07_v3	1041147	PF3D7_0724700	MAL7P1.134	NA	aMAL7P1.134_2	PF3D7_0724700
aMAL7P1.134_3	ATTTAGTGTTAATGCTAGGCCCGAAAAAGGTAGAAAAAAGGTAGCTTTTAAACATGAAAGCGTTTTTATG	Pf3D7_07_v3	1039799	PF3D7_0724700	MAL7P1.134	NA	aMAL7P1.134_3	PF3D7_0724700
aMAL7P1.134_4	AAAAAATATATTCCTCTTCTTTTATGGGTATGGTATACCTCCATGTCATATAAAACGAAACCCCCCAATT	Pf3D7_07_v3	1035833	PF3D7_0724700	MAL7P1.134	NA	aMAL7P1.134_4	PF3D7_0724700
aMAL7P1.137_0	ATTACCCTTTTTCAGATATGGTCATTTTTTATGTTTAACAAAAAATGGCTGTATACTAGCCATTGGAGGA	Pf3D7_07_v3	1048766	PF3D7_0724800	MAL7P1.137	NA	aMAL7P1.137_0	PF3D7_0724800
aMAL7P1.137_1	TATTATAGGGGGAAAAGATGGAATTGGAGAATATGGGAAAGTTCATAAAAGTGTAGAAATGTTAAATTTG	Pf3D7_07_v3	1048424	PF3D7_0724800	MAL7P1.137	NA	aMAL7P1.137_1	PF3D7_0724800
aMAL7P1.138_0	TACAATGGCTTCATTATGGTTTTGTAATTTATTGGTATGTGTTGTTAAAGGAGAATTTTTTTAATATCCC	Pf3D7_07_v3	1066681	PF3D7_0725100	MAL7P1.138	NA	aMAL7P1.138_0	PF3D7_0725100
aMAL7P1.138_1	TGTGTACATCTAATATTAATGATGTTATAAACTGTGCGCATATGGGCAATAAATCTGGTACAGATGAAAA	Pf3D7_07_v3	1066858	PF3D7_0725100	MAL7P1.138	NA	aMAL7P1.138_1	PF3D7_0725100
aMAL7P1.138_2	ATGATTCTGTGCTGCTATTGCATTAAAGAAGAAAAGATGAAGAAACTAAAATTACCATGGTCAAAGGAAT	Pf3D7_07_v3	1070031	PF3D7_0725100	MAL7P1.138	NA	aMAL7P1.138_2	PF3D7_0725100
aMAL7P1.139_0	AATTGGATCCTTATCAGATGTTAAACAGTGTAGTGACCCAGAAGGTTTACGTGTTTTTTATTATTTAGTA	Pf3D7_07_v3	1071519	PF3D7_0725200	MAL7P1.139	NA	aMAL7P1.139_0	PF3D7_0725200
aMAL7P1.14_0	ATGATGAATGTAAAGTGTGTAGTGACAAGCATTGTTTTAAGAAATTATTGGAATGTACAAAATTGGAGGC	Pf3D7_07_v3	146667	PF3D7_0703700	MAL7P1.14	NA	aMAL7P1.14_0	PF3D7_0703700
aMAL7P1.141_0	CATACGAAGTCGTAACTAAAGATAAGCACGGCAATTTAATTACTACTGTTTTTAATAAAAATGCTGAAGC	Pf3D7_07_v3	1079892	PF3D7_0725400	MAL7P1.141	NA	aMAL7P1.141_0	PF3D7_0725400
aMAL7P1.142_0	GTCATTCATATTATTTCATTTCTTTACTTCCTCGTTCATTTTATTTCATTCTTTGACTTTATCGTTCATT	Pf3D7_07_v3	1081176	PF3D7_0725500	MAL7P1.142	NA	aMAL7P1.142_0	PF3D7_0725500
aMAL7P1.144_0	GAATATTACAATCTCTTGCAAAACGAACAGGATGATAACCAACTTAAAGGCAATACCTTAATTACAACTA	Pf3D7_07_v3	1101004	PF3D7_0726200	MAL7P1.144	NA	aMAL7P1.144_0	PF3D7_0726200
aMAL7P1.144_1	AAAAGAATCTGAAGATTCGTATAAATTTGAGTCTTATGAAACGCATGTAGCAAAAAGTGCATATACACCA	Pf3D7_07_v3	1102407	PF3D7_0726200	MAL7P1.144	NA	aMAL7P1.144_1	PF3D7_0726200
aMAL7P1.145_0	CGATAGATGCAGATGCTAGTGAAATAAAAATAAAGCTAGTTGAGAGTGGAATAAAGTTAATAGAGGTTAA	Pf3D7_07_v3	1104256	PF3D7_0726300	MAL7P1.145	NA	aMAL7P1.145_0	PF3D7_0726300
aMAL7P1.145_1	TCCAGTAGCATCTTACAATGAATCGGAAGTATCTGTGAAAACTACAATAGATTTGAATAATAAGACAGAT	Pf3D7_07_v3	1107710	PF3D7_0726300	MAL7P1.145	NA	aMAL7P1.145_1	PF3D7_0726300
aMAL7P1.146_0	TGGACCCAGCCAATATCAACAATAACACAAAGATGCTAAAAGAAATAAAAAGATTCAACTTAAAAAAGAG	Pf3D7_07_v3	1123607	PF3D7_0726400	MAL7P1.146	NA	aMAL7P1.146_0	PF3D7_0726400
aMAL7P1.146_1	ATGTAAGTATGTTCATCAGTTATTTGCATATTCCATTTATGATTATATGGGTCGATATTGTGGTTCATCC	Pf3D7_07_v3	1122028	PF3D7_0726400	MAL7P1.146	NA	aMAL7P1.146_1	PF3D7_0726400
aMAL7P1.146_2	CTAGCAATAATTTTATAGAGGAACATATAATTGGTTGTGATGAAAAAATATACACGGAGCAGTACATTTC	Pf3D7_07_v3	1120100	PF3D7_0726400	MAL7P1.146	NA	aMAL7P1.146_2	PF3D7_0726400
aMAL7P1.146_3	TATCACCCATACAACAGTATAATAAATCCAGTGATGATATATCTAAAGGTAGGAATATCGAATTACCATC	Pf3D7_07_v3	1117499	PF3D7_0726400	MAL7P1.146	NA	aMAL7P1.146_3	PF3D7_0726400
aMAL7P1.146_4	ATAGAACATGTTATCAACAGTCATCATGAACAAACAAATAATACAACATCATCCCTAGGAAGTAGTAGTA	Pf3D7_07_v3	1116054	PF3D7_0726400	MAL7P1.146	NA	aMAL7P1.146_4	PF3D7_0726400
aMAL7P1.146_5	GTGGTGCAGCATAAATACAGTTCCCACGATATAGATAACAATAATAAAACATATGAGGACAAAATTAACA	Pf3D7_07_v3	1113039	PF3D7_0726400	MAL7P1.146	NA	aMAL7P1.146_5	PF3D7_0726400
aMAL7P1.146_6	CTATATAATGATGCTTTTAGTTCAAATTTGGATTCTTTTTCAGATAGTATACCTTCAACAGAATGCAGCG	Pf3D7_07_v3	1110972	PF3D7_0726400	MAL7P1.146	NA	aMAL7P1.146_6	PF3D7_0726400
aMAL7P1.146_7	ACAAAAAGCAGATGAACTCTTAGGAAATAAAAGTATGGTTTGGAATTGGTACAGAAATACTGGAAAGATT	Pf3D7_07_v3	1109974	PF3D7_0726400	MAL7P1.146	NA	aMAL7P1.146_7	PF3D7_0726400
aMAL7P1.147_0	AGCACCACAGGTTTAGCAAACATATTTTACCTTTAAATAATAACCCGCATTATCATCATGACAACAATTA	Pf3D7_07_v3	1135547	PF3D7_0726500	MAL7P1.147	NA	aMAL7P1.147_0	PF3D7_0726500
aMAL7P1.147_1	CAAAACTAATTAAAGAATGTGATCCAGCTGTTGTAAATCCTCAAGTTGTTAAAAGATGTAGACTAGAAGA	Pf3D7_07_v3	1132901	PF3D7_0726500	MAL7P1.147	NA	aMAL7P1.147_1	PF3D7_0726500
aMAL7P1.147_2	CTATAACCAATGTGAAAGTAGCACACGATGACGATGTTAAGAAAAATGAACCAACACATGATAAAATAAA	Pf3D7_07_v3	1132556	PF3D7_0726500	MAL7P1.147	NA	aMAL7P1.147_2	PF3D7_0726500
aMAL7P1.147_3	GATATATCCATGTGTTCATCTGCCAACTCTTGTTTGACTTATACATCAGAAAGTACAGATTTCTATTTAT	Pf3D7_07_v3	1129389	PF3D7_0726500	MAL7P1.147	NA	aMAL7P1.147_3	PF3D7_0726500
aMAL7P1.147_4	ACACAAAGAAGAACCGATTTTGCCATTTTATGTCATCTGTGACTATGTAGATTTTATTGAGCGTAAATAT	Pf3D7_07_v3	1128319	PF3D7_0726500	MAL7P1.147	NA	aMAL7P1.147_4	PF3D7_0726500
aMAL7P1.149_0	GTCCGGAAGAGTACAATTAAAATCAACAAAATTACAACATAGGAAAAGGCCAAGGAAAAGAAAAAAATCT	Pf3D7_07_v3	1155186	PF3D7_0727100	MAL7P1.149	NA	aMAL7P1.149_0	PF3D7_0727100
aMAL7P1.149_1	GAGTGAGTCCTCGTCGAATATTATTACAAAATCTCAAGAAGACGATAAAACAAAGAGTAAAAAGAAAGTT	Pf3D7_07_v3	1152668	PF3D7_0727100	MAL7P1.149	NA	aMAL7P1.149_1	PF3D7_0727100
aMAL7P1.15_0	TTTCGAGATTGTAAGAGGATCCATTTTGATATACTCCATTTACCGTTATATTTTTAGCTCAAAGAATGAC	Pf3D7_07_v3	165155	PF3D7_0703900	MAL7P1.15	NA	aMAL7P1.15_0	PF3D7_0703900
aMAL7P1.15_1	GATGATACAAAGTGCGTACGATGGGATAATTTGTAATGAAATGTGTGATATATATTGTGATAAAGATAGG	Pf3D7_07_v3	163667	PF3D7_0703900	MAL7P1.15	NA	aMAL7P1.15_1	PF3D7_0703900
aMAL7P1.15_2	GAGGAGGAGGAAAATAATAAAGATAACACAAACAATAATGTACATATTAGTACATATGAAGAAGGCAACC	Pf3D7_07_v3	161584	PF3D7_0703900	MAL7P1.15	NA	aMAL7P1.15_2	PF3D7_0703900
aMAL7P1.15_3	TATATAACATTGTGTATATTGAAAAGGTTAAATGAAGATGAGAACTTTATCCGCTCCTACCTGAATCAGT	Pf3D7_07_v3	160546	PF3D7_0703900	MAL7P1.15	NA	aMAL7P1.15_3	PF3D7_0703900
aMAL7P1.15_4	TGTAGTAATAGTGATGCTGATGAAGAAGGGTATAAGAACATAAATATGATGAGAGGATCTAATATAGATG	Pf3D7_07_v3	159130	PF3D7_0703900	MAL7P1.15	NA	aMAL7P1.15_4	PF3D7_0703900
aMAL7P1.15_5	AAACTTTACTAATAGGATGATGCTCGATAATTTTGATGATGACAGGGAGGATAACTACAGATACAAAAAT	Pf3D7_07_v3	155618	PF3D7_0703900	MAL7P1.15	NA	aMAL7P1.15_5	PF3D7_0703900
aMAL7P1.15_6	CAATGTCATAAATATGGTAGGTATGTGTGTAGATAGTGTAGATGAGGAGAATGTTCCTTATATTGAAAAT	Pf3D7_07_v3	155309	PF3D7_0703900	MAL7P1.15	NA	aMAL7P1.15_6	PF3D7_0703900
aMAL7P1.150_0	TTTTATTTAGACAGTCAAGCAACCACAATGATTGACCCAAGAGTATTAGATAAGATGCTACCATATATGA	Pf3D7_07_v3	1157902	PF3D7_0727200	MAL7P1.150	NA	aMAL7P1.150_0	PF3D7_0727200
aMAL7P1.150_1	GTTTTGGCGAAGCTGCTAAGGTATGTTCTTTAGAAATGAATAGAGATGAGAAAAAAGTTAGATACTTTTT	Pf3D7_07_v3	1157154	PF3D7_0727200	MAL7P1.150	NA	aMAL7P1.150_1	PF3D7_0727200
aMAL7P1.151_0	TTATTCTTTTCAGACATATTTACTTTCCCCTTTACAATTCGGTATACCCAATGAACGACTTCGTTTTTAT	Pf3D7_07_v3	1160843	PF3D7_0727300	MAL7P1.151	NA	aMAL7P1.151_0	PF3D7_0727300
aMAL7P1.151_1	ATGTACATACATCTAATTACACATGCAATTCAATATCTAACTCTGATAATGACACATATGAAACACGGAG	Pf3D7_07_v3	1160136	PF3D7_0727300	MAL7P1.151	NA	aMAL7P1.151_1	PF3D7_0727300
aMAL7P1.152_0	CAACACGTCTCTACCTTTATAAATAATATTTCTACCCTTTCAACCTTATCATGTTCTATGATATTACACA	Pf3D7_07_v3	1168521	PF3D7_0727600	MAL7P1.152	NA	aMAL7P1.152_0	PF3D7_0727600
aMAL7P1.152_1	TACAAAAATCGCAGTATGAATTAAATCTTTTAACTAACCAAAATAATGTTACACCCGCTAGTTCAAGAGC	Pf3D7_07_v3	1169419	PF3D7_0727600	MAL7P1.152	NA	aMAL7P1.152_1	PF3D7_0727600
aMAL7P1.153_0	AAAGGGAAGAACAATACAAAAATGAGAAATCGGAAAAAATGTTGGATGTAAGTAAGGATCAATCCAAAGA	Pf3D7_07_v3	1212070	PF3D7_0728200	MAL7P1.153	NA	aMAL7P1.153_0	PF3D7_0728200
aMAL7P1.153_1	AATTTCAAGATAATGTACATTTTCTTCTCTCTAATATTTCTCCTAACTTACGTCAGTTTGTAGGGGCATC	Pf3D7_07_v3	1213339	PF3D7_0728200	MAL7P1.153	NA	aMAL7P1.153_1	PF3D7_0728200
aMAL7P1.154_0	CTACTCTTAAAAATATGGGCCCTGAGGATTTGAACATGTTAAGGAAAAAGTTGAGATGTAAATTTAAAAG	Pf3D7_07_v3	1215208	PF3D7_0728400	MAL7P1.154	NA	aMAL7P1.154_0	PF3D7_0728400
aMAL7P1.154a_0	AATTCTTTTATGTGAAAATGGAAATAAGTTTACAGAAAGTGAATTTAAAAAGTTCTTAATTGATATACCT	Pf3D7_07_v3	1216333	PF3D7_0728500	MAL7P1.154a	NA	aMAL7P1.154a_0	PF3D7_0728500
aMAL7P1.155_0	ATAATAATATTATGGATGTCCCACATTACCTGGACAACATACCAAACAACAAAGATATAGTAAACGAATG	Pf3D7_07_v3	1219321	PF3D7_0728600	MAL7P1.155	NA	aMAL7P1.155_0	PF3D7_0728600
aMAL7P1.155_1	GATTAAGAAGGATACAAGACAATATGGAAATGAAAATATGCGCTGTAATAATTTGGTACCTAGTAAAGTG	Pf3D7_07_v3	1220111	PF3D7_0728600	MAL7P1.155	NA	aMAL7P1.155_1	PF3D7_0728600
aMAL7P1.155_2	AAAAAAGAGGGAAAAAGGTGATGAGGAAAGTGAGGATGATATAAAAGATAAGGGTGGAAGGAATAAAAAA	Pf3D7_07_v3	1222607	PF3D7_0728600	MAL7P1.155	NA	aMAL7P1.155_2	PF3D7_0728600
aMAL7P1.155_3	AAATAAGGGAAACGAGTTAGATGTTAATCAGGAAGTCAAAAATGTAAACCAGAATGATAGTAATATGACC	Pf3D7_07_v3	1223810	PF3D7_0728600	MAL7P1.155	NA	aMAL7P1.155_3	PF3D7_0728600
aMAL7P1.156_0	AGGAGTTGCTAGTAAGTTAGCATATAACCTAAAATTAATTGGGGTGTCAGTAGCTGGAATTATTTTACAT	Pf3D7_07_v3	1227879	PF3D7_0728700	MAL7P1.156	NA	aMAL7P1.156_0	PF3D7_0728700
aMAL7P1.156_1	ACGTGTACTAATATAATCAATAACAATTCAAGTAACGACCTATCTATACAAAATATAACAAACGCTAATA	Pf3D7_07_v3	1227018	PF3D7_0728700	MAL7P1.156	NA	aMAL7P1.156_1	PF3D7_0728700
aMAL7P1.157_0	GAATAACAAATCATGTTGGAGATATAAGGATAAAGGAAATGAGTATGAAAGAAAATTGAAATATACACAT	Pf3D7_07_v3	1230756	PF3D7_0728800	MAL7P1.157	NA	aMAL7P1.157_0	PF3D7_0728800
aMAL7P1.157_1	CCTCTTTAATACCTCCAAATGTAAAAGTATATGATAAAAACGGTAATGAAGTCAAAGATGTTTTAAGTAT	Pf3D7_07_v3	1231586	PF3D7_0728800	MAL7P1.157	NA	aMAL7P1.157_1	PF3D7_0728800
aMAL7P1.157a_0	TCGTATGGTCCATATTTAGTAGATCAAGTTATTCAAATGCTGAATGAAAAAAGAATAAACTCAATGACAC	Pf3D7_07_v3	1234444	PF3D7_0728900	MAL7P1.157a	NA	aMAL7P1.157a_0	PF3D7_0728900
aMAL7P1.157a_1	GCTTTAATGATATTGAACTGAACGGGAAAAAATTGGAGGTTTATTTTTATGATGGAAAGCAAGACTTCAA	Pf3D7_07_v3	1232976	PF3D7_0728900	MAL7P1.157a	NA	aMAL7P1.157a_1	PF3D7_0728900
aMAL7P1.158_0	TATATTGGTTTATGCAGAGTCGTGGAATGATTTCATTCATACCACAAGGAATATTATTTCAAAATCTCCA	Pf3D7_07_v3	1236059	PF3D7_0729000	MAL7P1.158	NA	aMAL7P1.158_0	PF3D7_0729000
aMAL7P1.159_0	ACAACATATCTGATACCGATGGGAGCCCAAACGATTTTACTTCAATAGATACACATGAATTATTTAATAA	Pf3D7_07_v3	1247774	PF3D7_0729200	MAL7P1.159	NA	aMAL7P1.159_0	PF3D7_0729200
aMAL7P1.16_0	AAGGGTGGATAAAAATGCTATTGATGGTGAAGAAAGTGTTATGTATTTATTAGAAAAAGAAGAGGACGAT	Pf3D7_07_v3	175988	PF3D7_0704000	MAL7P1.16	NA	aMAL7P1.16_0	PF3D7_0704000
aMAL7P1.16_1	TTAAGAAAAGATACGACGAATTTCAAGATTATTAAGCTAGCCAAACGATTGAAAGATAAATGGGTGACAT	Pf3D7_07_v3	175126	PF3D7_0704000	MAL7P1.16	NA	aMAL7P1.16_1	PF3D7_0704000
aMAL7P1.16_2	AATAAAGTAGATGCAGAGAATATAGAATCTTTGTCCAATGGTGTGGATAAAAAAAGTGGGATTCTTTTTG	Pf3D7_07_v3	171847	PF3D7_0704000	MAL7P1.16	NA	aMAL7P1.16_2	PF3D7_0704000
aMAL7P1.16_3	ATATTGATGAGTACATGATGAACGGGAGAGTTGAGTGTGATGATATAAGGGATAAGTTATTTGTAAGAAA	Pf3D7_07_v3	170676	PF3D7_0704000	MAL7P1.16	NA	aMAL7P1.16_3	PF3D7_0704000
aMAL7P1.16_4	TATTTTTTGATAAAAAGGAATGAGAAAACAGCTGTTCTATGTCGAAAGTATAATAAGATAGTTTCATTTT	Pf3D7_07_v3	168439	PF3D7_0704000	MAL7P1.16	NA	aMAL7P1.16_4	PF3D7_0704000
aMAL7P1.160_0	TGTTCAGTAGGAAGATTGTGGACAATTTTAAAGTGCAAAGATTTAATGATCTCAATGAGGAAATGCTTAA	Pf3D7_07_v3	1259327	PF3D7_0729600	MAL7P1.160	NA	aMAL7P1.160_0	PF3D7_0729600
aMAL7P1.161_0	GAGATAAAATAAAGGAAGTTTTAGATTTTAACGAAAAAGGTTGGCATATAATAATTGGATCCAAATTTGG	Pf3D7_07_v3	1264587	PF3D7_0729800	MAL7P1.161	NA	aMAL7P1.161_0	PF3D7_0729800
aMAL7P1.162_0	TGGGTGTGTCGAAATATTTAGATTATGGAATGAAGAAATGAGAATATTTAAGGATATGGTAAGAGAATTG	Pf3D7_07_v3	1267283	PF3D7_0729900	MAL7P1.162	NA	aMAL7P1.162_0	PF3D7_0729900
aMAL7P1.162_1	AATCAGAATTAAAGAATGAAACCGAAATAACAGCTATGCATATATTGTCTATGACTCCCAAGGATATTGT	Pf3D7_07_v3	1269532	PF3D7_0729900	MAL7P1.162	NA	aMAL7P1.162_1	PF3D7_0729900
aMAL7P1.162_2	TTTATTAGATGTATGGATGAACGTACAAAGGAAATGGGTTTATTTAGAAGGTGTATTAAAAGGATCGTCA	Pf3D7_07_v3	1270757	PF3D7_0729900	MAL7P1.162	NA	aMAL7P1.162_2	PF3D7_0729900
aMAL7P1.162_3	TTTAATTGTGATGAATCTTTTGATTTTACTGCTATGGGTAGAATATTTGTTGGTTTATGTCAGGTTGGTG	Pf3D7_07_v3	1271967	PF3D7_0729900	MAL7P1.162	NA	aMAL7P1.162_3	PF3D7_0729900
aMAL7P1.162_4	TGCAACTTTAGTTATTGAAACTATGGATACTATTAGACATGAAACCATTTTGGAAGGATGGCTTCATTTA	Pf3D7_07_v3	1274186	PF3D7_0729900	MAL7P1.162	NA	aMAL7P1.162_4	PF3D7_0729900
aMAL7P1.162_5	GAAAAGGATTTGGAAGCAGAAGAAAAAATGAAGCTAATGATAGAACAACAAACTGAAACAGAAGATAAGA	Pf3D7_07_v3	1276197	PF3D7_0729900	MAL7P1.162	NA	aMAL7P1.162_5	PF3D7_0729900
aMAL7P1.162_6	TTTATTTTTAACATCAAGAGATGCCCATTTCCAATTTACCCCTGATTTATGTAGTCGTGTAACATTTGTA	Pf3D7_07_v3	1277540	PF3D7_0729900	MAL7P1.162	NA	aMAL7P1.162_6	PF3D7_0729900
aMAL7P1.162_7	AGGTTATATATCAGCTGAAAGGGTTATATTTACTGCTCAAAGTAATGGTGGATGGGTTTTATTAAAGAAT	Pf3D7_07_v3	1278989	PF3D7_0729900	MAL7P1.162	NA	aMAL7P1.162_7	PF3D7_0729900
aMAL7P1.163_0	GCAGATATTTTTACCAATGAGGAAATTGAAAGATGGAACAAACCGTATATATCCAACGCGAATAATAATT	Pf3D7_07_v3	1281853	PF3D7_0730000	MAL7P1.163	NA	aMAL7P1.163_0	PF3D7_0730000
aMAL7P1.164_0	TAATAATCAACGAATTGAGTGAATACATTTCAGATGCTAATGTTGAGATTGCTCAAAAAGCCATAGAATC	Pf3D7_07_v3	1287519	PF3D7_0730200	MAL7P1.164	NA	aMAL7P1.164_0	PF3D7_0730200
aMAL7P1.164_1	ATCCAGAAGAAAATAGTGACATAACAAAAGATTCCACTAGCCAATTAAATGGTTGTGATAATACAGAAGA	Pf3D7_07_v3	1286796	PF3D7_0730200	MAL7P1.164	NA	aMAL7P1.164_1	PF3D7_0730200
aMAL7P1.167_0	GTTATACACCAAATAATGCTATAGAAAAGAATAACAACGGGAATTGTAATCGATCGAATAATAACACACA	Pf3D7_07_v3	1313950	PF3D7_0730500	MAL7P1.167	NA	aMAL7P1.167_0	PF3D7_0730500
aMAL7P1.167_1	GATAATATACCACTAATATTGCTACAACAAATTAAGGAAAAACAGAATTCACTTTCTGATTCGAGTGAGG	Pf3D7_07_v3	1311638	PF3D7_0730500	MAL7P1.167	NA	aMAL7P1.167_1	PF3D7_0730500
aMAL7P1.167_2	ACACTGATAAAACAAACCTTAAAGAAAAATCTCTGGGAAATTATCTTACAAGAAGCAAATCATGTTGTGA	Pf3D7_07_v3	1310797	PF3D7_0730500	MAL7P1.167	NA	aMAL7P1.167_2	PF3D7_0730500
aMAL7P1.167_3	TACTTAGGGAAAATACAAGTCAAAGTATTTCCTGCTGATGTATATGGAATGACAAATGCACAGAAAAAAA	Pf3D7_07_v3	1307985	PF3D7_0730500	MAL7P1.167	NA	aMAL7P1.167_3	PF3D7_0730500
aMAL7P1.167_4	ATAAACCAAGAACTAATAAGTTATAACGACGCAAAAACATATGACACTAACACAATTACTGAAAGTGAAG	Pf3D7_07_v3	1306940	PF3D7_0730500	MAL7P1.167	NA	aMAL7P1.167_4	PF3D7_0730500
aMAL7P1.17_0	TTATAATATTAAAAATGCACACACTCTTCAAGGAAATAGTCAGACGGGATCTACATACCTATACACATAT	Pf3D7_07_v3	181349	PF3D7_0704100	MAL7P1.17	NA	aMAL7P1.17_0	PF3D7_0704100
aMAL7P1.17_1	TTATATCACCTCATATGTTGTTTACTGAAAAAATACAGGGAGAAGAAAATCATTTCTGGTATTACTCTCC	Pf3D7_07_v3	183403	PF3D7_0704100	MAL7P1.17	NA	aMAL7P1.17_1	PF3D7_0704100
aMAL7P1.17_2	ATGAATTTGTTGAAGAAATTAAACTCATATGGGACGATCCCAAGCCTTACATAGAAAAGGAAAATATACT	Pf3D7_07_v3	184036	PF3D7_0704100	MAL7P1.17	NA	aMAL7P1.17_2	PF3D7_0704100
aMAL7P1.17_3	TATATGATGACCAGAAGAAAGGAGGAGACAACAGAAACGACAATCATTATGATTATGATGAATATGAAAA	Pf3D7_07_v3	186283	PF3D7_0704100	MAL7P1.17	NA	aMAL7P1.17_3	PF3D7_0704100
aMAL7P1.17_4	CATAACGATATAAAAGAAAAATCACCTTCAAATAAGATAACACAAAACAACGACAGTAAGCATAAACATA	Pf3D7_07_v3	187275	PF3D7_0704100	MAL7P1.17	NA	aMAL7P1.17_4	PF3D7_0704100
aMAL7P1.17_5	GAGCATATACTAAACACTAGCACAAATACCGATATAAGTGATCATGGGGACTTCAAAAAAAGTAATAAAA	Pf3D7_07_v3	189672	PF3D7_0704100	MAL7P1.17	NA	aMAL7P1.17_5	PF3D7_0704100
aMAL7P1.170_0	GCCACAGATGGAAGCATTAAAAGAAGGTATAAAGAAAAATATTGAAGAAGAAGGTGAAGAAAGTATTAAG	NA	NA	NA	NA	aMAL7P1.170_0	NA	NA
aMAL7P1.171_0	TATTGTAAGGAAGGCAATAAGGAAGATAATGTAGAAGGGTTATTTAGTATAAGACCAAGCAGATCATTAA	Pf3D7_07_v3	1325679	PF3D7_0730900	MAL7P1.171	NA	aMAL7P1.171_0	PF3D7_0730900
aMAL7P1.171_1	AAATATGTAGGGGTGTTAAAAAACAATTCTGATGGCGGTATAAATAAAGATTTTGGTACAAAAGGAAGTG	Pf3D7_07_v3	1328508	PF3D7_0730900	MAL7P1.171	NA	aMAL7P1.171_1	PF3D7_0730900
aMAL7P1.171_2	AAAATAAACAAAATGCTCACACTAGGAGTATGAGTGTAGCAAATACTAAAAGTCATGTACAACAAAACGT	Pf3D7_07_v3	1328719	PF3D7_0730900	MAL7P1.171	NA	aMAL7P1.171_2	PF3D7_0730900
aMAL7P1.171_3	ACAGACAAGATGTCACAAGAAAAACAAGACAATCAAAAGGAAGTAGGTGTTAGATTTGTTGATAATAAAG	Pf3D7_07_v3	1330989	PF3D7_0730900	MAL7P1.171	NA	aMAL7P1.171_3	PF3D7_0730900
aMAL7P1.172_0	GACGGAATTGAAAATCTACAAAGAGTTCATAAAACTGAGGAGAATAATAGAATACCACCAAAATCACTTT	Pf3D7_07_v3	1339967	PF3D7_0731100	MAL7P1.172	NA	aMAL7P1.172_0	PF3D7_0731100
aMAL7P1.172_1	ATTATAAGACAGTTAATGGAATGAATGTGACAGAAGATTATCCTAGAAAACCGACAGGAAGTTTTTATGA	Pf3D7_07_v3	1340766	PF3D7_0731100	MAL7P1.172	NA	aMAL7P1.172_1	PF3D7_0731100
aMAL7P1.173_0	TATGAATTAAATGGACCCTCCCTAAGTGATGTAGATCCTTATAATATTGAAAACTATGGAGAAGAAAGAA	Pf3D7_07_v3	1343423	PF3D7_0731200	MAL7P1.173	NA	aMAL7P1.173_0	PF3D7_0731200
aMAL7P1.174_0	CAAAGTAGTAATTATAGTGAAGTGATGAAGAATGTAAAAGATGGAAATGACTCATCAAGCGAAGAATTAG	Pf3D7_07_v3	1350376	PF3D7_0731300	MAL7P1.174	NA	aMAL7P1.174_0	PF3D7_0731300
aMAL7P1.175_0	TGAGGATAATTTTTTTGAAGATCGGACTAATGATACTGATTGGGGAGGAGATAAACATCGTTTTTGTAAA	Pf3D7_07_v3	1353998	PF3D7_0731400	MAL7P1.175	NA	aMAL7P1.175_0	PF3D7_0731400
aMAL7P1.175_1	ACCTAAGTTATACAGAGTTTTATTTCAACCAGATGTACATTATATCGGTGGAGAATTTCCTCAAGAAAAT	Pf3D7_07_v3	1354513	PF3D7_0731400	MAL7P1.175	NA	aMAL7P1.175_1	PF3D7_0731400
aMAL7P1.176_0	GGGAAAAAAGGAAAGGAATGAAATGGGATTGTAAAAAGAAAAATGATAGAAGCAACTATGTATGTATTCC	Pf3D7_07_v3	1358573	PF3D7_0731500	MAL7P1.176	NA	aMAL7P1.176_0	PF3D7_0731500
aMAL7P1.176_1	AAAATGATAGAGACTCTGAAGGTTGAATGCAAAGAAAAACCTTGTGAAGATGACAATTGTAAACGTAAAT	Pf3D7_07_v3	1359981	PF3D7_0731500	MAL7P1.176	NA	aMAL7P1.176_1	PF3D7_0731500
aMAL7P1.176_2	GTTCCTGTTACAGGAGAAATTGATGAAAAATTAAGGGAAAGTAAAGAATCAAAAATTCATAAGGCTGAAG	Pf3D7_07_v3	1361619	PF3D7_0731500	MAL7P1.176	NA	aMAL7P1.176_2	PF3D7_0731500
aMAL7P1.177_0	TCATAAAGAATGTAAAGTAGTAGATGTAAATTCAGTGAAAACACGTGAAGGTATGAATGATGTTACTGTT	Pf3D7_07_v3	1372406	PF3D7_0731700	MAL7P1.177	NA	aMAL7P1.177_0	PF3D7_0731700
aMAL7P1.178_0	AAATTATCATGGTAGGCCCGAATGGGCTAATAAAAATGAAATGACAATGAAGGAATGTTCTATTAATCAT	Pf3D7_07_v3	1379230	PF3D7_0731800	MAL7P1.178	NA	aMAL7P1.178_0	PF3D7_0731800
aMAL7P1.178_1	ACTGGATGATGATACAGATCCTTATCATTACCATGAAGAATTAAAAGCTGGTATAGCTTTAGAATGTTTA	Pf3D7_07_v3	1380046	PF3D7_0731800	MAL7P1.178	NA	aMAL7P1.178_1	PF3D7_0731800
aMAL7P1.18_0	ATAGAAAGCAAGAAATATATTGTAAGAAGGTTTGATAAAAGAAGGAATGAAGATAACAAGAAGATATGTG	Pf3D7_07_v3	213330	PF3D7_0704500	MAL7P1.18	NA	aMAL7P1.18_0	PF3D7_0704500
aMAL7P1.18_1	GACTTAAAAATAATCCGGATATGATTAAGATAGGAAGGGCGAATAAGATAAAGAGACCAACTAAGTATAA	Pf3D7_07_v3	211523	PF3D7_0704500	MAL7P1.18	NA	aMAL7P1.18_1	PF3D7_0704500
aMAL7P1.18_2	CATTCGAGATAAGCATATGAACCTGTTAAGAAGTTTGACGAAAGAGCAATTTGATGAGGAAAAATTTATA	Pf3D7_07_v3	209632	PF3D7_0704500	MAL7P1.18	NA	aMAL7P1.18_2	PF3D7_0704500
aMAL7P1.184_0	AAAAATATGGGAGCAATTACACCTTGTTGGGGATTAGTTAGTGGTTTAGGTTATTATAGATGGGAAATAG	Pf3D7_07_v3	1396943	PF3D7_0732300	MAL7P1.184	NA	aMAL7P1.184_0	PF3D7_0732300
aMAL7P1.185_0	TCAAAGGTGTGGAAATAGTTCTTCGTGGATTAAGAACATTGGGTGTAGAGGATTTATATCCTGAATTATT	Pf3D7_07_v3	1403086	PF3D7_0732500	MAL7P1.185	NA	aMAL7P1.185_0	PF3D7_0732500
aMAL7P1.187_0	GAAAAAAGGAGGTACATGCGATCGTCGAAAACTTTATACTACTATAACTAATGCCGAATCTACTAATATA	Pf3D7_07_v3	1424660	PF3D7_0733000	MAL7P1.187	NA	aMAL7P1.187_0	PF3D7_0733000
aMAL7P1.187_1	AAAGTGCCAAAATAGAACAGGATAATGAAGTGGAAACAAAACTTAAGGAAAAACTCCAAAAGGACAAAGA	Pf3D7_07_v3	1422615	PF3D7_0733000	MAL7P1.187	NA	aMAL7P1.187_1	PF3D7_0733000
aMAL7P1.187_2	AAAAATCGAAAGTTCCAGAAAGTGAAGATGATTCAACCAAAACTTCAGAATCAACTAAAAAAGGTGAATC	Pf3D7_07_v3	1421127	PF3D7_0733000	MAL7P1.187	NA	aMAL7P1.187_2	PF3D7_0733000
aMAL7P1.187_3	ATGGGAAAAACCATATGAAACGTTGGATAAAAATCTGAAAAGTAAATGTGAGTGCATAAAACCTAAACCT	Pf3D7_07_v3	1420133	PF3D7_0733000	MAL7P1.187	NA	aMAL7P1.187_3	PF3D7_0733000
aMAL7P1.19_0	TGAGTGGTTCAAAGGGTAAAAGAAAGAAGACTACATCGAATGATAAAATAAGAGGAGAAGATATAAATGA	Pf3D7_07_v3	227087	PF3D7_0704600	MAL7P1.19	NA	aMAL7P1.19_0	PF3D7_0704600
aMAL7P1.19_1	AATAATGTAGAAAATGAAGTATCGAATATATTAAAATGTATTAATAAGAATGAAGATGTGAATGGTGGTC	Pf3D7_07_v3	225816	PF3D7_0704600	MAL7P1.19	NA	aMAL7P1.19_1	PF3D7_0704600
aMAL7P1.19_2	ATAATGTATATTCGAGGAATAGAAAATCTAGCGAGCTATCAAAAAATAGCAAGCCAAAAAAGAAGAAGGA	Pf3D7_07_v3	224423	PF3D7_0704600	MAL7P1.19	NA	aMAL7P1.19_2	PF3D7_0704600
aMAL7P1.19_3	AAGAAATATTATGTAATGAAACCAAGAGGAGATGAACAACAATCAGTACTACAACCAGAACAAGAAGAAA	Pf3D7_07_v3	222297	PF3D7_0704600	MAL7P1.19	NA	aMAL7P1.19_3	PF3D7_0704600
aMAL7P1.19_4	ACATTGATTATGATAAAGAATATGACGATGAGGACGAAGACAAAAAAGATAGCGATATGTTAAATAGCGA	Pf3D7_07_v3	219488	PF3D7_0704600	MAL7P1.19	NA	aMAL7P1.19_4	PF3D7_0704600
aMAL7P1.19_5	TATCAATGTTAATTTACATCCGTTGTTTTGGTACTTGGTGATGAGTAATTCGTCCTATATCAATTTATCC	Pf3D7_07_v3	217906	PF3D7_0704600	MAL7P1.19	NA	aMAL7P1.19_5	PF3D7_0704600
aMAL7P1.20_0	AAAAGTGATTTGGTTATACAAACTATGCGTTCAGGTGGAAAAGGTGGGCAAAATGTAAATAAAGTTGAAA	Pf3D7_07_v3	244221	PF3D7_0704900	MAL7P1.20	NA	aMAL7P1.20_0	PF3D7_0704900
aMAL7P1.200_0	ATTATTGCAAAAGATAAAATCCAAAAATCATTAGCAGTAAAAGTGGAAAAAGGTTGTCTTAGGTGTGGGT	Pf3D7_06_v3	39302	PF3D7_0600900	PFF0045c	NA	aMAL7P1.200_0	PF3D7_0600900
aMAL7P1.201_0	ATAGTAAATATTCGAATAAATTGTTGGATAAGAGCATTGAACAGAGAGATGAAGAGGGGCGGAAAAAAAT	Pf3D7_07_v3	282760	PF3D7_0705600	MAL7P1.201	NA	aMAL7P1.201_0	PF3D7_0705600
aMAL7P1.201_1	AAAAAAATTCGAAAGAGAGTGTCTGGGAATAGGTTTACTATCAAGGAAATTGGGGTTAATGATGATATGT	Pf3D7_07_v3	282690	PF3D7_0705600	MAL7P1.201	NA	aMAL7P1.201_1	PF3D7_0705600
aMAL7P1.202_0	CAGCGCTTCAAAGGAGAAAAGAATTGAATGTGAAGAATACTTAAAACAAATAACTAAGGTTGATGGTTAT	Pf3D7_07_v3	293453	PF3D7_0706000	MAL7P1.202	NA	aMAL7P1.202_0	PF3D7_0706000
aMAL7P1.202_1	CATATGGTGTATAGGTTAGGTATGTTTGCTTTACATTCCAAAATTGTTAAAAGTGCATGCAAACTATTCT	Pf3D7_07_v3	296019	PF3D7_0706000	MAL7P1.202	NA	aMAL7P1.202_1	PF3D7_0706000
aMAL7P1.203_0	CGAGAAGTAATAGGAAGGATAAAATTGTAAGTGAATTTGAAATGGATGGAAATGATGTTCTGAAGGAAAA	Pf3D7_07_v3	300927	PF3D7_0706100	MAL7P1.203	NA	aMAL7P1.203_0	PF3D7_0706100
aMAL7P1.203_1	TAACATCTTTAAGCTCAGAACCATATTGAATGTCCATGAGACGACTGTGAATGATATATCTACTAAGATA	Pf3D7_07_v3	298850	PF3D7_0706100	MAL7P1.203	NA	aMAL7P1.203_1	PF3D7_0706100
aMAL7P1.204_0	CAAAAAATTGGTAATATACATGAAAATGATGGAGTAGAAGGGAGAGAAAAACAAAAAATATCCTCGCAAG	Pf3D7_07_v3	314452	PF3D7_0706500	MAL7P1.204	NA	aMAL7P1.204_0	PF3D7_0706500
aMAL7P1.204_1	ATGAACCTAAGGCTGATGATAAGGTGTTGTCTAATGAAGAAGTAGAAAAAAATATTGATCGCGATAAAAA	Pf3D7_07_v3	312801	PF3D7_0706500	MAL7P1.204	NA	aMAL7P1.204_1	PF3D7_0706500
aMAL7P1.204_2	AGGATGAAAAATCGAATGAATTAGAAGGAGAAGGCATAAATTTAAGTGAACAAGGTGGAGAAAATATAAC	Pf3D7_07_v3	310254	PF3D7_0706500	MAL7P1.204	NA	aMAL7P1.204_2	PF3D7_0706500
aMAL7P1.205_0	ATGTTCTCTTAGACTTTGTTATCCTAATGTCGTTGAAGAACTTTTTTGCAAGAATCATAAAGAAGAAGGA	Pf3D7_07_v3	320679	PF3D7_0706600	MAL7P1.205	NA	aMAL7P1.205_0	PF3D7_0706600
aMAL7P1.205_1	AAACGGTATCCTACATATATATGTTCAAATAGTGTGGATAAAGGCATCCCTATATTTTTTACAATAGACA	Pf3D7_07_v3	322186	PF3D7_0706600	MAL7P1.205	NA	aMAL7P1.205_1	PF3D7_0706600
aMAL7P1.206_0	GGACAACGGAAATTATTAAATTGGATAATACACCCGATAAGGGATGAAAAGAAAATAAATGAGAGATTAG	Pf3D7_07_v3	323546	PF3D7_0706700	MAL7P1.206	NA	aMAL7P1.206_0	PF3D7_0706700
aMAL7P1.206_1	AATATTATTACAGGCCCAAATATGGGAGGAAAAAGTACATACATCAGACAAATAGCTCTTATATGTGTTA	Pf3D7_07_v3	324761	PF3D7_0706700	MAL7P1.206	NA	aMAL7P1.206_1	PF3D7_0706700
aMAL7P1.207_0	TGAATGAAAATAGTAAAAAAGAAAAATTGTTGGAGGAACGCGATAGTGATACAAGCAAGGATGATAAAAA	Pf3D7_07_v3	336153	PF3D7_0707200	MAL7P1.207	NA	aMAL7P1.207_0	PF3D7_0707200
aMAL7P1.207_1	TATATTATGTAGAAAAGAGTGTGATGAAAGATTAAAAGAGGCTAAACAAATTGATAACGAAAAAGGGGGG	Pf3D7_07_v3	334013	PF3D7_0707200	MAL7P1.207	NA	aMAL7P1.207_1	PF3D7_0707200
aMAL7P1.207_2	GATAAGAATGATCACAAAATTTTTCTTCTTTGTAATAATAATAGTTTATCAAGTTTGTGTGCACAAGATG	Pf3D7_07_v3	332995	PF3D7_0707200	MAL7P1.207	NA	aMAL7P1.207_2	PF3D7_0707200
aMAL7P1.207_3	ATATAATGAGACAAATAAGGAGCCATATAATGAGAAAAATACGCAGCCATATAATGAGAAAAATACGCAG	Pf3D7_07_v3	330326	PF3D7_0707200	MAL7P1.207	NA	aMAL7P1.207_3	PF3D7_0707200
aMAL7P1.208_0	TAATACATTCAATGGTACTAAGAAAAATAACACATCCAACAGCTTCCTCGAAAAAGATTTACAAGGAGAT	Pf3D7_07_v3	340174	PF3D7_0707300	MAL7P1.208	NA	aMAL7P1.208_0	PF3D7_0707300
aMAL7P1.208_1	AAGAAAATAAAGAAGACCTTCTAGATGTCCAACAAGATGAAGAATTACCAAGTGAAGGAAAACAAAAAGT	Pf3D7_07_v3	340605	PF3D7_0707300	MAL7P1.208	NA	aMAL7P1.208_1	PF3D7_0707300
aMAL7P1.209_0	AATCGTATGAGAATGGAAAATGAAGAAAAAAGGAAAACGATAAATTACCAGCAGGAACAAGAACGTATTA	Pf3D7_07_v3	344182	PF3D7_0707400	MAL7P1.209	NA	aMAL7P1.209_0	PF3D7_0707400
aMAL7P1.209_1	AGATCAAGCTGTTATCGATCGTATAGATGAACAGTATAATTTCCACAATCCCAATATTAAAGAGATACAA	Pf3D7_07_v3	345330	PF3D7_0707400	MAL7P1.209	NA	aMAL7P1.209_1	PF3D7_0707400
aMAL7P1.21_0	GTGGAGAATTTTACAAAGGCTGCTAATACACAAAAAATCGTAAAGGAAGGTAAAATGAAAACAGAAGATA	Pf3D7_07_v3	262934	PF3D7_0705300	MAL7P1.21	NA	aMAL7P1.21_0	PF3D7_0705300
aMAL7P1.21_1	ATTAAAGGAAGGAAATACATTTCTCAAAATAAATGCAGACAAAGAAGAACTCAAAAGGATATCAGAGGAG	Pf3D7_07_v3	264379	PF3D7_0705300	MAL7P1.21	NA	aMAL7P1.21_1	PF3D7_0705300
aMAL7P1.210_0	TCGATGTGGAACCAAACTTCAGCTGTATCACAACCAAGACAATATATTTCAACTGAAGAAGTTATAAAAA	Pf3D7_07_v3	1409637	PF3D7_0732700	PF07_0136	NA	aMAL7P1.210_0	PF3D7_0732700
aMAL7P1.211_0	TATAGAAGTGGTGAATATAAAGGCAAAACATACTTATATGTTGAAGGAGATACTAGTGGGGATGAAAAAT	Pf3D7_07_v3	1411074	PF3D7_0732800	MAL7P1.186,MAL7P1.211	NA	aMAL7P1.211_0	PF3D7_0732800
aMAL7P1.211_1	ATTTGTTCCATAAATGGTTAGATAGACATAGAGATATGTGTGAAAAGTGGGAAAATCATCATGAACGTTT	Pf3D7_09_v3	1489748	PF3D7_0937600	PFI1820w	NA	aMAL7P1.211_1	PF3D7_0223300 PF3D7_0732800 PF3D7_0324700 PF3D7_0937600
aMAL7P1.212_0	ATATCGTGCACAATATGATGAACAATATCCTTCTTCTGTTTCTACTTTTACAATGTGTACTATGTTAGCA	Pf3D7_08_v3	1442907	PF3D7_0833500	MAL7P1.212	NA	aMAL7P1.212_0	PF3D7_0833500
aMAL7P1.212_1	TAAATTTCTCGAAGAGGAAGAACAATTTGCCGAAAAATGCATAAAAAAATGCCAAGAAACGCAAAAACAA	Pf3D7_08_v3	1440966	PF3D7_0833500	MAL7P1.212	NA	aMAL7P1.212_1	PF3D7_0833500
aMAL7P1.212_2	GGTTGAAACAAATTAAAGTGGAGTGTAAGGTGGATCAAGATAATGATAAAAATGGTAAAAAATGTAGTGG	Pf3D7_08_v3	1439494	PF3D7_0833500	MAL7P1.212	NA	aMAL7P1.212_2	PF3D7_0833500
aMAL7P1.212_3	AGACGAAAATGAAAAAACAAACATACAACCTAAATTTTGTCCAAAACAACAAACACCACCAAAACAAGAG	NA	NA	NA	NA	aMAL7P1.212_3	NA	NA
aMAL7P1.213_0	ATTTCTAGTATAAACGATTTTACTAAAGTCGCAAAGCTTACTGATGTTATTTATACGGAATTGAAGGCGA	Pf3D7_08_v3	1433525	PF3D7_0833400	MAL7P1.213	NA	aMAL7P1.213_0	PF3D7_0833400
aMAL7P1.215_0	GGTAATAAGACATTGAAATCCTTTATTAATCCAAATACTTATACACAAGTGACAAGCATTTATGAAGCTG	Pf3D7_08_v3	1427632	PF3D7_0833200	MAL7P1.215	NA	aMAL7P1.215_0	PF3D7_0833200
aMAL7P1.216_0	GTAAATACCCAACAAATTCCATCCATCACACCACACCATACACCAACTATCAGGTTATTATGCGAATGCG	Pf3D7_08_v3	1421801	PF3D7_0833100	MAL7P1.216	NA	aMAL7P1.216_0	PF3D7_0833100
aMAL7P1.217_0	ACTCAGGCTATGTGCACAGATGTTGGTACTAAATTTAAACTAATTAGAAATGAAACTATGGATTTTCTTC	Pf3D7_08_v3	1418266	PF3D7_0833000	MAL7P1.217	NA	aMAL7P1.217_0	PF3D7_0833000
aMAL7P1.218_0	TATATATAACATGTTTAATTCTATTACTCTAGGGGAAGCTGTTAAGGCAGGCGGTGGAATCTGTGTAAGT	Pf3D7_08_v3	1415044	PF3D7_0832900	MAL7P1.218	NA	aMAL7P1.218_0	PF3D7_0832900
aMAL7P1.219_0	TATAAAATTCGCTAATCTGGAGGGTATAAAAGCAGGTATTCCAGTAGTAATTGGAAAAATAAAAGACCTT	Pf3D7_08_v3	1411658	PF3D7_0832800	MAL7P1.219	NA	aMAL7P1.219_0	PF3D7_0832800
aMAL7P1.22_0	CTTAAGATATTGAAACAAAATAAACACAACAAGTATAACAAAATGTATAGGAATCATGAAAAATATATGT	Pf3D7_07_v3	349015	PF3D7_0707500	MAL7P1.22	NA	aMAL7P1.22_0	PF3D7_0707500
aMAL7P1.22_1	TGATAACGCGTTTTTAAGGGCAAGTCAAATGAACACACTGGTTAATAAAAACAATATTGTATTACACAAT	Pf3D7_07_v3	350265	PF3D7_0707500	MAL7P1.22	NA	aMAL7P1.22_1	PF3D7_0707500
aMAL7P1.22_2	AGAACCAAATGATGATATAGAAAATGATTATGATACGAAAAAATCAAGATATGAGGAATTGAATGAAGGG	Pf3D7_07_v3	351696	PF3D7_0707500	MAL7P1.22	NA	aMAL7P1.22_2	PF3D7_0707500
aMAL7P1.220_0	TGAACATCAACGATATTATCATTTTGGGAATAAGAGATCTATATGTGCAGTAACTAAATACCGTATATGG	Pf3D7_08_v3	1409066	PF3D7_0832700	MAL7P1.220	NA	aMAL7P1.220_0	PF3D7_0832700
aMAL7P1.222_0	GAAAATTTTAAAAAACAGACAGAACAGAGGTTTCGCGAGTACGACAAAATTATGAAAGATAAACTCCAAA	Pf3D7_08_v3	1403274	PF3D7_0832500	MAL7P1.222	NA	aMAL7P1.222_0	PF3D7_0832500
aMAL7P1.223_0	ACTTTACTGTCCATGGAACACAGTATAGTACATGCACTTCGTATGTTACAATATTTAATATGCTTAATGG	Pf3D7_08_v3	1399789	PF3D7_0832400	MAL7P1.223	NA	aMAL7P1.223_0	PF3D7_0832400
aMAL7P1.224_0	ACAGATGTAGCATACGAATTGGTAAAATACAGTAATGGTTTTTTTGAATTAATTAATGGCAAACACACAC	Pf3D7_08_v3	1397709	PF3D7_0832300	MAL7P1.224	NA	aMAL7P1.224_0	PF3D7_0832300
aMAL7P1.225_0	ATGAATATGAACGTTATCATTATTTTGGAGGTAGGAAACCTGTATCTATGAAAAATGTACGTGAAACATG	Pf3D7_08_v3	1392843	PF3D7_0832200	MAL7P1.225	NA	aMAL7P1.225_0	PF3D7_0832200
aMAL7P1.227_0	TTGCTGCTGCTTCTGCTGTTAAATCGTTTATTCAAGGTGCAATTTCTAAAACTTTCATTTCTAAAGTGTA	Pf3D7_08_v3	1383599	PF3D7_0832000	MAL7P1.227	NA	aMAL7P1.227_0	PF3D7_0832000
aMAL7P1.228_0	TACCACCTATTCATGTGTTGGTATATGTAGGAATGGTGTAGTGGATATTATAGCTAATGATCAAGGTAAT	Pf3D7_08_v3	1367315	PF3D7_0831700	MAL7P1.228	NA	aMAL7P1.228_0	PF3D7_0831700
aMAL7P1.228_1	CATCAGTATATAATCCTATAATGACTAAAATATATCAAGGTGCATCAGCACAAGAACCACAAAAAGCAGA	Pf3D7_08_v3	1365546	PF3D7_0831700	MAL7P1.228	NA	aMAL7P1.228_1	PF3D7_0831700
aMAL7P1.229_0	TACGAATCGATTTAAAAAAGAAAAGGATGAGGAAGATACTTTCGAAGTACAAGACACTAGTCACAATATT	Pf3D7_08_v3	1359681	PF3D7_0831600	MAL7P1.229	NA	aMAL7P1.229_0	PF3D7_0831600
aMAL7P1.229_1	ATTTAAATTTGAAAGACGAAGATTCATTTCATAGAACTGTTACTACATGTTACTGGTTTCCATCACCCAT	Pf3D7_08_v3	1360975	PF3D7_0831600	MAL7P1.229	NA	aMAL7P1.229_1	PF3D7_0831600
aMAL7P1.229_2	CGATGAAGATGATCAAAAGGCTTTATCGTCAAATAGTAAGGCTATAACACAAATAAAAAGTAAAACAACG	Pf3D7_08_v3	1363420	PF3D7_0831600	MAL7P1.229	NA	aMAL7P1.229_2	PF3D7_0831600
aMAL7P1.23_0	ATAGGGAAAATAGAAATAGCTCAAAGTAAAACGTCTTCGTCTTCAAATCATAAACAAGATACACATGATG	Pf3D7_07_v3	363610	PF3D7_0707800	MAL7P1.23	NA	aMAL7P1.23_0	PF3D7_0707800
aMAL7P1.23_1	TTTATCAATAGACGAACTAATATTAACTTTTTATAGTATAGCCGAGCTCGAATACGAGGATTATGAAGTG	Pf3D7_07_v3	364212	PF3D7_0707800	MAL7P1.23	NA	aMAL7P1.23_1	PF3D7_0707800
aMAL7P1.24_0	TTAAGAGTACTGAAACGTTGAAGGATGATAACGGATTACCTTCTTATTTATTAGATCGTCAACAAACAAA	Pf3D7_07_v3	367146	PF3D7_0707900	MAL7P1.24	NA	aMAL7P1.24_0	PF3D7_0707900
aMAL7P1.25_0	ATATTAAACCTTGCTCCTTCTTAACATTCGAAAATATACACGTTGGTATTACCTTTATACAAGCTCTACA	Pf3D7_07_v3	369410	PF3D7_0708000	MAL7P1.25	NA	aMAL7P1.25_0	PF3D7_0708000
aMAL7P1.25_1	ATCACGAACATGTGGAAAAAGCCAAATGTATAAAAACGAACCTTATCAACATAACAATCATTCCAGAATT	Pf3D7_07_v3	371205	PF3D7_0708000	MAL7P1.25	NA	aMAL7P1.25_1	PF3D7_0708000
aMAL7P1.26_0	AGGATCTATCGATGCACGTTTATTAAAAAGGAAGCAGTGAAAAAAGTTATTTACAGAAAATATTACAGAC	Pf3D7_07_v3	378226	PF3D7_0708300	MAL7P1.26	NA	aMAL7P1.26_0	PF3D7_0708300
aMAL7P1.27_0	TTTAATTTACAATTTTTTGCTATATCCATGTTAGATGCCTGTTCAGTCATTTTGGCCTTCATAGGTCTTA	Pf3D7_07_v3	403953	PF3D7_0709000	MAL7P1.27	NA	aMAL7P1.27_0	PF3D7_0709000
aMAL7P1.27_1	CTATGGTATCCTTTTTCCAATTGTTCACTTCTTGTCTTATATTACCTGTATACACCCTTCCATTTTTAAA	Pf3D7_07_v3	404765	PF3D7_0709000	MAL7P1.27	NA	aMAL7P1.27_1	PF3D7_0709000
aMAL7P1.28_0	AAGGAAAATAAGAAAGTCAAAGAACCCAGAAAAAAGCAACACAAGGAAATAAAAGACTACAATAAAGAGG	Pf3D7_07_v3	432735	PF3D7_0709600	MAL7P1.28	NA	aMAL7P1.28_0	PF3D7_0709600
aMAL7P1.28_1	CATATAAAAAAAGTACCCCTAAGAGGTTAACTCATATATGTTCATTGACATTGAAGCAAGTCATCAAGTT	Pf3D7_07_v3	430802	PF3D7_0709600	MAL7P1.28	NA	aMAL7P1.28_1	PF3D7_0709600
aMAL7P1.29_0	TGATAAATATCAAGAGCAATTTAGTAAACTCGTTAAGACACCTCACAACAAAAAGAAGCATACAAAGGTT	Pf3D7_07_v3	444103	PF3D7_0709900	MAL7P1.29	NA	aMAL7P1.29_0	PF3D7_0709900
aMAL7P1.29_1	TTGATTATAACAAACTTTTAAGTGACGAAGAGGAAGAGAAACAAGAAGAAAAGGAGAATTCACAGAATGA	Pf3D7_07_v3	442253	PF3D7_0709900	MAL7P1.29	NA	aMAL7P1.29_1	PF3D7_0709900
aMAL7P1.29_2	TTTCAAAACCTAAGGTGATAAAGTATTCAAAAGAAAAAACTACAGGACAGATGAATGTAGATGATGACGA	Pf3D7_07_v3	441254	PF3D7_0709900	MAL7P1.29	NA	aMAL7P1.29_2	PF3D7_0709900
aMAL7P1.29_3	GATGAAAAGTATCAAAACAAAATGAAGCTAATAACCCTAACTATGATGAACCCTGAGTATTATTTAAGCG	Pf3D7_07_v3	439447	PF3D7_0709900	MAL7P1.29	NA	aMAL7P1.29_3	PF3D7_0709900
aMAL7P1.3_0	AATATTATTAAGCATTATAATTGTTATTTGTCTTCTTGTGTGGTTGTGGCCATCAAGAGGGAAATTGATG	Pf3D7_11_v3	80342	PF3D7_1101500	PF11_0023	NA	aMAL7P1.3_0	PF3D7_0222300 PF3D7_1101500 PF3D7_1039900 PF3D7_0324300 PF3D7_0631600 PF3D7_0101100 PF3D7_0601000 PF3D7_0701400
aMAL7P1.30_0	CTGAAAGAATATGTATCTAAACGTAAAAAGTTACAAACACTATTCCTTAATATTAATCGGAATAAACAAA	Pf3D7_07_v3	456744	PF3D7_0710000	MAL7P1.30	NA	aMAL7P1.30_0	PF3D7_0710000
aMAL7P1.30_1	CATGGAAAAAAACATTCGAGAAAGTAAGAAAGCGAAAAATTAGGGAAAGCAAAATATATAAATATAGGCA	Pf3D7_07_v3	454005	PF3D7_0710000	MAL7P1.30	NA	aMAL7P1.30_1	PF3D7_0710000
aMAL7P1.30_2	CCTCTAGTTGTAAGATGATAAATCTTGATGAAGCACTTACATATAGGAATAAGTCGAAATGCTGTAATAT	Pf3D7_07_v3	452316	PF3D7_0710000	MAL7P1.30	NA	aMAL7P1.30_2	PF3D7_0710000
aMAL7P1.30_3	TTAGATCATTGGCTAGCCACATATAAGCAAAGTAAAAATAATGTTATAAAGAAATATATGCATCTGAATA	Pf3D7_07_v3	449968	PF3D7_0710000	MAL7P1.30	NA	aMAL7P1.30_3	PF3D7_0710000
aMAL7P1.30_4	GAGAAAGAGGATGACCATGATAAGAAAGAGGATGTCCATAACGACGAAAATGACATTAATAAATATAATA	Pf3D7_07_v3	447886	PF3D7_0710000	MAL7P1.30	NA	aMAL7P1.30_4	PF3D7_0710000
aMAL7P1.300_0	AGCATGCCATAATCAGAAAATATAACATAAACATATGCAGACAATGCTTTAGAGAAAGAGCTGACATAAT	Pf3D7_07_v3	285643	PF3D7_0705700	MAL7P1.300	NA	aMAL7P1.300_0	PF3D7_0705700
aMAL7P1.31_0	GAACGTTGACATGTTTTTTTGTTTCCCTTGTGACATTGTTCTATGTCGGTAATTATTGGCATATTTTAAT	Pf3D7_07_v3	472604	PF3D7_0710300	MAL7P1.31	NA	aMAL7P1.31_0	PF3D7_0710300
aMAL7P1.310_0	AAAAATAGCTGGTTCTACTGCTGCAGCTAATGCATTAATTACAAATGTTTATACTTCAGTTGCGCTTAAT	Pf3D7_08_v3	1406099	PF3D7_0832600	MAL7P1.310	NA	aMAL7P1.310_0	PF3D7_0832600
aMAL7P1.32_0	TGCAAAACTTTTTTGATAAAGTTACAAGGGAACAAAATGCTGAAAAGGATATAGAGACATTAACAAATCC	Pf3D7_07_v3	474774	PF3D7_0710400	MAL7P1.32	NA	aMAL7P1.32_0	PF3D7_0710400
aMAL7P1.32_1	ATGATTTGTCCAAATATGAAAAACAACTAGCTTTATTATCTACAAAAAATCCACGTGGATATATGAAACA	Pf3D7_07_v3	475317	PF3D7_0710400	MAL7P1.32	NA	aMAL7P1.32_1	PF3D7_0710400
aMAL7P1.320_0	TTAACTGGTCTGTAAAAGCAAAAAGAAGAAACACAACAGGGACAGGAAGATGTAGATATATAAAAACATT	Pf3D7_07_v3	306916	PF3D7_0706400	MAL7P1.320	NA	aMAL7P1.320_0	PF3D7_0706400
aMAL7P1.321_0	ATGAGCATGATGGGCATCGGCTACTGATGAGCATGATGGGCATCATCTACATGTGCTTGAGTTTCGTGTA	Pf3D7_08_v3	1374944	PF3D7_0831800	MAL7P1.231	NA	NA	NA
aMAL7P1.33_0	CAGACAAAGAATTATTGGGTCATGTAATTTCGCATAACAACGAATTTATAGAACTTGATAAGAAGAAGAA	Pf3D7_07_v3	477020	PF3D7_0710500	MAL7P1.33	NA	aMAL7P1.33_0	PF3D7_0710500
aMAL7P1.34_0	TCCATATTACATTGGAGAAAACCAGAATTAGGGTTAAGAAGAAATATTGACATAGCTATGATGCTATGTA	Pf3D7_07_v3	492740	PF3D7_0711100	MAL7P1.34	NA	aMAL7P1.34_0	PF3D7_0711100
aMAL7P1.340_0	ACCTTTTTTCGGCTTTGGTTTTAGGAACTAGTAGAAATCCATCAATTAAGGATGAGTTATTTACATATAC	Pf3D7_07_v3	290266	PF3D7_0705900	MAL7P1.340	NA	aMAL7P1.340_0	PF3D7_0705900
aMAL7P1.35_0	AGAGGAGGAAAATAATATACCTCTACATTTAAATAATTACATGAATAAACCTGACACGCTACAAAGTGAC	Pf3D7_07_v3	496080	PF3D7_0711200	MAL7P1.35	NA	aMAL7P1.35_0	PF3D7_0711200
aMAL7P1.35_1	TAGTAATACCCAAATAGACAAAGGTGACGACGACAAAAGTATACGAGTGAATGAAAAAAATAATGCAGAA	Pf3D7_07_v3	496902	PF3D7_0711200	MAL7P1.35	NA	aMAL7P1.35_1	PF3D7_0711200
aMAL7P1.350_0	TGCATGATATTGGAGTGGCACTATCATCTACAGACATTGAACATACTCTTAATTTTTATAAATTAGATAA	Pf3D7_13_v3	2875992	PF3D7_1373200	MAL13P1.525	NA	aMAL7P1.350_0	PF3D7_0300600 PF3D7_1254900 PF3D7_1373200 PF3D7_0401100 PF3D7_0732600 PF3D7_0100700
aMAL7P1.36_0	ATAATTTTGCCAATGCACAGAATACCCAACCAATTACAAATCAGCAATATTTTTATCCTCTTATACCTCA	Pf3D7_07_v3	499400	PF3D7_0711300	MAL7P1.36	NA	aMAL7P1.36_0	PF3D7_0711300
aMAL7P1.37_0	GATGATGATAGTGAATACAAAGAAATCAAAAGGAAAAATAAGGATAATGCGAACAAGAAAGAAAGCTCTA	Pf3D7_07_v3	502165	PF3D7_0711400	MAL7P1.37	NA	aMAL7P1.37_0	PF3D7_0711400
aMAL7P1.37_1	ACGACTAATCGTAAAAATGATCGTGTAAATAATCGAACCAATAACCATACAACCTATCGAAATAATGATC	Pf3D7_07_v3	501070	PF3D7_0711400	MAL7P1.37	NA	aMAL7P1.37_1	PF3D7_0711400
aMAL7P1.38_0	ATATATTACTGGAGGATTTCGAGATTATTGTGGAGTATTAGGGTTACCATCATTTGGAGAAAAAAACGAA	Pf3D7_07_v3	505598	PF3D7_0711500	MAL7P1.38	NA	aMAL7P1.38_0	PF3D7_0711500
aMAL7P1.38_1	AACTAAATCATATCTAAGTAATGAAAGCCCAACAAGAAAACAACCTAGAAGGTCATGTAAAGAACATACA	Pf3D7_07_v3	507026	PF3D7_0711500	MAL7P1.38	NA	aMAL7P1.38_1	PF3D7_0711500
aMAL7P1.39_0	TTGCAGACCGAGCTGCTGAGTTACCCGGAGGGGGGTGGCGCAATTTTTTTATACAATTTTATATATTAAA	Pf3D7_07_v3	NA	NA	NA	aMAL7P1.39_0	NA	NA
aMAL7P1.4_0	AGCCTGTCCACCTATAGGAACTGTCACTCTTCCTTATATTACTAACAGAATAAATTTTTTGAATAGATAT	Pf3D7_11_v3	83298	PF3D7_1101600	PF11_0024	NA	aMAL7P1.4_0	PF3D7_1039800 PF3D7_0631500 PF3D7_1101600 PF3D7_0324200 PF3D7_0222200 PF3D7_0101200 PF3D7_0601100 PF3D7_0701500
aMAL7P1.43_0	GATAAATGTCCAAATGGATCATTACATCGCTACACTTCATATAACAATGGCTAAATCAATAAAAACCACA	Pf3D7_07_v3	525951	PF3D7_0711900	MAL7P1.43	NA	aMAL7P1.43_0	PF3D7_0711900 PF3D7_0412600
aMAL7P1.43_1	TTTGTTAGTTACTGTTGCTGTAAATCAGTTGACAAAAACTGCTACGGTTGCCTCCATTGAATTTGCTACT	Pf3D7_07_v3	525544	PF3D7_0711900	MAL7P1.43	NA	aMAL7P1.43_1	PF3D7_0711900
aMAL7P1.47_0	GAACCATTACATAAATATACTTCATACAACAAGCCTTAAACCAATAAAACCACATAGATAATTATGCGAA	Pf3D7_07_v3	541208	PF3D7_0712200	MAL7P1.47	NA	NA	NA
aMAL7P1.47_1	TTTCTTAGTTATAGTTGTTTTAAATCGGTTGACAAAAGCTACTACGGTTACCTCCATTGAATTTGCTACT	Pf3D7_07_v3	540817	PF3D7_0712200	MAL7P1.47	NA	aMAL7P1.47_1	PF3D7_0712200
aMAL7P1.5_0	GATAGCATTATTATTTTTGCTTCCAGGTTCTCAACCTTATTACATCTTTTACTCTGCATTTAGTCTTTTA	Pf3D7_07_v3	71677	PF3D7_0701600	MAL7P1.5	NA	aMAL7P1.5_0	PF3D7_0701600
aMAL7P1.50_0	CAGAATGTGATAATAGTAAAATAAAAGGTAATAAAGGTAAAGAAGATAATAGTGAAGGAGCTTGTGCTCC	Pf3D7_07_v3	550177	PF3D7_0712300	MAL7P1.50	NA	aMAL7P1.50_0	PF3D7_0712300
aMAL7P1.50_1	TGAAATATATGGAATATATACATCATCCGTCGATGAAAAACCCCAAAACAAATTAAATGGTGGTGACATC	Pf3D7_07_v3	547281	PF3D7_0712300	MAL7P1.50	NA	aMAL7P1.50_1	PF3D7_0712300
aMAL7P1.50_2	GTGGGGATGGATATGATTGTGAAAAAATAAAACCTGAGAATTATAAAAATATTTCAGATTTAGATTGTCG	Pf3D7_07_v3	546631	PF3D7_0712300	MAL7P1.50	NA	aMAL7P1.50_2	PF3D7_0712300
aMAL7P1.50_3	TATATAGTGGTTTTGATCCAAAAAGTGGTGACAATGTTTCATATAGTGGTACAATTGGTTCAATTAGTGA	Pf3D7_07_v3	543651	PF3D7_0712300	MAL7P1.50	NA	aMAL7P1.50_3	PF3D7_0712300
aMAL7P1.52_0	TACGTCCATTTATGATAATGACCCGGAAATGATATTAGTGATGGAAAATTTCAATAAACAGACAGAAGAA	Pf3D7_07_v3	563806	PF3D7_0712500	MAL7P1.52	NA	aMAL7P1.52_0	PF3D7_0712500
aMAL7P1.52_1	TTACTACGGCACTATATAATGAATATGTAAGCATGTGTGTAAATACGAACCCTGTCGAAGACAAATTAAT	Pf3D7_07_v3	563243	PF3D7_0712500	MAL7P1.52	NA	aMAL7P1.52_1	PF3D7_0712500
aMAL7P1.55_0	GTGTGGAATTGAAGAACAAAAAGTAAATGGAAGATGGATAGCTAAAGGTGATGAAGACTGTAATAATAAA	Pf3D7_07_v3	587430	PF3D7_0712800	MAL7P1.55	NA	aMAL7P1.55_0	PF3D7_0712800
aMAL7P1.55_1	TGGAGACGTAAACAGTGATAGCGAAAAGAAGGATGGTGATAGTAATAGTGACAGAAATATTGTTCTTAAT	Pf3D7_07_v3	585741	PF3D7_0712800	MAL7P1.55	NA	aMAL7P1.55_1	PF3D7_0712800
aMAL7P1.55_2	AAATAGTGCTAGTGGTAGTGAAAGCAAAATAGAACAGAATCAGAAATTGAAAGATAAACTTTGGGATAAC	Pf3D7_07_v3	585441	PF3D7_0712800	MAL7P1.55	NA	aMAL7P1.55_2	PF3D7_0712800
aMAL7P1.55_3	ACCGGCCCCTGCGGCGCCTTCATCAACCCCAGCAACACCAAACCATCAACCACTCCCAAGTGATAATACC	Pf3D7_07_v3	583716	PF3D7_0712800	MAL7P1.55	NA	aMAL7P1.55_3	PF3D7_0712800
aMAL7P1.56_0	TTATTGTGGAATGAAAAAGAAAAGTGATGGTAGTGGTGGATGGGAAAAAAGAAGTGAAACTGATAATTGC	Pf3D7_07_v3	596090	PF3D7_0712900	MAL7P1.56	NA	aMAL7P1.56_0	PF3D7_0712900
aMAL7P1.56_1	GTTTTGGAGAGCAAGGAAGTGAAAAATTACCACATTATATGGTTCTTGAAATTGTTTTGGAAGAAGAATT	Pf3D7_07_v3	595473	PF3D7_0712900	MAL7P1.56	NA	aMAL7P1.56_1	PF3D7_0712900
aMAL7P1.56_2	TAGATGAAAAAAGTACCGAATGGACAAATCTAAAAAACCTTTACCTTCAACAATATGGTGGTAATGATTC	Pf3D7_07_v3	592983	PF3D7_0712900	MAL7P1.56	NA	aMAL7P1.56_2	PF3D7_0712900
aMAL7P1.56_3	AAGAAACGGAACCAGCAGAAGAAAAATCTAGTGAAGAACCCGACAAACAAAAACCTGACCAAGACAAATC	Pf3D7_07_v3	592539	PF3D7_0712900	MAL7P1.56	NA	aMAL7P1.56_3	PF3D7_0712900
aMAL7P1.57_0	ATAGATAGTACAATGTCTACGGAATTGGAAACTCAAGGGTATTATGATTTTAGCTTATCAGTACAAAGCA	Pf3D7_07_v3	603055	PF3D7_0713000	MAL7P1.57	NA	aMAL7P1.57_0	PF3D7_0713000
aMAL7P1.58_0	ATGGCTATGAATACATTCCCAGGATTTTCTGCTTTTCTTGTAACATTTGTTCTTTCAAATCTTATGATCT	Pf3D7_07_v3	606279	PF3D7_0713100	MAL7P1.58	NA	aMAL7P1.58_0	PF3D7_0713100
aMAL7P1.59_0	TTTATATATAGATAATGAGGATGAATACGAGATATTAAAAGAAAATGATATTGGCATGTTATTAAAATCT	Pf3D7_07_v3	607546	PF3D7_0713200	MAL7P1.59	NA	aMAL7P1.59_0	PF3D7_0713200
aMAL7P1.6_0	CAGAAGCATCTGTAGAAAAACCTTTAACTCATACTAGAAACAAATATTCAAACGAACCTATTACGAATTC	Pf3D7_07_v3	85067	PF3D7_0702000	MAL7P1.6	NA	aMAL7P1.6_0	PF3D7_0702000
aMAL7P1.60_0	ATATGCCAGTGACCGATATAAAGGCAAAACATATATTTACATGAAAGGAGAAGAAACAGACCATTACAGT	Pf3D7_07_v3	609398	PF3D7_0713300	MAL7P1.61	NA	aMAL7P1.60_0	PF3D7_0713300
aMAL7P1.62_0	ATATCAAAACATACACCTTCCAATATTTTTGCCAAACAAATATATGGTGACCACATTCTCAACCAAATAG	Pf3D7_07_v3	610126	PF3D7_0713300	MAL7P1.61	NA	aMAL7P1.62_0	PF3D7_0713300
aMAL7P1.63_0	TGGGTGTAATTCTACCCCTGAAAATTCAAACCAATATATTGAAGATGTTCCGAATATGAATATCTTAGAT	Pf3D7_07_v3	610393	PF3D7_0713300	MAL7P1.61	NA	aMAL7P1.63_0	PF3D7_0713300
aMAL7P1.64_0	TATGTGTTAGAAATTAATAGACCATGTTATAATGTACAGACCAAATTACCTTTCCATTATGTGTGGGCCA	Pf3D7_07_v3	613510	PF3D7_0713400	MAL7P1.64	NA	aMAL7P1.64_0	PF3D7_0713400
aMAL7P1.65_0	GACAACAAAAGGTATATGTGTCATGACAACTATCTTTTTGACTACAATACTTTACACAATTATGTGGAAC	Pf3D7_07_v3	614757	PF3D7_0713500	MAL7P1.65	NA	aMAL7P1.65_0	PF3D7_0713500
aMAL7P1.65_1	TGGGAATGAGAAATGTCATATATACCAAAGTAGTGATGTTTTAAAATGTTTGAAAGGTCAAACGAGTGTT	Pf3D7_07_v3	616742	PF3D7_0713500	MAL7P1.65	NA	aMAL7P1.65_1	PF3D7_0713500
aMAL7P1.66_0	GAATCTTCTGAAGAAATGAAAAGAGATGATTACAACTTACAGGATAATGTACAGAATGACCAAACTAATA	Pf3D7_07_v3	618650	PF3D7_0713600	MAL7P1.66	NA	aMAL7P1.66_0	PF3D7_0713600
aMAL7P1.66_1	ATACCTGAAGAAGTTGTACCTGATTTTACACCTTATACTTGGAAAACACCTATACAAAAATTTGTAGAGT	Pf3D7_07_v3	620742	PF3D7_0713600	MAL7P1.66	NA	aMAL7P1.66_1	PF3D7_0713600
aMAL7P1.67_0	TTCCAAGGTGACAATAGATGGAACCTGTTCATCTATGAAAGAATTAATTAAAGGAAGAAGCCTAAAATAT	Pf3D7_07_v3	622490	PF3D7_0713700	MAL7P1.67	NA	aMAL7P1.67_0	PF3D7_0713700
aMAL7P1.68_0	TAGTATGAGTAGAAGTGGAAGCATAAATAGAAGTACAAGTAGAAGTAAACGTATAGGGGAAAAAGATTAT	Pf3D7_07_v3	659266	PF3D7_0714300	MAL7P1.68	NA	aMAL7P1.68_0	PF3D7_0714300
aMAL7P1.68_1	CCAACAAATAAACTTCCTGATACAGGGAACAATAAAGAACTTAATGAACATGTTCAAATTATTCCTAATG	Pf3D7_07_v3	660884	PF3D7_0714300	MAL7P1.68	NA	aMAL7P1.68_1	PF3D7_0714300
aMAL7P1.69_0	GATTTATTTTGCAGTATTTAGGTGAGCCTTTAACAAATGTAGAATTTGATGAATTCTTCGAGTGGATTAA	Pf3D7_07_v3	662548	PF3D7_0714400	MAL7P1.69	NA	aMAL7P1.69_0	PF3D7_0714400
aMAL7P1.7_0	AAATATGGGTTGTGGAATAATCATACGAGCCTTACTTTTGGTTATGCTTGTTCACTACTTGATAGTAATA	Pf3D7_07_v3	89302	PF3D7_0702100	MAL7P1.7	NA	aMAL7P1.7_0	PF3D7_0702100
aMAL7P1.7_1	ATAACAATAAAACAAGCTACTAATATCATACACTCTTCAATAACAAGAACACAAGAACTAGTTCAGGAGG	Pf3D7_07_v3	90719	PF3D7_0702100	MAL7P1.7	NA	aMAL7P1.7_1	PF3D7_0702100
aMAL7P1.73_0	AATAATATACAAATCGTAAAAGGGGACCACATGGAAAAAAGAGAAGCCATTTCTTTATGGCAAGATACAA	Pf3D7_07_v3	686346	PF3D7_0715300	MAL7P1.73	NA	aMAL7P1.73_0	PF3D7_0715300
aMAL7P1.73_1	TGGATTTAATGAATTTTTCCCTTACAGAGGTATAAAAGGAAGTTACGGATTTATAGCACCCGAATTATTT	Pf3D7_07_v3	685399	PF3D7_0715300	MAL7P1.73	NA	aMAL7P1.73_1	PF3D7_0715300
aMAL7P1.74_0	ACCCCGAAAGAAATATCAAAGGTTATAAAGATGGGAAATACATTGGTCTGTCTTAATGGTAATAACAATT	Pf3D7_07_v3	688665	PF3D7_0715400	MAL7P1.74	NA	aMAL7P1.74_0	PF3D7_0715400
aMAL7P1.75_0	ATATTCCGATATAGCCTTAGAACGAAGTAAAATGCATATAAGGGAAACAATTTATAAGGATGGTAAACCA	Pf3D7_07_v3	689754	PF3D7_0715500	MAL7P1.75	NA	aMAL7P1.75_0	PF3D7_0715500
aMAL7P1.76_0	GAGGAAGAATGAATTAAGGGATAAGCATAAAATTAATAAAAAGTTTGTTTCTAAAATCGGTGGGAAACCC	Pf3D7_07_v3	712510	PF3D7_0716200	MAL7P1.76	NA	aMAL7P1.76_0	PF3D7_0716200
aMAL7P1.76_1	AGTAGTACAGGAAGCGAGATGTTTTCTGATTTTTATGGAGGAGATTCTAATGAAGAACTTGTTAATAATA	Pf3D7_07_v3	713843	PF3D7_0716200	MAL7P1.76	NA	aMAL7P1.76_1	PF3D7_0716200
aMAL7P1.77_0	AAATAGAACTTGAGGAAAATTGTTCGCCCTTTTATTGTGAGAAAATTATGAAGGCAAAGGAAATTGAACG	Pf3D7_07_v3	717642	PF3D7_0716300	MAL7P1.77	NA	aMAL7P1.77_0	PF3D7_0716300
aMAL7P1.77_1	GTAGATGCTTTATATTTAAGATCTGTTGATGATGGTGAAGATAAACAAAGAATTGTCCTTACAGATGGAA	Pf3D7_07_v3	718037	PF3D7_0716300	MAL7P1.77	NA	aMAL7P1.77_1	PF3D7_0716300
aMAL7P1.78_0	TGAATTAAATGACCTGGACAATATTTCTATAAGCGATTTAAGTGACGTTGACCCAGAAACGAATAATATT	Pf3D7_07_v3	721037	PF3D7_0716400	MAL7P1.78	NA	aMAL7P1.78_0	PF3D7_0716400
aMAL7P1.79_0	GGACATTACACATTTGCTCTCAATGATGAGTCTTACTTATCTCTATCCCTTCTAAAAAGTTTACATTTAA	Pf3D7_07_v3	722114	PF3D7_0716500	MAL7P1.79	NA	aMAL7P1.79_0	PF3D7_0716500
aMAL7P1.79_1	ATGATAGTAATATATTCCCAAATTGTATTCCAATAGAGGAAGAGGATGATAAGGATATTTTTCAAACGCG	Pf3D7_07_v3	724088	PF3D7_0716500	MAL7P1.79	NA	aMAL7P1.79_1	PF3D7_0716500
aMAL7P1.81_0	AATTTTTACCTCATGGTGATGGTTTTGTATCAGGAGGAGAAGATGGTTTTGCAAGAATTTATCATTTTGA	Pf3D7_07_v3	732101	PF3D7_0716800	MAL7P1.81	NA	aMAL7P1.81_0	PF3D7_0716800
aMAL7P1.82_0	TTAATTACAGAGAGAACGTTACAGGAAGGCGTGAACGTTTTTGTTTATAATAGTTATGCAATATGGATTA	Pf3D7_07_v3	738871	PF3D7_0717000	MAL7P1.82	NA	aMAL7P1.82_0	PF3D7_0717000
aMAL7P1.82_1	CATTTTTTAGAGCGTCTTTATTCTTGGATTAAACGGAATAGTAACATTGTCGTTTTTCATTTTAAGGGTG	Pf3D7_07_v3	740246	PF3D7_0717000	MAL7P1.82	NA	aMAL7P1.82_1	PF3D7_0717000
aMAL7P1.83_0	ATACAATTTTGATAGGAAAGAGAGGTGTGCAGGTAAAGTGGATAACACAAATGGGGGAAATAAGACAAAT	Pf3D7_07_v3	742822	PF3D7_0717100	MAL7P1.83	NA	aMAL7P1.83_0	PF3D7_0717100
aMAL7P1.83_1	CGTCACATAGTATTTCATTTTCATCATCCCATATATCCTACTCATCTTCTTCTTGTTCCACAATTTTTAA	Pf3D7_07_v3	744102	PF3D7_0717100	MAL7P1.83	NA	aMAL7P1.83_1	PF3D7_0717100
aMAL7P1.84_0	AAGAGCTTACAGGAACACAACATACAAATGAAAAAAGGAATTATGAGGACAGAGGTTATCTAAAAAATGA	Pf3D7_07_v3	746224	PF3D7_0717200	MAL7P1.84	NA	aMAL7P1.84_0	PF3D7_0717200
aMAL7P1.84_1	GATCATTCAAAAAATAATTCTAAAGATTGTCTAAATCATGATGAAAAACACCATGCCGATGGTAATCACG	Pf3D7_07_v3	745835	PF3D7_0717200	MAL7P1.84	NA	aMAL7P1.84_1	PF3D7_0717200
aMAL7P1.86_0	AGCTAGACGCTCAGATACTTCCCTTAGATTCTTACGACGCTCATTTTCTGTGTTACTGTAATAATAAAAT	Pf3D7_07_v3	749396	PF3D7_0717300	MAL7P1.86	NA	aMAL7P1.86_0	PF3D7_0717300
aMAL7P1.86_1	GAATGTTAAAAGTAAGAAGAGTGTAAGTAAACATGTGGAACATGAGGATCCTACAAAAAATGTAAGAAAG	Pf3D7_07_v3	750250	PF3D7_0717300	MAL7P1.86	NA	aMAL7P1.86_1	PF3D7_0717300
aMAL7P1.87_0	TATGAGAAGAGAACATTTGGGAGAAAAACGAGAAATGAATAATGGGGATGGAAAGGAATTAACAATTTTA	Pf3D7_07_v3	762707	PF3D7_0717600	MAL7P1.87	NA	aMAL7P1.87_0	PF3D7_0717600
aMAL7P1.87_1	CAGGGAGTAGCTATAGGTGAAATTGGGCCTTTAAATATAAATGAGAAAACTAAAAAAATGTTAGAACGAA	Pf3D7_07_v3	761195	PF3D7_0717600	MAL7P1.87	NA	aMAL7P1.87_1	PF3D7_0717600
aMAL7P1.88_0	TGGTATCTACAGTAAGTTAGAAAAATGTGTAATGATAAAATACCCACATAAAAAACGACAGCCCTTTGAA	Pf3D7_07_v3	775118	PF3D7_0717900	MAL7P1.88	NA	aMAL7P1.88_0	PF3D7_0717900
aMAL7P1.88_1	ATTTAATTGAAGAGAGCTTGGATTATAGTAAAGAAAAAATCAAAGAAGCCGAAAAGGGTTGTTTTGTAGC	Pf3D7_07_v3	773254	PF3D7_0717900	MAL7P1.88	NA	aMAL7P1.88_1	PF3D7_0717900
aMAL7P1.89_0	TTAATAATATATGGATGAATGACATGAAATTTAGCATCGAAGACAACTTAAAGGATTGCACCAAGGGAAA	Pf3D7_07_v3	793840	PF3D7_0718000	MAL7P1.89	NA	aMAL7P1.89_0	PF3D7_0718000
aMAL7P1.89_1	AGGAAGATAAGAAACTTGAAAAGTTTTGCACAAGGAAAGATACAAAAGAGAAACTAGGAGAGTTGTATAA	Pf3D7_07_v3	790808	PF3D7_0718000	MAL7P1.89	NA	aMAL7P1.89_1	PF3D7_0718000
aMAL7P1.89_2	ATATCTATATTACATTCTTATACTTCTAAATTGGGTGTCTGTTCTGTTGGATTAGCTGGTACAGGAAAAA	Pf3D7_07_v3	789513	PF3D7_0718000	MAL7P1.89	NA	aMAL7P1.89_2	PF3D7_0718000
aMAL7P1.89_3	CCATCATCGAATGCATCATGCCTTCCATAGTAAAAAACGATATTTACCTTTTCCTACAAATTTTGAAAAA	Pf3D7_07_v3	788336	PF3D7_0718000	MAL7P1.89	NA	aMAL7P1.89_3	PF3D7_0718000
aMAL7P1.89_4	ATAATGAAGAGCAAAAGGGAAACACATATATCACAATGGAAAGGGAAAAAGAAGGAAATAATATACACAC	Pf3D7_07_v3	785429	PF3D7_0718000	MAL7P1.89	NA	aMAL7P1.89_4	PF3D7_0718000
aMAL7P1.89_5	CTTGTGGTAGTTATACGTATATACCCTATTCTGAATATAAAAATAAAGAGGTAGATGAATTGTTTCTACA	Pf3D7_07_v3	784313	PF3D7_0718000	MAL7P1.89	NA	aMAL7P1.89_5	PF3D7_0718000
aMAL7P1.89_6	GTACTCGTAAAATAGATACAGACGAAAATAATCAAGAGCACATAAAGGACGAAGGGGATAATAATATTAA	Pf3D7_07_v3	782762	PF3D7_0718000	MAL7P1.89	NA	aMAL7P1.89_6	PF3D7_0718000
aMAL7P1.89_7	ATAATGGGATAAACCAAAAGAAGGATATAGAATACATGGTTATGCAAAAGAGAAACGCAAAAGATGACTT	Pf3D7_07_v3	779315	PF3D7_0718000	MAL7P1.89	NA	aMAL7P1.89_7	PF3D7_0718000
aMAL7P1.89_8	AAAATAATTGTAGCCAAAGCAGTAAAGAAACAACATCTGAAAGTGAACATGCTGATATAAATATGGTACC	Pf3D7_07_v3	778169	PF3D7_0718000	MAL7P1.89	NA	aMAL7P1.89_8	PF3D7_0718000
aMAL7P1.91_0	TTCCATGAATTTTCCTAACGCATCTAGTTCGGTTAATGTGGACTCTAATGTTTATAATAGTAACATAACA	Pf3D7_07_v3	804056	PF3D7_0718100	MAL7P1.91	NA	aMAL7P1.91_0	PF3D7_0718100
aMAL7P1.91_1	CCAAGTGTAAACGACAAAATACAAAATGAATCCTTTGCAAATACAAGAAGAAAAGCACGAGAAATGAATA	Pf3D7_07_v3	802441	PF3D7_0718100	MAL7P1.91	NA	aMAL7P1.91_1	PF3D7_0718100
aMAL7P1.91_2	ATGTGAGAGATTTGCCAAGAGATTTATATTCTTCAACAGATGGTACTATGGATATCATAATTAATAAGAA	Pf3D7_07_v3	800619	PF3D7_0718100	MAL7P1.91	NA	aMAL7P1.91_2	PF3D7_0718100
aMAL7P1.91_3	TAAAGAGAACAAAAAAGTTCATGTAAAGAGTTGTAATAAAAAGACACCACATAATAGCGATATGTGTCCT	Pf3D7_07_v3	798374	PF3D7_0718100	MAL7P1.91	NA	aMAL7P1.91_3	PF3D7_0718100
aMAL7P1.91_4	TGATGAATATTGGGATCTATTAACTAATCTATTGAACTATGTGCCATCCGAAAGATTATTAGCTTGTGAA	Pf3D7_07_v3	797717	PF3D7_0718100	MAL7P1.91	NA	aMAL7P1.91_4	PF3D7_0718100
aMAL7P1.92_0	TTTAATCTTAACGATAATTTTTTGGTTAAAGAAACGGGTGGCCTATCTTCTACATGTCTAGTGGACAATA	Pf3D7_07_v3	819786	PF3D7_0718300	MAL7P1.92	NA	aMAL7P1.92_0	PF3D7_0718300
aMAL7P1.92_1	CTACTACCAAAAATGAAGGATCCACTTCAATATCTCAATGTTTATGTTTACCTGGATACGAATTAAACAA	Pf3D7_07_v3	816706	PF3D7_0718300	MAL7P1.92	NA	aMAL7P1.92_1	PF3D7_0718300
aMAL7P1.92_2	TATTATTTTAAAAATGGTATTTGTTTAAATTGTCCTGATGGTGCTTATTGTGAAGGGGGATTCCAAAAGG	Pf3D7_07_v3	815024	PF3D7_0718300	MAL7P1.92	NA	aMAL7P1.92_2	PF3D7_0718300
aMAL7P1.92_3	AAATTTTTTATATTAGGTCTTACAGGATTAATAGTATGGGGGATTGGCATTCCACTAATGTCTTATTTGG	Pf3D7_07_v3	813920	PF3D7_0718300	MAL7P1.92	NA	aMAL7P1.92_3	PF3D7_0718300
aMAL7P1.93_0	TGAAATGGTTGTATCTTTATTACGAACAGATTCCATGACTCAAAAATGTCCATTCCATGTTTTGAATGTT	Pf3D7_07_v3	822452	PF3D7_0718400	MAL7P1.93	NA	aMAL7P1.93_0	PF3D7_0718400
aMAL7P1.94_0	TTCCCTTTGATGAAGCTACAGATCTTTTAAATCAACACCTGGAAAGAGCAATAAATTTATCCCAAGAAAT	Pf3D7_07_v3	825535	PF3D7_0718500	MAL7P1.94	NA	aMAL7P1.94_0	PF3D7_0718500
aMAL7P1.95_0	ATGAATATAAAGAAGACAAAGAAAAACAAAATGATACAGATAGCCGAGTGGTGATTCAAAAAGGTATGAG	Pf3D7_07_v3	829141	PF3D7_0718600	MAL7P1.95	NA	aMAL7P1.95_0	PF3D7_0718600
aMAL7P1.95_1	TGTCTAATGATATACAAGATGTTGTACCAAAAGAAACGTTATTAATGGGTGAGTTTTTCAAAAGTGAGGA	Pf3D7_07_v3	830155	PF3D7_0718600	MAL7P1.95	NA	aMAL7P1.95_1	PF3D7_0718600
aMAL7P1.97_0	AGTCTTTTGACAAATTAAAACCTCATGTAATTGTTGCTTATAAGTTTGGATGTATTTTAGCTACCCACCT	Pf3D7_07_v3	836282	PF3D7_0718900	MAL7P1.97	NA	aMAL7P1.97_0	PF3D7_0718900
aMAL7P1.98_0	GAAAAGAAGAAAGACTTACGTTAATAAGAAAGAAAATACAAATTATACAAAACACTCAAGGGTTGTCAGA	Pf3D7_07_v3	838364	PF3D7_0719000	MAL7P1.98	NA	aMAL7P1.98_0	PF3D7_0719000
aMAL7P1.99_0	AGAGAAGATATAAAACCCTACAAATTAATACCAAGTCTTCCTACATTAAATCATTATGTGAACCCTTTGG	Pf3D7_07_v3	839402	PF3D7_0719100	MAL7P1.99	NA	aMAL7P1.99_0	PF3D7_0719100
aMAL8P1.1_0	AAAAAGGATTTCGTTTTGTCAATAATACACTTGTTCTAGAAGGAATAGAAGGTTCAGGATTTGATTTGGA	Pf3D7_08_v3	1325898	PF3D7_0831100	MAL8P1.1	NA	aMAL8P1.1_0	PF3D7_0831100
aMAL8P1.1_1	GAATTGAAATGGATTGAGGAAGATAATTATGATGAATATGTGTTAGAAGATGAATTGTTAAAAGAAACGA	Pf3D7_08_v3	1327699	PF3D7_0831100	MAL8P1.1	NA	aMAL8P1.1_1	PF3D7_0831100
aMAL8P1.1_2	GCATATCAATCTGATGAAATGAGTGGAAAACAGAAAAGTATCCAAAAAGATGAACAATGGTTCATTAAAG	Pf3D7_08_v3	1330990	PF3D7_0831100	MAL8P1.1	NA	aMAL8P1.1_2	PF3D7_0831100
aMAL8P1.10_0	GCTGAAAATAAGAGGCAACAAAAATTGGATAGGAAGAAAGAATTAAAGGCTTTATATGGAGAAGAAGAAA	Pf3D7_08_v3	1252664	PF3D7_0829100	MAL8P1.10	NA	aMAL8P1.10_0	PF3D7_0829100
aMAL8P1.100_0	GAAAATGTGAAAAGGGAAAATTGTGTAAAAGATTTAATTGTCAAGTTTATGGAGTTGAAAGGAGTACCCA	Pf3D7_08_v3	602094	PF3D7_0812000	MAL8P1.100	NA	aMAL8P1.100_0	PF3D7_0812000
aMAL8P1.100_1	CATTTTAGTGATGATATAGAATACATGGACGAAAATGAATATGAAGATTCTGACTTGGACGAAGAAATAG	Pf3D7_08_v3	600533	PF3D7_0812000	MAL8P1.100	NA	aMAL8P1.100_1	PF3D7_0812000
aMAL8P1.101_0	GATGATGCAAGTGAAAAAATAGATGGTGCCATTAAAAAGTCAGATAAATCAATTAACAAATCAGATAAGG	Pf3D7_08_v3	596865	PF3D7_0811900	MAL8P1.101	NA	aMAL8P1.101_0	PF3D7_0811900
aMAL8P1.101_1	AAAAAAAGAAAGATGTGCCAACTAATGACGATAACAAAAACGCGACTGTACAAATGGATGTAAATATGAA	Pf3D7_08_v3	599234	PF3D7_0811900	MAL8P1.101	NA	aMAL8P1.101_1	PF3D7_0811900
aMAL8P1.102_0	TTTGTGTCATGAACGATTTGACAAGAATATTTATTTGTATGATGTGAACTCTACCATTTTTAAACTTTCC	Pf3D7_08_v3	595197	PF3D7_0811800	MAL8P1.102	NA	aMAL8P1.102_0	PF3D7_0811800
aMAL8P1.102_1	GGCACACAAATAAAATAAGTCTTGTTTTAATTAATGGTGAAACAAATAAAACTACAAATATGTCTTCAAG	Pf3D7_08_v3	593977	PF3D7_0811800	MAL8P1.102	NA	aMAL8P1.102_1	PF3D7_0811800
aMAL8P1.103_0	TAAACCCTGATAGGATGAGGAGTAGTTATGGAAAACTAATGTACTTCTTAATGGATACAAGAAAAGAAGA	Pf3D7_08_v3	576813	PF3D7_0811400	MAL8P1.103	NA	aMAL8P1.103_0	PF3D7_0811400
aMAL8P1.103_1	CTCTTTCTATAGAAACAGGAAAACAAGGAAGTCGATTAACACATTCACATAGTAGACAATATATGTATGT	Pf3D7_08_v3	577341	PF3D7_0811400	MAL8P1.103	NA	aMAL8P1.103_1	PF3D7_0811400
aMAL8P1.104_0	AATAGTTGACGTGTGGGCAAATAATTTAGAAGAGGAGTTTGAAAGAATACGAGATATTGTTGAAAAACAT	Pf3D7_08_v3	567841	PF3D7_0811300	MAL8P1.104	NA	aMAL8P1.104_0	PF3D7_0811300
aMAL8P1.104_1	AATATCAGTGGGTTAAGTACTAATTTGAACATGAATAATTTATATGGGGATATCAGAAGTTTGGGTGGTA	Pf3D7_08_v3	569780	PF3D7_0811300	MAL8P1.104	NA	aMAL8P1.104_1	PF3D7_0811300
aMAL8P1.104_2	AGAGGACCAACAAGAAGTAGATCAAAAAGAATTACATGCATCAAATATATCCCATATGTTAAATGAAGAC	Pf3D7_08_v3	572065	PF3D7_0811300	MAL8P1.104	NA	aMAL8P1.104_2	PF3D7_0811300
aMAL8P1.105_0	TGGAACTTGCTAAATATCATAGAGAATATGAGAGTGTTAAAAAACTTTATGGAGACGATAAATATGCTGC	Pf3D7_08_v3	561155	PF3D7_0811200	MAL8P1.105	NA	aMAL8P1.105_0	PF3D7_0811200
aMAL8P1.105_1	ATAATTCAAGAGGATTCATATCAAACGAAAGTCTATTAGAATCAACTACTCTCATATTTTCGTGGGGTAA	Pf3D7_08_v3	564047	PF3D7_0811200	MAL8P1.105	NA	aMAL8P1.105_1	PF3D7_0811200
aMAL8P1.106_0	CTAGAACTAAACCATGAGGAAGCCGAATTTTGTATTTTCAACTTCTTCTTAAAAATGTACAGATATGAAG	Pf3D7_08_v3	551801	PF3D7_0810900	MAL8P1.106	NA	aMAL8P1.106_0	PF3D7_0810900
aMAL8P1.107_0	AGTCGCAAAACTATTAGTAAATTAATTCACCTATATTTAATGTCCTCAAACGAAAGGGGAGTATCCAATA	Pf3D7_08_v3	546325	PF3D7_0810700	MAL8P1.107	NA	aMAL8P1.107_0	PF3D7_0810700
aMAL8P1.108_0	ATAACAGAAAAGGAAAGAATAATAAAACATGGAGGCACTATTGAAAATGGAAGAGTGAACGATATAATCG	Pf3D7_08_v3	535197	PF3D7_0810500	MAL8P1.108	NA	aMAL8P1.108_0	PF3D7_0810500
aMAL8P1.109_0	AAAGAATACTAGAAGAAGACTCTCTATAAGCACTAAAATTGATTTGCCGGATGACACTGAAGAAATAAAA	Pf3D7_08_v3	526878	PF3D7_0810300	MAL8P1.109	NA	aMAL8P1.109_0	PF3D7_0810300
aMAL8P1.109_1	AAAACGAAAAAATGGATCAAAGCAATTATCAGCAGTAGAATTAACCAAAGATCATAAGCCAAATTGTGCT	Pf3D7_08_v3	525759	PF3D7_0810300	MAL8P1.109	NA	aMAL8P1.109_1	PF3D7_0810300
aMAL8P1.11_0	GGAAAATAAGAATACCGAAAGGAAAGGTAGTTATATTCGTAAGGAAAGTATTATAAATGAAGGGATACAC	Pf3D7_08_v3	1245537	PF3D7_0829000	MAL8P1.11	NA	aMAL8P1.11_0	PF3D7_0829000
aMAL8P1.11_1	CTTATTTTTGTGTAGTCTTAGGAAGTTCAAGGAGGATATGGAATGTAAAAGGAGAAGGTATCATTTTAAA	Pf3D7_08_v3	1247325	PF3D7_0829000	MAL8P1.11	NA	aMAL8P1.11_1	PF3D7_0829000
aMAL8P1.11_2	AGTGACAAGGATGAATATGAGAAAGGATGATGAAGAGAATGATTTGATTAATAACGAAGGAGAAGATAAT	Pf3D7_08_v3	1249896	PF3D7_0829000	MAL8P1.11	NA	aMAL8P1.11_2	PF3D7_0829000
aMAL8P1.110_0	AACAGAAAAGTAGTGATATTAGAATGTACTGAAGCAAGAAAATTGGGAAAGCAGCCATCAAGATATGTAA	Pf3D7_08_v3	519426	PF3D7_0810100	MAL8P1.110	NA	aMAL8P1.110_0	PF3D7_0810100
aMAL8P1.111_0	CCATGCTGTTTTTTGAAAAGTATAATTATATGGGGTTAAAATATGGAGCCTTAAAAGTAATACCTCCTAG	Pf3D7_08_v3	511413	PF3D7_0809900	MAL8P1.111	NA	aMAL8P1.111_0	PF3D7_0809900
aMAL8P1.111_1	CGTCAGAATAAAAAAAGGAACACACCTACACTATATGCGGACTTAGAAAATTATTGTGCGAAAAAATTAA	Pf3D7_08_v3	508403	PF3D7_0809900	MAL8P1.111	NA	aMAL8P1.111_1	PF3D7_0809900
aMAL8P1.112_0	TACGAAAAATATGATAGGGAGAAAAGTGCATACAGACGAATTGCATAAGGAAAATATTTTTGTTCTACCT	Pf3D7_08_v3	506081	PF3D7_0809800	MAL8P1.112	NA	aMAL8P1.112_0	PF3D7_0809800
aMAL8P1.112_1	GTGAATTTCGAGAATTCTGTGATTAAATTTCCTATGAACATGGAACCTTTTATGTGTCACTTATTTTTTG	Pf3D7_08_v3	502807	PF3D7_0809800	MAL8P1.112	NA	aMAL8P1.112_1	PF3D7_0809800
aMAL8P1.113_0	TATAAAGATACCAAGTTTACTTCAGTGAATGTATCTGCTAACAATGTTGCTACGACATATGATGAATGTA	Pf3D7_08_v3	495975	PF3D7_0809600	MAL8P1.113	NA	aMAL8P1.113_0	PF3D7_0809600
aMAL8P1.113_1	ATTCCAAGAATAATAATGTGGGTGTGGAGAAATTAAAATATTCCTTTATAACACAAGACAAGGTTTATCA	Pf3D7_08_v3	495392	PF3D7_0809600	MAL8P1.113	NA	aMAL8P1.113_1	PF3D7_0809600
aMAL8P1.113_2	ATATGTTAAGTGTTAATAAGAAAAAGAGAATAAGTATTGGAGGATTGGTGCCTATATTTCTAACTAGCCA	Pf3D7_08_v3	493217	PF3D7_0809600	MAL8P1.113	NA	aMAL8P1.113_2	PF3D7_0809600
aMAL8P1.113_3	TGAAGAAAAAGATAAGGAATCAAAAAATATAATCAAGGGGTCTCAAGAATGTGCAGAAGTGAAAAGGATA	Pf3D7_08_v3	489673	PF3D7_0809600	MAL8P1.113	NA	aMAL8P1.113_3	PF3D7_0809600
aMAL8P1.113_4	AGATCCTGTGAGTAAGGTGTGTTTACCTAATATTCTTCCGGAAAACATGTCATTCAGTTATATAAAAGAA	Pf3D7_08_v3	488896	PF3D7_0809600	MAL8P1.113	NA	aMAL8P1.113_4	PF3D7_0809600
aMAL8P1.113_5	AATAAAATCGTACGCTGCTGATCAGAAGGATATGTGTGATATGGAGAAAAATAATAATATCATGAGTGAT	Pf3D7_08_v3	486016	PF3D7_0809600	MAL8P1.113	NA	aMAL8P1.113_5	PF3D7_0809600
aMAL8P1.113_6	GTGTAGATCAATGGTGGAAAAATAGGTATTTATTAGAGCAGCATTTGAAAATCTTGAATCTGGATATATC	Pf3D7_08_v3	484547	PF3D7_0809600	MAL8P1.113	NA	aMAL8P1.113_6	PF3D7_0809600
aMAL8P1.113_7	ATTGTAAGGGGTGTGAGTAAAATGGTAACTACTTATTTGTATAAAAGGTTGGTAAATAAGATAAAGCGTG	Pf3D7_08_v3	482697	PF3D7_0809600	MAL8P1.113	NA	aMAL8P1.113_7	PF3D7_0809600
aMAL8P1.113_8	TATGATTATATAGTAGGAGGATCTTTATTTGTTTTTGGAAATTTGTGGAATGTAACTGACGGAGAAGTAG	Pf3D7_08_v3	480537	PF3D7_0809600	MAL8P1.113	NA	aMAL8P1.113_8	PF3D7_0809600
aMAL8P1.114_0	ATTTAAGAAAAACACCATTAGAACCTTTGAGTTTCAGGACATTTAGAGATGACTATGGAGATTCATATGT	Pf3D7_08_v3	478603	PF3D7_0809500	MAL8P1.114	NA	aMAL8P1.114_0	PF3D7_0809500
aMAL8P1.12_0	TTAGATGAAGTATATGATACGAGCGATATATCGACAGATGAAATGTTGAGTAATTATAGTAGTAGTGAAG	Pf3D7_08_v3	1233666	PF3D7_0828700	MAL8P1.12	NA	aMAL8P1.12_0	PF3D7_0828700
aMAL8P1.12_1	CCTTTGGAAAAACATATTTTTAAGCAAATACAAATGGAATCATTAAAAGAAAAATTATCTCTACTTATGG	Pf3D7_08_v3	1236333	PF3D7_0828700	MAL8P1.12	NA	aMAL8P1.12_1	PF3D7_0828700
aMAL8P1.121_0	CTTTATATGGATCAATGATTAATGACCATTCTAACATTATATTAAATGGAAAGGCAGTAGCAAGCATACT	Pf3D7_08_v3	424250	PF3D7_0808400	MAL8P1.121	NA	aMAL8P1.121_0	PF3D7_0808400
aMAL8P1.122_0	CGAGGCAGGGATATTACCAAAAGAATTTGCTTCAAAAGATAAAACAATGAATGTAGCTATAAAAGATAAG	Pf3D7_08_v3	422181	PF3D7_0808300	MAL8P1.122	NA	aMAL8P1.122_0	PF3D7_0808300
aMAL8P1.123_0	ATAGTTATATTAATACATCTGTGTTATCTCAGGAAATGTGTGGTATGTTTAAATGTGTGGACACATCCAA	Pf3D7_08_v3	411623	PF3D7_0808100	MAL8P1.123	NA	aMAL8P1.123_0	PF3D7_0808100
aMAL8P1.123_1	ATGTTCTTATAATAATATAATACAAGTAGGAGATCCGTTTACAAAATTAATATGTCCCTCTATTGAGTTT	Pf3D7_08_v3	412689	PF3D7_0808100	MAL8P1.123	NA	aMAL8P1.123_1	PF3D7_0808100
aMAL8P1.123_2	GTTAATAGTAAAAACGTAATGTTAAGAAATGTGAACTACGAAATAACCACCGAGAAAAATAGCAATATTT	Pf3D7_08_v3	414472	PF3D7_0808100	MAL8P1.123	NA	aMAL8P1.123_2	PF3D7_0808100
aMAL8P1.124_0	TCTATACAAAAGTAAAGATAACAAGAAAACTTTCCTTTTGAGTGGTAGTCATTTGCACAATAAATTATTT	Pf3D7_08_v3	406078	PF3D7_0808000	MAL8P1.124	NA	aMAL8P1.124_0	PF3D7_0808000
aMAL8P1.124_1	ATATTTCTTTTTCGGATAAGGGTGGGCATAGTGGATATGATTCTTCATCGGGTTATTTAAATAATATGTT	Pf3D7_08_v3	408981	PF3D7_0808000	MAL8P1.124	NA	aMAL8P1.124_1	PF3D7_0808000
aMAL8P1.125_0	ATTTGAAAAAGATAAAGAAGGTTGGTAGTTATTTCATCGAGGTATGGAAGAGTTGTGGAATGAATATGGA	Pf3D7_08_v3	403181	PF3D7_0807900	MAL8P1.125	NA	aMAL8P1.125_0	PF3D7_0807900
aMAL8P1.126_0	CACTCATCGACACATGAAAAGAAAGACAAAATGGCCACAAAGAAGAATAATAAAGAAGAGTCTATAATAA	Pf3D7_08_v3	397973	PF3D7_0807700	MAL8P1.126	NA	aMAL8P1.126_0	PF3D7_0807700
aMAL8P1.126_1	GATGATCATACAGATAACCTTCAGGGGGATACAGACTATTGCACATATATTTTGAACTCAAACATTATTA	Pf3D7_08_v3	396499	PF3D7_0807700	MAL8P1.126	NA	aMAL8P1.126_1	PF3D7_0807700
aMAL8P1.127_0	AGAGAAATAGATGATGTGTCAACAAATTATGGTCCCTTTGATTTTACAAGGAAATTTAAAGAAAGGCATG	Pf3D7_08_v3	393682	PF3D7_0807600	MAL8P1.127	NA	aMAL8P1.127_0	PF3D7_0807600
aMAL8P1.127_1	AACGATCAACGAAATGTTAAACGAAGAAGAGAAGAATCGCATGAAATGAATAGAAGAGGAGATATATATT	Pf3D7_08_v3	390014	PF3D7_0807600	MAL8P1.127	NA	aMAL8P1.127_1	PF3D7_0807600
aMAL8P1.128_0	AATATGCTATAAAAGCAGTAAAAAATACAAATATAACCTCCGTAGGAGTAAAGGGAGAAAATTGTGCTGT	Pf3D7_08_v3	387474	PF3D7_0807500	MAL8P1.128	NA	aMAL8P1.128_0	PF3D7_0807500
aMAL8P1.13_0	ATCGTTATGTGCTTTATAAAAATTCCTTGGTCTATTAAATTAGTATGGGCTGTGATCTCAGACAATTATC	Pf3D7_08_v3	1231077	PF3D7_0828600	MAL8P1.13	NA	aMAL8P1.13_0	PF3D7_0828600
aMAL8P1.13_1	ACTTATCGAATTCATTGCAGAATTTCAAACCATGCCTATTTTAGTATTATGTTCAAGACTCATACCTGAA	Pf3D7_08_v3	1230250	PF3D7_0828600	MAL8P1.13	NA	aMAL8P1.13_1	PF3D7_0828600
aMAL8P1.130_0	GGGGACCATACTATACCTAATAACTTTCCAACTTATGAATTTACCAAAATATGAAGAACACAAAGGAATT	Pf3D7_08_v3	378660	PF3D7_0807200	MAL8P1.130	NA	aMAL8P1.130_0	PF3D7_0807200
aMAL8P1.130_1	ATGCTTATAAACTAGCAACCCTTCTACTTAAAATACCTACAATATCCTTGACAGAAGCCAAAAGATATTT	Pf3D7_08_v3	379187	PF3D7_0807200	MAL8P1.130	NA	aMAL8P1.130_1	PF3D7_0807200
aMAL8P1.131_0	TGTCCTGAATCTACGGACATTTCTCTTATTGTTAGTAAAGTAGTTTTTGAATTAGATCCTTCCTTTATGT	Pf3D7_08_v3	371201	PF3D7_0807000	MAL8P1.131	NA	aMAL8P1.131_0	PF3D7_0807000
aMAL8P1.132_0	AAACTATAAAAGATTATTACGGTGTTTTAACCTTAGTTGACCTGGTTGGATGTGAAAGAGAGGAATTTAA	Pf3D7_08_v3	351784	PF3D7_0806600	MAL8P1.132	NA	aMAL8P1.132_0	PF3D7_0806600
aMAL8P1.132_1	TAGTTCAAGTGATATATTAAGAACAAGCGATAAAGGCAATTCTCATAACCCGACAACTTATTATAATGAG	Pf3D7_08_v3	350031	PF3D7_0806600	MAL8P1.132	NA	aMAL8P1.132_1	PF3D7_0806600
aMAL8P1.133_0	TTAGATAAATATTTTGAGAAGGCACATTTTATATTAAGTCATTCGGGAGCAGGTACTACATTAGAATGTT	Pf3D7_08_v3	344522	PF3D7_0806400	MAL8P1.133	NA	aMAL8P1.133_0	PF3D7_0806400
aMAL8P1.134_0	ATGTCAAGCATTGCGAAAAAGACCCAATACAATATTAAGGTCGATATACACGAAGTAAAAGACTTAAGTT	Pf3D7_08_v3	343185	PF3D7_0806300	MAL8P1.134	NA	aMAL8P1.134_0	PF3D7_0806300
aMAL8P1.134_1	TACATTTCCTATTATGAAAGTACCAACTGAATGGAAGAAATCACCAATATGGATACCCTTAAAATCATCA	Pf3D7_08_v3	340927	PF3D7_0806300	MAL8P1.134	NA	aMAL8P1.134_1	PF3D7_0806300
aMAL8P1.134_2	TTCCAGGAGGATTATCTCATAATATAAAAGATACAGGTCATACAAAGAAGCAAGGATATAAACCAGAATT	Pf3D7_08_v3	339089	PF3D7_0806300	MAL8P1.134	NA	aMAL8P1.134_2	PF3D7_0806300
aMAL8P1.135_0	TTTTGGCAATTTTCCGTGTTCGTATCCGTGACACATATCGTTTCTTTATTTATTGTAGATTTATTAGGAT	Pf3D7_08_v3	335074	PF3D7_0806200	MAL8P1.135	NA	aMAL8P1.135_0	PF3D7_0806200
aMAL8P1.135_1	ACCATGGATAAAAAGATGTATGTTAACAGATGATAAATGTGCTCTACATATTACAGAAGTTGCAAGAACA	Pf3D7_08_v3	336989	PF3D7_0806200	MAL8P1.135	NA	aMAL8P1.135_1	PF3D7_0806200
aMAL8P1.136_0	GTGATATGTGATTTGTCGAAATATAAAGAGACGAAGGTAAATATAGTGTTTTTTCTTCCTACAAGTTTGT	Pf3D7_08_v3	325075	PF3D7_0805900	MAL8P1.136	NA	NA	NA
aMAL8P1.136_1	CGGTGTTGTAGTAGCGATGGGGATATACCCCATATTGTTAAAGATTTTTCTAATTGTATCAAAATATTTT	Pf3D7_08_v3	322819	PF3D7_0805800	MAL8P1.136,MAL8P1.136a	NA	aMAL8P1.136_1	PF3D7_0805800
aMAL8P1.137_0	AAAATCATATGTTTCCTTTACTACCTTCTTCGCCTTTTTTTCAACCTCCTAATTTCCGTACAAATTTAAC	Pf3D7_08_v3	287455	PF3D7_0805100	MAL8P1.137	NA	aMAL8P1.137_0	PF3D7_0805100
aMAL8P1.137_1	ATAAAGAAGAAGGAGAGCAACAACAAGAAAATGAAACGAAAAATAATATGAACATGCAAGAAAGGGATGA	Pf3D7_08_v3	288085	PF3D7_0805100	MAL8P1.137	NA	aMAL8P1.137_1	PF3D7_0805100
aMAL8P1.138_0	TCGTGTGCAGCTGTTGATATTGCTATAAAAAGAAAAGTCAAAGGCTTAATACTACAAAGTGCAATATTAT	Pf3D7_08_v3	283572	PF3D7_0805000	MAL8P1.138	NA	aMAL8P1.138_0	PF3D7_0805000
aMAL8P1.139_0	TGTTAAAGAGGTTAAGAAGAAATAATTTAAGAAAGAGGAGGATTCGAAGAGTAGGAAAAGGTGAACAAAA	Pf3D7_08_v3	250492	PF3D7_0804500	MAL8P1.139	NA	aMAL8P1.139_0	PF3D7_0804500
aMAL8P1.139_1	CGTGTGGAAAACACAACATAAAATGTAATAAAAGATTACAAAAGAACACACAATTCTACTCACTCATTTG	Pf3D7_08_v3	253369	PF3D7_0804500	MAL8P1.139	NA	aMAL8P1.139_1	PF3D7_0804500
aMAL8P1.139_2	TAACAAATTGTTGATATTAAAAGATGTAAGGCGGAGGGAAGATCAATGTGTGTGTGTAGGTAATTATAAT	Pf3D7_08_v3	255563	PF3D7_0804500	MAL8P1.139	NA	aMAL8P1.139_2	PF3D7_0804500
aMAL8P1.139_3	TTAATTCCTTCTGTGCTACATCCCCTTTAAACAATAAAAAAGATAATACATATGACACACTTGATGAGCT	Pf3D7_08_v3	257497	PF3D7_0804500	MAL8P1.139	NA	aMAL8P1.139_3	PF3D7_0804500
aMAL8P1.139_4	AAAAAAGAAAGTACATATGATGAAAGGGGGGAGACACCTGAGTTAGTACAAACAAACGAAAATTTTATAT	Pf3D7_08_v3	258732	PF3D7_0804500	MAL8P1.139	NA	aMAL8P1.139_4	PF3D7_0804500
aMAL8P1.139_5	ATTCCTAATACCATGAACATAAAAAAAGGAGACCTTCGAAAAGAAAAGGTTCACAATAAATCTAGTGTTC	Pf3D7_08_v3	261786	PF3D7_0804500	MAL8P1.139	NA	aMAL8P1.139_5	PF3D7_0804500
aMAL8P1.139_6	CAGACAATATGAAAGACCCAGGAAATACATACGATAACAAAAATAGAAAATACAAGGATGATAGAAACCA	Pf3D7_08_v3	262600	PF3D7_0804500	MAL8P1.139	NA	aMAL8P1.139_6	PF3D7_0804500
aMAL8P1.139_7	CAAAGAACGAGCTTTATACAAAAAGAACCTGACCAGTTCATCAAAAAATGCATCGAAAGAAACAAAAAAT	Pf3D7_08_v3	265406	PF3D7_0804500	MAL8P1.139	NA	aMAL8P1.139_7	PF3D7_0804500
aMAL8P1.139_8	TCAAGTGGTTTTCATCAAAGAAATCGAAATAAAACATGATGTAAGCCCCAAGAAATGCATATGTGAAGAA	Pf3D7_08_v3	267819	PF3D7_0804500	MAL8P1.139	NA	aMAL8P1.139_8	PF3D7_0804500
aMAL8P1.14_0	AACAAGAGTAATGAAGGAAGCACATACCCTTTAAATGAAGAAGAAACTAACGTAAATCTAACAGAAGATA	Pf3D7_08_v3	1225026	PF3D7_0828400	MAL8P1.14	NA	aMAL8P1.14_0	PF3D7_0828400
aMAL8P1.14_1	TTGCTATGCGCTTATTCTATTTATCCTCTGTACTTTTCTTTAAATCCATGCCATCTGGACTTTTTATATA	Pf3D7_08_v3	1224284	PF3D7_0828400	MAL8P1.14	NA	aMAL8P1.14_1	PF3D7_0828400
aMAL8P1.140_0	ATAAGAGGATAAAAAAGAAAGAGAAGCATAATTGTAAGAAAAGATTAAAGAGTTTAAATAACGAAGGTGG	Pf3D7_08_v3	246006	PF3D7_0804400	MAL8P1.140	NA	aMAL8P1.140_0	PF3D7_0804400
aMAL8P1.140_1	AAATATGCATACAAATACACAGACCCATACAAATATGCATACCCATACCCATAATAGGAACAATTCTTAT	Pf3D7_08_v3	247147	PF3D7_0804400	MAL8P1.140	NA	aMAL8P1.140_1	PF3D7_0804400
aMAL8P1.141_0	CGAGACGTGTTATAATTTTTTACCCAATAATGATACCGAAAGAAATGAAATGAATAGTACACATGCTATC	Pf3D7_08_v3	243095	PF3D7_0804300	MAL8P1.141	NA	aMAL8P1.141_0	PF3D7_0804300
aMAL8P1.141_1	TGATAATAATAATGCATGTGATATGAAAAAATATTGCTCCGTTCAGCAAGTTTTGAGGAAATCATTGTGC	Pf3D7_08_v3	244016	PF3D7_0804300	MAL8P1.141	NA	aMAL8P1.141_1	PF3D7_0804300
aMAL8P1.142_0	TACACCCCAACATTACCATTCGTATGTAAGTAGAGTATTTTATGTTAGAAAAAATAGGATAGATCCCTTA	Pf3D7_08_v3	233938	PF3D7_0803800	MAL8P1.142	NA	aMAL8P1.142_0	PF3D7_0803800
aMAL8P1.143_0	GTAAGGAGAGATTCAAACTATTTTCAGAACGAACAAGAGAATATTAATGAGAGCGGTCATATAAATAATG	Pf3D7_08_v3	225161	PF3D7_0803600	MAL8P1.143	NA	aMAL8P1.143_0	PF3D7_0803600
aMAL8P1.143_1	GAAAAGAGAAACACACATTAATAATAATATCCCTAATCCTAATGATGGACGTAATGAGGATAAGACTACT	Pf3D7_08_v3	228332	PF3D7_0803600	MAL8P1.143	NA	aMAL8P1.143_1	PF3D7_0803600
aMAL8P1.143_2	ACCTTCAGCATATGACTATAAATGAACTTCGGGAATATTTTAAGCATGATTTTAAATCTGTGGATCACTT	Pf3D7_08_v3	229957	PF3D7_0803600	MAL8P1.143	NA	aMAL8P1.143_2	PF3D7_0803600
aMAL8P1.144_0	AATACTAACCAACATAATGATGTTCCGAAGGACGAAATTACAAACAATGTTTCTCATAAGGATGATACAA	Pf3D7_08_v3	219079	PF3D7_0803500	MAL8P1.144	NA	aMAL8P1.144_0	PF3D7_0803500
aMAL8P1.144_1	TATTATTTTCTGGGGATACAGGTACCGGGAAAACCATGTTAGCAAAAACTATGGCAAAGGAATTAAATTT	Pf3D7_08_v3	219983	PF3D7_0803500	MAL8P1.144	NA	aMAL8P1.144_1	PF3D7_0803500
aMAL8P1.144_2	AAATTCAGATGAACAGGAACATTTTTCATCATCCCTTAACAACAGAATATTGAATGCATGCAATGTAGAT	Pf3D7_08_v3	221514	PF3D7_0803500	MAL8P1.144	NA	aMAL8P1.144_2	PF3D7_0803500
aMAL8P1.145_0	TATACACATGCAGCATCGATAATATACTTAGAATTTACGACTTAAGGATGGGGAAATTAATGAGTTATGA	Pf3D7_08_v3	209572	PF3D7_0803300	MAL8P1.145	NA	aMAL8P1.145_0	PF3D7_0803300
aMAL8P1.145_1	GGAACCGTTCTAGGGTTATATAAAGGAGATATAAATAACAAACATAAAAGAAATATCAAGTTGGACACGA	Pf3D7_08_v3	209845	PF3D7_0803300	MAL8P1.145	NA	aMAL8P1.145_1	PF3D7_0803300
aMAL8P1.146_0	AAAAGAAATACAAGAAAAGGAAGAAGTAGACTTAGACGTAGAAGGAGAAGAAACAGAAATAACACGACAA	NA	NA	NA	NA	aMAL8P1.146_0	aMAL8P1.146_0	PF3D7_0803200
aMAL8P1.146_1	ATAAGGGATAGCAAGTACCAAGAAATCATATCATACATCGAAGAAATAAAACGAGAGAAGAAAGGAAAAA	Pf3D7_08_v3	204405	PF3D7_0803200	MAL8P1.146	NA	aMAL8P1.146_1	PF3D7_0803200
aMAL8P1.148_0	GATATGAATACTGGCCCCTTGAAGAAATAATTCTTCCAAAGAAAATACAAAATGTCCAATTTTGTGAAGA	Pf3D7_08_v3	195593	PF3D7_0802900	MAL8P1.148	NA	NA	NA
aMAL8P1.149_0	TGATCAACAAAATGAACATACGCCAATACTTCATCAACATAGTTTAGAAAACCAAAAAAAGGATGAAGAG	Pf3D7_08_v3	188918	PF3D7_0802700	MAL8P1.149	NA	aMAL8P1.149_0	PF3D7_0802700
aMAL8P1.149_1	TCAAAACCCAGAAGCAATGAGACTGGTTCGAAAACTTGAAAAAAATATGAACAGAATAAAAAGTATTTGT	Pf3D7_08_v3	190235	PF3D7_0802700	MAL8P1.149	NA	aMAL8P1.149_1	PF3D7_0802700
aMAL8P1.15_0	CATCTATATGTTTCTTGTCTTATCATCATACTGTCATTTTACCTTATATTTAAATTGGTGGGCTGACACT	Pf3D7_08_v3	1214074	PF3D7_0828100	MAL8P1.15	NA	aMAL8P1.15_0	PF3D7_0828100
aMAL8P1.15_1	GTACAGGAAAAATTTATTGGACAAGATCAAACATATGGTCAACTGAATGAAAATAACCCAGAACAAAATA	Pf3D7_08_v3	1213632	PF3D7_0828100	MAL8P1.15	NA	aMAL8P1.15_1	PF3D7_0828100
aMAL8P1.150_0	CGAGTATTTAAAATCGTATGATAACAAAGACGAGAACTATGAGCGTATAAATAACCTGAGCAGAAATTAT	Pf3D7_08_v3	180583	PF3D7_0802600	MAL8P1.150	NA	aMAL8P1.150_0	PF3D7_0802600
aMAL8P1.150_1	TATGTTTGGATTACCACCATTATATCATTGTGACGATACAATAAGAGCTTTGCTTACTTGCTTTAGATTA	Pf3D7_08_v3	182901	PF3D7_0802600	MAL8P1.150	NA	aMAL8P1.150_1	PF3D7_0802600
aMAL8P1.150_2	GAGAAAAAATCATTCGAGGAAGTGTGATTTCTGCAAAGGTAATTTTATGAACACCACATATGTGAATAAT	Pf3D7_08_v3	185355	PF3D7_0802600	MAL8P1.150	NA	aMAL8P1.150_2	PF3D7_0802600
aMAL8P1.150_3	TTCAGTAAACAAATCATCTCAGTACAAAACGAAACAGTAAAATCTTCAGTATTCCCATCAAATAGCACAA	Pf3D7_08_v3	187114	PF3D7_0802600	MAL8P1.150	NA	aMAL8P1.150_3	PF3D7_0802600
aMAL8P1.151_0	TTAGTAGGTCGACGAAGTAATAAATATGCAGGTACACGATTTAGGAAAAGAGGTTTAAATTCTTATGGAT	Pf3D7_08_v3	178174	PF3D7_0802500	MAL8P1.151	NA	aMAL8P1.151_0	PF3D7_0802500
aMAL8P1.151_1	CAATATGCAGGATCAACAGCACACAAAAAATATACTCCTGGTCAACATTCCAATTTTTTTATTCAATCAA	Pf3D7_08_v3	177450	PF3D7_0802500	MAL8P1.151	NA	aMAL8P1.151_1	PF3D7_0802500
aMAL8P1.151_2	AAAACAGTAACTACGTCCACGACCATCTTGATAATTTTAATGTCTTGAAGGATAAAATAGAAAACTCCAT	Pf3D7_08_v3	174699	PF3D7_0802500	MAL8P1.151	NA	aMAL8P1.151_2	PF3D7_0802500
aMAL8P1.152_0	ATGATGATATATCCATGTCTCCCAAAAAGAAAAAGGCTAAATATAACAACACAGGTAAGGATAAAAACGA	Pf3D7_08_v3	172262	PF3D7_0802400	MAL8P1.152	NA	aMAL8P1.152_0	PF3D7_0802400
aMAL8P1.152_1	GAATATGACCAAATGAAACCTGAACAGGACGAACCAATAAATATACAAACTGATGTAAAAGATGAAAATG	Pf3D7_08_v3	173188	PF3D7_0802400	MAL8P1.152	NA	aMAL8P1.152_1	PF3D7_0802400
aMAL8P1.153_0	GAAATAGATGAAAAGGGAAAGAGGGATGATAAAATAGGAACTGTGTTAAATGATGAGAATGTAAAAAGGA	Pf3D7_08_v3	158702	PF3D7_0802100	MAL8P1.153	NA	aMAL8P1.153_0	PF3D7_0802100
aMAL8P1.153_1	AGGATGGTATGGATTGTGACATGTTAGTACGTGATTCTTCAAAAAGGGTTAATAAAAGTAGGAATAAAAA	Pf3D7_08_v3	157684	PF3D7_0802100	MAL8P1.153	NA	aMAL8P1.153_1	PF3D7_0802100
aMAL8P1.153_2	TAATGTGATAGGACTTGCTAATAGTATTTCTACAGGTAATTCTACAGGTAATTCTACAGAATGTGTAAAG	Pf3D7_08_v3	154449	PF3D7_0802100	MAL8P1.153	NA	aMAL8P1.153_2	PF3D7_0802100
aMAL8P1.153_3	CTTGGACAAGAATAAAACGAGTAGTGATAACAAGAGGAAAGCAAAAGTAACTAGAAAAACGAATGATATA	Pf3D7_08_v3	152157	PF3D7_0802100	MAL8P1.153	NA	aMAL8P1.153_3	PF3D7_0802100
aMAL8P1.154_0	AAAAAGAAATAGACGATGGACTTTCAAGAGAAGGAGAAGGAGACCAACACGAAGAAGAAATAAACCAAAT	Pf3D7_08_v3	130473	PF3D7_0801900	MAL8P1.154	NA	aMAL8P1.154_0	PF3D7_0801900
aMAL8P1.154_1	TATCATATAAACACCATAAAAGATGAGAAAAAGAACAGAATAAAAGTAGCAATAGTTGGAGCAGGTATGG	Pf3D7_08_v3	131444	PF3D7_0801900	MAL8P1.154	NA	aMAL8P1.154_1	PF3D7_0801900
aMAL8P1.154_2	CTAAAGAGGATAAATCAAGTAAACATGAGGATAACCCATTCGAATTTGTAAAAGCTGAGCAAAACATAAA	Pf3D7_08_v3	133458	PF3D7_0801900	MAL8P1.154	NA	aMAL8P1.154_2	PF3D7_0801900
aMAL8P1.154_3	AGTTAATTCTTATCTGAGCGGTAAAAGGGAAGCCTATAGAATCATTGAACGTCTTAATAAGGTGATATAT	Pf3D7_08_v3	134935	PF3D7_0801900	MAL8P1.154	NA	aMAL8P1.154_3	PF3D7_0801900
aMAL8P1.155_0	CGACATTTTACACTTTTGTCATATGGGAGATGCCACAGGTTTATGTATTAACAAATACATACAAATGTTT	Pf3D7_08_v3	NA	NA	NA	aMAL8P1.155_0	NA	NA
aMAL8P1.156_0	AAATATGAATGGGGTAAAGGAAAAGATGGACTGGTTTATGAAGTGATGAAAAATATAGTGCAAGATAATC	Pf3D7_08_v3	121956	PF3D7_0801800	MAL8P1.156	NA	aMAL8P1.156_0	PF3D7_0801800
aMAL8P1.156_1	TATATAAAACCCGGTGTTATCCATTCCTATATTTCTGGTCATTGTTTAGAGTGTATGACAAATTCTGATC	Pf3D7_08_v3	119451	PF3D7_0801800	MAL8P1.156	NA	aMAL8P1.156_1	PF3D7_0801800
aMAL8P1.157_0	CAGGGTTTTTAAAAGATATAAGGCACCACTATATACAAAAGGAACTCACCAAAATAGGTAAAAGTTACAA	Pf3D7_08_v3	113655	PF3D7_0801700	MAL8P1.157	NA	aMAL8P1.157_0	PF3D7_0801700
aMAL8P1.157_1	TGACGCTCAAAATGAAGACAAAAAAATGATGTATGCGAAAAATGATAGCAGTGAAGATTCGGTTATTTAT	Pf3D7_08_v3	114865	PF3D7_0801700	MAL8P1.157	NA	aMAL8P1.157_1	PF3D7_0801700
aMAL8P1.157_2	ACACAGTTTATCATGTTCCAATATCACCAAACAAACAATAAACGAAAATCGAATGCACTCTCGTAATAAT	Pf3D7_08_v3	116167	PF3D7_0801700	MAL8P1.157	NA	aMAL8P1.157_2	PF3D7_0801700
aMAL8P1.158_0	GTGAAATAGAGGAAAAGTTTATATACCTCTTTGTGTGTTCATTAATGAAATATGGAAATGGTCTTATAAG	Pf3D7_08_v3	NA	NA	NA	aMAL8P1.158_0	NA	NA
aMAL8P1.16_0	GTGATGAAGATGGTGTTGTATCATCTGAAAATATTAAGCTCCTTGAAAGACAGACAAAAAATAAATACGT	Pf3D7_08_v3	1210714	PF3D7_0828000	MAL8P1.16	NA	aMAL8P1.16_0	PF3D7_0828000
aMAL8P1.160_0	GATATACCCAATTTAAAAATATCGAGATCCTTGTCAACCTATGAAAACACAGAACAAACAAAAAAGGGAA	Pf3D7_08_v3	83368	PF3D7_0800900	MAL8P1.160	NA	aMAL8P1.160_0	PF3D7_0800900
aMAL8P1.161_0	ATCATATTATTCATAATAGGTAGTGTAACTTGTACTTGTGCTTGCGTATCTATGGTATATAGTACAATCG	Pf3D7_08_v3	80505	PF3D7_0800800	MAL8P1.161	NA	aMAL8P1.161_0	PF3D7_0800800
aMAL8P1.162_0	ATGGCTGTTGAAATGAATACCCCAGTATCCAAAAAGGGGGTAAGCTCTACTGCATATTCCATATATTTTA	Pf3D7_08_v3	71716	PF3D7_0800700	MAL8P1.162	NA	aMAL8P1.162_0	PF3D7_0800700
aMAL8P1.162_1	GGATAAAAGAAGAAGATAAATATAAAGATGCTATGGATATAATGGAAAAGGATGAAATATATGAAGATGA	Pf3D7_08_v3	68150	PF3D7_0800700	MAL8P1.162	NA	aMAL8P1.162_1	PF3D7_0800700
aMAL8P1.162_2	GAAGAAGATGAATGTATAAATTTAATAGAGATGGAAGAAAATGAAGAATATTTGGAAGAATTAAAAGAAT	Pf3D7_08_v3	67347	PF3D7_0800700	MAL8P1.162	NA	aMAL8P1.162_2	PF3D7_0800700
aMAL8P1.163_0	AAATGACCTTATAAATATATGGAGTCATGTGGTTGGAATTAATAGAGGAGAAATAGATGAACTGACAGAT	Pf3D7_08_v3	61477	PF3D7_0800600	MAL8P1.163	NA	aMAL8P1.163_0	PF3D7_0115100 PF3D7_0800600
aMAL8P1.164_0	ATCAAGTTAGTATTCAAGTTAGTAGTTATGTTAGTGATGTTGTTAGTAGTAATGTTAGTGATCATGTTAG	NA	NA	NA	NA	aMAL8P1.164_0	NA	NA
aMAL8P1.164_1	GATGTTAATAGTCATGTTAGTGATCATGATAGTAGTAATGTTAGTGATGTTGTTAGTAGTCATGTTACTG	Pf3D7_08_v3	NA	NA	NA	aMAL8P1.164_1	NA	NA
aMAL8P1.17_0	CCGTATTTAGTCATGTTGAAGGGAATATTGAAGATGTCTTAAAAGAGAAGAAAATCAATGTGGCTTTTTA	Pf3D7_08_v3	1207755	PF3D7_0827900	MAL8P1.17	NA	aMAL8P1.17_0	PF3D7_0827900
aMAL8P1.17_1	ATATATGCACCATGGTGTGGTCACTGTAAAAAATTAGAACCCGTTTATGAAGACTTAGGAAGAAAATTAA	Pf3D7_08_v3	1207036	PF3D7_0827900	MAL8P1.17	NA	aMAL8P1.17_1	PF3D7_0827900
aMAL8P1.18_0	AACTTCCCATTGATTTCTTCAAATTAGGAGATCAAGTTAGAGCAAAAGTTGTACATGTACAAAACCATTT	Pf3D7_08_v3	1192468	PF3D7_0827600	MAL8P1.18	NA	aMAL8P1.18_0	PF3D7_0827600
aMAL8P1.18_1	GGAGCAAAATGCAAACAATGAACAATTTCTAAAAGAGATAGGAACGGATGTAACAAATAATGAGAATAAC	Pf3D7_08_v3	1191156	PF3D7_0827600	MAL8P1.18	NA	aMAL8P1.18_1	PF3D7_0827600
aMAL8P1.18_2	TATTATAAAAGGAAAAGGAAAATGATAAACATGGAAGAACTAAAAGACGTACAACCAGAAAAGGAGGAAG	Pf3D7_08_v3	1188474	PF3D7_0827600	MAL8P1.18	NA	aMAL8P1.18_2	PF3D7_0827600
aMAL8P1.19_0	TGGATATTGAAGCGAACACTGTGGTAAATGAAATGAGTAATGTGACGAATATGAATAATGACAATGATAA	Pf3D7_08_v3	1169713	PF3D7_0827000	MAL8P1.19	NA	aMAL8P1.19_0	PF3D7_0827000
aMAL8P1.19_1	ATCTCTGGAAAATATATAAACGCAACCACACAAAAAGATACAAACACATTACATAACACTGCTAAACAAA	Pf3D7_08_v3	1167737	PF3D7_0827000	MAL8P1.19	NA	aMAL8P1.19_1	PF3D7_0827000
aMAL8P1.2_0	GAGTCAATTTATAAAAACTATCAACTGTACTTCCGTTTTACCGTCATGTAATGAGAGTGAAAAAAATGTA	Pf3D7_08_v3	1321751	PF3D7_0831000	MAL8P1.2	NA	aMAL8P1.2_0	PF3D7_0831000
aMAL8P1.2_1	AAAGATGAGTATGTTAATAAGATATGGAATGAATGTCTTGATTTAATTGAAACAAGTGGAATGAGTATGA	Pf3D7_08_v3	1322232	PF3D7_0831000	MAL8P1.2	NA	aMAL8P1.2_1	PF3D7_0831000
aMAL8P1.20_0	GAAAAGGTTGGGGATTAGAATTAGGAAGGGAAGAAGACAGTAGTAATATGTTACATAATATTACAAGTAA	Pf3D7_08_v3	1165569	PF3D7_0826900	MAL8P1.20	NA	aMAL8P1.20_0	PF3D7_0826900
aMAL8P1.20_1	CAACCATCTTTAAATACCATAACAAAAGAAAGTAGGAATAGCAAATTGATCGGCTTAAAACAACATATAG	Pf3D7_08_v3	1166834	PF3D7_0826900	MAL8P1.20	NA	aMAL8P1.20_1	PF3D7_0826900
aMAL8P1.200_0	TTGAGGAACAATGTGTTGGTGCAGTAATAAGCAAAATTACTACCAAATGTAAAAATGATGAAACAATCAC	Pf3D7_08_v3	304062	PF3D7_0805400	MAL8P1.200	NA	aMAL8P1.200_0	PF3D7_0805400
aMAL8P1.201_0	TATGATGATATTGTTTTCAGTACAACCAAAGAGAACAATTTTTCATTCAGTTTAGGGGCTATCGATATGA	Pf3D7_08_v3	307043	PF3D7_0805500	MAL8P1.201	NA	aMAL8P1.201_0	PF3D7_0805500
aMAL8P1.201_1	AATAACGTTACATATTGTATATGGGATAGTAAGAAATTAAAAGTGCAAGATTTACTGTCAATGAACGAAG	Pf3D7_08_v3	306521	PF3D7_0805500	MAL8P1.201	NA	aMAL8P1.201_1	PF3D7_0805500
aMAL8P1.202_0	AAGATCACACCGTTTTGCAAGTTATAGTTGGTTCTCTTGTAGGTATAGGTTTTGGATTTATTTTCTATTT	Pf3D7_08_v3	312854	PF3D7_0805600	MAL8P1.202	NA	aMAL8P1.202_0	PF3D7_0805600
aMAL8P1.203_0	GAAGAAGAATATGAAAAGTTAGGGAATGAAAGAAGAGATGTACAAAATATGAATGATGCTGAAGATGTGT	Pf3D7_08_v3	318549	PF3D7_0805700	MAL8P1.203	NA	aMAL8P1.203_0	PF3D7_0805700
aMAL8P1.203_1	TATTATGAATAACTTGTGTGAAAGGATAGAACCAAGTTATATTGACTCAACGTCCAAGAGAGATAGTGAA	Pf3D7_08_v3	316693	PF3D7_0805700	MAL8P1.203	NA	aMAL8P1.203_1	PF3D7_0805700
aMAL8P1.203_2	TGATAAGTTTATGCTTGGTGTGTTCTTCTTTTGGATTTGGACAAACGGAAATTTATGGAAATGTTCAGAT	Pf3D7_08_v3	314539	PF3D7_0805700	MAL8P1.203	NA	aMAL8P1.203_2	PF3D7_0805700
aMAL8P1.204_0	TAGGAAATTCATTTATTGCAACCGACTTTTTTGATAGATGGGGAAGATATTTATATGCCACAGAAAGATT	Pf3D7_08_v3	1333538	PF3D7_0831200	MAL8P1.204	NA	aMAL8P1.204_0	PF3D7_0831200
aMAL8P1.204_1	AAGGGATCAAGGAGTAGATGTATATATGAGACTAAAAAGAGCAGAAGGAATGTGTATTTTAGGAAAATTA	Pf3D7_08_v3	1336110	PF3D7_0831200	MAL8P1.204	NA	aMAL8P1.204_1	PF3D7_0831200
aMAL8P1.205_0	AAGTTGATGAATGGGATTTAGGACATGAAAAAGAAAAAGATAAATGGGTATTTGTAGAGGGATATGACTA	Pf3D7_08_v3	1341000	PF3D7_0831300	MAL8P1.205	NA	aMAL8P1.205_0	PF3D7_0831300
aMAL8P1.205_1	GTACCAAGAAGAACTGAAAAACGAAGGTGATAAGGAAGAATTGATAAATAAGAGAGATAACAAAAGGAAT	Pf3D7_08_v3	1341532	PF3D7_0831300	MAL8P1.205	NA	aMAL8P1.205_1	PF3D7_0831300
aMAL8P1.206_0	GAGTCAAATAATACTGATCAAGCTGATGTCAATTATCTATCGATGCCTATACAAATACCTTACTTAAGAA	Pf3D7_08_v3	1344899	PF3D7_0831400	MAL8P1.206	NA	aMAL8P1.206_0	PF3D7_0831400
aMAL8P1.207_0	ATTTAAGAAAAATTTTCGCGAATATATATAAAGAATTGAAGAATGGGAAGAAGTGGGCGGAAGCAAAAGA	Pf3D7_04_v3	1157069	PF3D7_0425800	PFD1235w	NA	aMAL8P1.207_0	PF3D7_0425800
aMAL8P1.207_1	CATGTGATGCATATAAGAAGGAAATAGAAAAATGGGAAAAACAATGGAAAACAGTATCAGCTATATACCA	Pf3D7_04_v3	1159655	PF3D7_0425800	PFD1235w	NA	aMAL8P1.207_1	PF3D7_0425800
aMAL8P1.207_2	TGCAGCAAAATATGAAGCAGAAAACATAAAGAAACTGTATGAAGAAAATAACAACCGAAAAGATCAGGAA	Pf3D7_04_v3	1160598	PF3D7_0425800	PFD1235w	NA	aMAL8P1.207_2	PF3D7_0425800
aMAL8P1.207_3	AAGTTATAATACTACAAACAAAAATATGGATTACAATGCACACACAAAATTAAATCCCACGTACGGCTAC	Pf3D7_04_v3	1162110	PF3D7_0425800	PFD1235w	NA	aMAL8P1.207_3	PF3D7_0425800
aMAL8P1.207_4	TTGGCATAAATATAAAGTGGATAAAGAAATAGAGGAAAAGGAAAAACAGGCAGCACAAAATCATCTAGTT	Pf3D7_04_v3	1163616	PF3D7_0425800	PFD1235w	NA	aMAL8P1.207_4	PF3D7_0425800
aMAL8P1.207_5	AATCTTAAAAACATAATAAAAACTTGTCAAAACGTACCTAGTGGCAAACCAGATACACCGTGTCAAAAAT	Pf3D7_04_v3	1165330	PF3D7_0425800	PFD1235w	NA	aMAL8P1.207_5	PF3D7_0425800
aMAL8P1.208_0	ACGATCCACAAATGAAAGAAGTAATGGTTAAATTCAGTAAACAGACACAACAGAGATCTCATGAATATGA	Pf3D7_04_v3	42924	PF3D7_0400300	PFD0015c	NA	NA	NA
aMAL8P1.209_0	ATAGAGATATGTGCGAAAAGTTGAAAAATGATAATGAGCGGTTAGCCAAATTAAAAGAAGAGTGGGAAAA	Pf3D7_12_v3	1702630	PF3D7_1240300	PFL1950w	NA	aMAL8P1.209_0	PF3D7_0701000 PF3D7_1101000 PF3D7_1240300 PF3D7_0600200 PF3D7_0600600
aMAL8P1.21_0	ATTGAAGAAAGCGATTATGAGAATAGCGAGGCACATTCAAGATATTATGAAGAAACAGATGAAGAAGAAA	Pf3D7_08_v3	1158025	PF3D7_0826600	MAL8P1.21	NA	aMAL8P1.21_0	PF3D7_0826600
aMAL8P1.210_0	TTTTGTTGGTTTTGATTTACATCATCCTTCTTCGTTTCCCATGGCGTTCCTATTTCAAATCTTTTTTATT	Pf3D7_11_v3	NA	NA	NA	aMAL8P1.210_0	aMAL8P1.210_0	PF3D7_1039400 PF3D7_0101500
aMAL8P1.211_0	TCCACAAATAATGTACATATATCACTATATTTTGTTATACTGCAAGAAAATGGCGAGATGTAGTGCTGTT	Pf3D7_11_v3	NA	NA	NA	aMAL8P1.211_0	aMAL8P1.211_0	PF3D7_0701000
aMAL8P1.213_0	ATCATTATAATGATAGCATGTGTAGTTGTGGGTTTAATTGATAATTTTCCTATATTTCCTCATCTATGTA	Pf3D7_07_v3	48924	PF3D7_0700800	MAL8P1.213	NA	aMAL8P1.213_0	PF3D7_0700800
aMAL8P1.215_0	CAGAAGGTTCTAATAAAGAAGATTATGTAAAATATAATGTTGTTACAACCGAGAAAAAATGTAAAAATAT	Pf3D7_07_v3	43676	PF3D7_0700600	MAL8P1.215	NA	aMAL8P1.215_0	PF3D7_0700600
aMAL8P1.216_0	TGATTTTGAAGGAACTGCAAAAAATACCTCATTTTGTAGTACGATACTGCGTGGTAAGGATACTAATTTT	Pf3D7_07_v3	40537	PF3D7_0700500	MAL8P1.216	NA	aMAL8P1.216_0	PF3D7_0700500
aMAL8P1.217_0	AAGCTGCTATCCTTGGTTCATTTCCAGATGCTGCTAAGAATTGCATCTTGTCTATTTCTATAATTAATAT	Pf3D7_07_v3	37163	PF3D7_0700400	MAL8P1.217	NA	aMAL8P1.217_0	PF3D7_0700400
aMAL8P1.218_0	CACCAAAGGAACACCCAATAAAAATACATAGATCATTATGCGAATGTGAATTATATATGCCAAATTATGA	Pf3D7_07_v3	34405	PF3D7_0700300	MAL8P1.218	NA	aMAL8P1.218_0	PF3D7_0700300
aMAL8P1.219_0	AAAGAGGCTCTTGAGGGTTTAAAAAGTATTGGTGGTCTTAAGTTGTTACTTCAGGACAAATTTACAGAAT	Pf3D7_07_v3	30835	PF3D7_0700200	MAL8P1.219	NA	aMAL8P1.219_0	PF3D7_0700200
aMAL8P1.22_0	GTACGAATATATTGACTGATCCGATTAAAGAAGGATATTTTGATATTCCCACACAAGAAGAAGAACTAAA	Pf3D7_08_v3	1148635	PF3D7_0826400	MAL8P1.22	NA	aMAL8P1.22_0	PF3D7_0826400
aMAL8P1.220_0	GAGTGAAAAAGAATGATAATGGTATTGGATGGGAAGAGAAAAATGATAGTGAAGAATGCAAGAGTATAAA	Pf3D7_07_v3	21832	PF3D7_0700100	MAL8P1.220	NA	aMAL8P1.220_0	PF3D7_0700100
aMAL8P1.220_1	TAAACAGCTGGAGAAAGAAAATAAAGAAAATGGTGTGAATGACGACGACTATAACAACGATGTAACAACT	Pf3D7_07_v3	22109	PF3D7_0700100	MAL8P1.220	NA	aMAL8P1.220_1	PF3D7_0700100
aMAL8P1.220_2	TTGAAGAAAAAGCAACATCTTGTAAAGACAAAAATAGTGACAAACAAACAAAAGCATCCTGTGAAGAATC	Pf3D7_07_v3	25387	PF3D7_0700100	MAL8P1.220	NA	aMAL8P1.220_2	PF3D7_0700100
aMAL8P1.220_3	AACATCTTGTAAAGACAAAAATAGTGACAAACAAACAAAAGCATCCTGTGAAGAATCCACCCCCCCTGAT	Pf3D7_07_v3	25400	PF3D7_0700100	MAL8P1.220	NA	aMAL8P1.220_3	PF3D7_0700100
aMAL8P1.23_0	TACTATACATTATCAGATAACGACATTTTAATGAACATTTTGAGGGATTCTATTCCACCACACATGATGA	Pf3D7_08_v3	1137389	PF3D7_0826100	MAL8P1.23	NA	aMAL8P1.23_0	PF3D7_0826100
aMAL8P1.23_1	GAAGGTTATGATCAAGAATTTATAGAAACGAATGAGCAAAAGGAGATATATATAAAAAGGAAGCGAGAAG	Pf3D7_08_v3	1136066	PF3D7_0826100	MAL8P1.23	NA	aMAL8P1.23_1	PF3D7_0826100
aMAL8P1.23_10	TCAAATAATGATGGAGCAAATACTACAGCTACAAATAACAGAAGTGTAAGTGATCGAAATGCACAAAATA	Pf3D7_08_v3	1119227	PF3D7_0826100	MAL8P1.23	NA	aMAL8P1.23_10	PF3D7_0826100
aMAL8P1.23_11	TCTGATAGTTTAGAACAAAAATTAATTGCCTTCTATAGAGTTATCACCATACTATTTAATGCACCCACAC	Pf3D7_08_v3	1116404	PF3D7_0826100	MAL8P1.23	NA	aMAL8P1.23_11	PF3D7_0826100
aMAL8P1.23_12	TCTTCAAAAGAATTATTGAAAAGTAAGTTAATAAGGGCTATCATGGAAGGAAAAGAAGGATTCGGTTTCA	Pf3D7_08_v3	1113374	PF3D7_0826100	MAL8P1.23	NA	aMAL8P1.23_12	PF3D7_0826100
aMAL8P1.23_2	GAAATCGAAATTTAAGAGATATTTCTCTAATTCCGAGGAATCTATAAAACGATCACTAAGGAAGAGCAAT	Pf3D7_08_v3	1133751	PF3D7_0826100	MAL8P1.23	NA	aMAL8P1.23_2	PF3D7_0826100
aMAL8P1.23_3	ACAAAATGTATGATGAATGTACCTCTTGTTAGTAAACCTATACAAGAAAATAGTTACCTAGAAAGAAATC	Pf3D7_08_v3	1133114	PF3D7_0826100	MAL8P1.23	NA	aMAL8P1.23_3	PF3D7_0826100
aMAL8P1.23_4	ATTAGAAGAATGGGGATTAATGGGATTTGATGAAAAAACTATTTATGATTGCCTGAACTATTCAGGTACA	Pf3D7_08_v3	1130790	PF3D7_0826100	MAL8P1.23	NA	aMAL8P1.23_4	PF3D7_0826100
aMAL8P1.23_5	TAATGCATCAACAAAGAAAGCCAAGGAGGAACTGATTAGTAATAACGACATAAATGTGGAAAAAGAAATT	Pf3D7_08_v3	1127424	PF3D7_0826100	MAL8P1.23	NA	aMAL8P1.23_5	PF3D7_0826100
aMAL8P1.23_6	TATACCTGTTAAATGCTTTATGAAAAAGGATGATTTGGAGGTTATTGAAAACCCTAAATTCGCCAATGCT	Pf3D7_08_v3	1127046	PF3D7_0826100	MAL8P1.23	NA	aMAL8P1.23_6	PF3D7_0826100
aMAL8P1.23_7	CACAGGATGAAGAAAATGACGAAGAGGAAGGAAATAATGAAAACGAAACCTTATTTAATGATGAGTATTA	Pf3D7_08_v3	1124155	PF3D7_0826100	MAL8P1.23	NA	aMAL8P1.23_7	PF3D7_0826100
aMAL8P1.23_8	CCTCCATTACCAACATCAAACAATAATACAAATATTAGAGCAAGCTGGAACAATAGAAATATAAATCGTC	Pf3D7_08_v3	1121402	PF3D7_0826100	MAL8P1.23	NA	aMAL8P1.23_8	PF3D7_0826100
aMAL8P1.23_9	GTATACGATTTATAAGAACATTAACTGACGACATGATAGAAGAAGCGAGAAACCTAAGATTGGTAATATT	Pf3D7_08_v3	1119349	PF3D7_0826100	MAL8P1.23	NA	aMAL8P1.23_9	PF3D7_0826100
aMAL8P1.24_0	GACAGATATGAAAGAGAATACACAAGTAGATAAGAAAAAGCATATATCCATAAGTAATGAAACATCAAGT	Pf3D7_08_v3	1109842	PF3D7_0826000	MAL8P1.24	NA	aMAL8P1.24_0	PF3D7_0826000
aMAL8P1.24_1	AACGGTAAATAGTTCCAAAAATAGTTGTAAGTTGAAAAATAGGGTTAATAATAATGGTAGGAAGAAGGGG	Pf3D7_08_v3	1111330	PF3D7_0826000	MAL8P1.24	NA	aMAL8P1.24_1	PF3D7_0826000
aMAL8P1.25_0	TATTTAGAAAAGAAAGCAGGAGAATTAAAAAATATTCTGGAACGAAGAGGTAATGAAAACGCGAAAGAAG	Pf3D7_08_v3	1104272	PF3D7_0825800	MAL8P1.25	NA	aMAL8P1.25_0	PF3D7_0825800
aMAL8P1.25_1	GAAAATGATGAAGATCAACAAGGAGGGTATGATAAAATGGAAGAAAATGAAAAAGAAGATACTCAAATGG	Pf3D7_08_v3	1105016	PF3D7_0825800	MAL8P1.25	NA	aMAL8P1.25_1	PF3D7_0825800
aMAL8P1.25a_0	TGACACTCAACATGTGTCGAATGAAAGCAGAAGGAGATATATGGAAAAACAAATGTTATTTTATAACGAT	Pf3D7_08_v3	1096955	PF3D7_0825400	MAL8P1.25a	NA	aMAL8P1.25a_0	PF3D7_0825400
aMAL8P1.26_0	CTTCAACCCTAAAATCGTTACTGCTATATTGTTGTGTTCATGTTATTTTCTATATAACACGTTTGGTAGT	Pf3D7_08_v3	1095446	PF3D7_0825300	MAL8P1.26	NA	aMAL8P1.26_0	PF3D7_0825300
aMAL8P1.27_0	TGCGCCAAAATGGAAATATTGTATCACAGCTATTTAATTTAAAAGCTAAAAGGAAAAATGAAGGTGGAAC	Pf3D7_08_v3	1094416	PF3D7_0825200	MAL8P1.27	NA	aMAL8P1.27_0	PF3D7_0825200
aMAL8P1.28_0	TCGATATGGATGCTTATGAATTGTTAGATGTGTTCCGAAAAAAGGAAAAGTTTTATGATAGTAATTGTAA	Pf3D7_08_v3	1093085	PF3D7_0825100	MAL8P1.28	NA	aMAL8P1.28_0	PF3D7_0825100
aMAL8P1.29_0	TTTATCCAAGATGAAAAAAGGAATAGGGAAAGAGAAAGAGCAGATAATAAGAACAAGGAAAACATATCCT	Pf3D7_08_v3	1086096	PF3D7_0825000	MAL8P1.29	NA	aMAL8P1.29_0	PF3D7_0825000
aMAL8P1.29_1	TATAATATTGATGCCAACCTTTCAGATGGTATATCGAATGATGAGGCAAACCTGAAAAATGTTACAAATT	Pf3D7_08_v3	1087848	PF3D7_0825000	MAL8P1.29	NA	aMAL8P1.29_1	PF3D7_0825000
aMAL8P1.29_2	TTATTTTAACAAATAGTGAAAAGAGTTATGAACAAAAATGTGGTGAACACTCCAAAAGGGGCGAAGAAAT	Pf3D7_08_v3	1089868	PF3D7_0825000	MAL8P1.29	NA	aMAL8P1.29_2	PF3D7_0825000
aMAL8P1.3_0	GAAGTATGTGCGGAAGAAGAAGATGGTGAAAATGAAATAAGAATAACAATGAAAACCAATTTAAAACCAG	Pf3D7_08_v3	1307574	PF3D7_0830700	MAL8P1.3	NA	aMAL8P1.3_0	PF3D7_0830700
aMAL8P1.30_0	CATGAAAAAGGAGAAAATTTAGCAAGCTACGAAATAGATAAAAAATATGATACAAAGCTTGAGAGAAACC	Pf3D7_08_v3	1071006	PF3D7_0824700	MAL8P1.30	NA	aMAL8P1.30_0	PF3D7_0824700
aMAL8P1.30_1	ATATAACAGAAAAGAAGTGGTTATAGAGGAGTTGCATAAAGTTGGAGAATCATATGTATGGAAAGAAGTA	Pf3D7_08_v3	1073542	PF3D7_0824700	MAL8P1.30	NA	aMAL8P1.30_1	PF3D7_0824700
aMAL8P1.300_0	TTATATTCCTTTATAAATGAATCAAAATCAAACAGTTATAAAAACACGGACGTTTTACACTTGATAAAAT	Pf3D7_08_v3	385726	PF3D7_0807400	MAL8P1.300	NA	aMAL8P1.300_0	PF3D7_0807400
aMAL8P1.31_0	GAAGATATTCCGTGTGATTTGTTAAGAAAGAAGTATAAGGAGTTATTTGTACCAACTATAAGTGTATTAG	Pf3D7_08_v3	1068605	PF3D7_0824600	MAL8P1.31	NA	aMAL8P1.31_0	PF3D7_0824600
aMAL8P1.310_0	TAGGAAGAGCCGTAATCGAAAATACAAAAAGCCACGTTGCTAATATCGCTAAGCAGCCACAAACAAGTTA	Pf3D7_08_v3	NA	NA	NA	aMAL8P1.310_0	NA	NA
aMAL8P1.32_0	AGAAGAGCCAAAGCTTGATTTAACCGAAAACAAAATTGATATTGAAGAGAAGAATAATAACATGAGTGAG	Pf3D7_08_v3	1063864	PF3D7_0824400	MAL8P1.32	NA	aMAL8P1.32_0	PF3D7_0824400
aMAL8P1.32_1	AATTCTCAAACCTATTAATTCAATGAGTAATGTTGCAATAGTTAGTAGTTTTGGTTCAACACTCCTTCGA	Pf3D7_08_v3	1062367	PF3D7_0824400	MAL8P1.32	NA	aMAL8P1.32_1	PF3D7_0824400
aMAL8P1.320_0	ATGTATAATAAAAAATTATTATCCCTTTATAAAGCAGGCATAATATGCTTCTCATCTAATTATATATTGA	Pf3D7_07_v3	50021	PF3D7_0700900	MAL8P1.212	NA	aMAL8P1.320_0	PF3D7_0700900
aMAL8P1.33_0	AATTATAAAAAACAAAGAAGCAAAAAACTTAAGGGGGAAGGATATGGAGGACATGGAGGAAATGTTATAT	Pf3D7_08_v3	1060715	PF3D7_0824300	MAL8P1.33	NA	aMAL8P1.33_0	PF3D7_0824300
aMAL8P1.33_1	CCCACATATGGAAGTTATAGGAACGTCTGCAAAATTTGGTTTAGGTATCAAATTACTTAGTAGAAAAATT	Pf3D7_08_v3	1059549	PF3D7_0824300	MAL8P1.33	NA	aMAL8P1.33_1	PF3D7_0824300
aMAL8P1.330_0	GTAAGTCATGGACTATATGATGGAGCACTCGAAATTGGTGTACCATATTTTGATGACGTTGTAGAAAATG	Pf3D7_07_v3	NA	NA	NA	aMAL8P1.330_0	NA	NA
aMAL8P1.335_0	GTTCTTACTGATGTTGTTAGTAGTGATATTAGTAGTGATGTTAGTAGTCATGTAAGTAATCATGAAAGTG	Pf3D7_07_v3	NA	NA	NA	aMAL8P1.335_0	NA	NA
aMAL8P1.335_1	AGTGATCATGTTAGTAGTAATGTTGGTAGTAGTCATGTTAGTAATGATGTTAGTAGTAATGTTAGTAGTC	NA	NA	NA	NA	aMAL8P1.335_1	NA	NA
aMAL8P1.34_0	AACAAAAAGTGGGAAGAAGAGGGAAGATTTTAATGAAGAAGCAGAAAAGGAAATTATAACTGAAGATGAA	Pf3D7_08_v3	1056042	PF3D7_0824200	MAL8P1.34	NA	aMAL8P1.34_0	PF3D7_0824200
aMAL8P1.34_1	CTTAAGACACTGTAGGACTATGTTGGTTGAAAAGGAAAACGAAAACAATGTTGAATTTATAGAAACGAAA	Pf3D7_08_v3	1058802	PF3D7_0824200	MAL8P1.34	NA	aMAL8P1.34_1	PF3D7_0824200
aMAL8P1.35_0	TTATTGCAATTGATTTTGAGGGGACAAATTTGGGTAGATATGGAAAAGTATGTTTAATGCAGGTTTATGT	Pf3D7_08_v3	1053069	PF3D7_0824100	MAL8P1.35	NA	aMAL8P1.35_0	PF3D7_0824100
aMAL8P1.35_1	ATTGCTCATTTTGTTGATGTTAAGATTGGAGATGTTGTTTTGTGCGTAGTAAGTAATAAATCGATAGATC	Pf3D7_08_v3	1053776	PF3D7_0824100	MAL8P1.35	NA	aMAL8P1.35_1	PF3D7_0824100
aMAL8P1.36_0	ATGTGTGATAAATTTATAAGACCATTTTTATATTACGGTTTCACACCAATGATATTTGGATATGGACTTT	Pf3D7_08_v3	1041894	PF3D7_0823700	MAL8P1.36	NA	aMAL8P1.36_0	PF3D7_0823700
aMAL8P1.37_0	AATTTTTTAAAACATTGTAGACAAAGAAAAATACCCATTTATCGAGTTAACAGGGGAGGCAAAGCTACAT	Pf3D7_08_v3	1040527	PF3D7_0823600	MAL8P1.37	NA	aMAL8P1.37_0	PF3D7_0823600
aMAL8P1.37_1	CAAACAGTAAAGAAAACATATCATCTATAGAACGCACTTTTGATTTGCGCACAACAATAAATAACTTTCA	Pf3D7_08_v3	1040295	PF3D7_0823600	MAL8P1.37	NA	aMAL8P1.37_1	PF3D7_0823600
aMAL8P1.38_0	ATATTTTCCTATGATTGTTCAGGTTGTGGTTTATCTGATGGATATTATTCTACTAAGGGTTGGAATGAAT	Pf3D7_08_v3	1034699	PF3D7_0823400	MAL8P1.38	NA	aMAL8P1.38_0	PF3D7_0823400
aMAL8P1.38_1	GAATGCTTATATTCCGATATTGATATTATGACAGATGACCATAAGGTTACGAGCAATCCTTTTAAAGATA	Pf3D7_08_v3	1035968	PF3D7_0823400	MAL8P1.38	NA	aMAL8P1.38_1	PF3D7_0823400
aMAL8P1.4_0	AAGAAGAAGATAAACGACTTAAGGAAGCATATGAAAGAATATTAAGGAAAAGACGTGGAATTTCAGGAAG	Pf3D7_08_v3	1303939	PF3D7_0830600	MAL8P1.4	NA	aMAL8P1.4_0	PF3D7_0830600
aMAL8P1.4_1	ACAAAAGAGAATCATGGAAACAATTTAGAGAAAGTGAAGAACCTGTATGGAAAAACACACTCGAAAAAAA	Pf3D7_08_v3	1304722	PF3D7_0830600	MAL8P1.4	NA	aMAL8P1.4_1	PF3D7_0830600
aMAL8P1.40_0	ATAATAATTCAAATGATGCTCAAGGAGGAAATAAAAATGTATGGCAAAAACATGTGACAACAGATGGTCA	Pf3D7_08_v3	1023265	PF3D7_0823200	MAL8P1.40	NA	aMAL8P1.40_0	PF3D7_0823200
aMAL8P1.41_0	CTCTCTGAAGATATTGAAGAAAAGTCCATGTACGATGAAATGATTGAAAGACAACCCAAATCAAATAAAA	Pf3D7_08_v3	1018648	PF3D7_0823100	MAL8P1.41	NA	aMAL8P1.41_0	PF3D7_0823100
aMAL8P1.42_0	AGAAAAGGACGGTTGATGAAATTGCAGGAAGATATTTTTAACCTAGGGATACTAATCTTAGAGATATTAT	Pf3D7_08_v3	1016268	PF3D7_0823000	MAL8P1.42	NA	aMAL8P1.42_0	PF3D7_0823000
aMAL8P1.42_1	TCAACATTGTGCGTACACACACAACAAGTATAAACAAGCACCAAATGAAGGCATATATTATTAATACAAA	Pf3D7_08_v3	1014539	PF3D7_0823000	MAL8P1.42	NA	aMAL8P1.42_1	PF3D7_0823000
aMAL8P1.43_0	ACTATAGGTGTTTTAAGAGGTCATAAGAACGCAGTATTACAAGCTAAATGGTTACAGGATGATAATTATA	Pf3D7_08_v3	1006049	PF3D7_0822800	MAL8P1.43	NA	aMAL8P1.43_0	PF3D7_0822800
aMAL8P1.44_0	GTATCTTTTTTTTTCCTTATAACAAGAAAAACCAAAAAAAGAAAAAAAAAAAAAAACGTCCACCTTGTTG	Pf3D7_08_v3	NA	NA	NA	aMAL8P1.44_0	NA	NA
aMAL8P1.45_0	GTTTTCTTGATAAAGCTATGGAGAATAAAAATGCCGAAAATGAATTAGATAAATGGATAGATCCTCAGAG	Pf3D7_08_v3	1002413	PF3D7_0822700	MAL8P1.45	NA	aMAL8P1.45_0	PF3D7_0822700
aMAL8P1.45_1	GTGGAATGTGTTTATAGTCAATGGTCTGAATGGTCAACATGTTCAAAAACATGTATAGAAAATGAATATG	Pf3D7_08_v3	1001745	PF3D7_0822700	MAL8P1.45	NA	aMAL8P1.45_1	PF3D7_0822700
aMAL8P1.46_0	ATACATTAGAAAAATGTAAACGTTTATCCTTATCAACTAACCGGATAGAAAAATTAATACCCATGTCCGG	Pf3D7_08_v3	993648	PF3D7_0822500	MAL8P1.46	NA	aMAL8P1.46_0	PF3D7_0822500
aMAL8P1.47_0	ATGGGTTGGAAGGTAAAAATAGGGAGAAAAATATTTGCAGAAATTGGAAAGATGAAAAATCACAACATGA	Pf3D7_08_v3	991101	PF3D7_0822400	MAL8P1.47	NA	aMAL8P1.47_0	PF3D7_0822400
aMAL8P1.47_1	GGAAACTCCTCAGCAATATGAGCAACATACAAAATAAAATCACAGAATATACAAACAAGGAAAAGGAAAT	Pf3D7_08_v3	992016	PF3D7_0822400	MAL8P1.47	NA	aMAL8P1.47_1	PF3D7_0822400
aMAL8P1.48_0	GAACAAATTGATATAGGTGTGGTTGTAATAAGAGGAAATAGTATATCTTATTGGGAATGTTTAGACAAAG	Pf3D7_08_v3	988295	PF3D7_0822300	MAL8P1.48	NA	aMAL8P1.48_0	PF3D7_0822300
aMAL8P1.49_0	AGTAAAAAGGATAAGCCTTGTTGTTTCATAGATTCTTTGTTGTCCCATTTTTGTATAAAACAGTTTTCAT	Pf3D7_08_v3	983101	PF3D7_0822200	MAL8P1.49	NA	aMAL8P1.49_0	PF3D7_0822200
aMAL8P1.49_1	TCGACGTTGTTTAACATATATCCTTTACTTTCAAAAACACAAAAATGGTTACCTGATGAGTATAAGGATA	Pf3D7_08_v3	984712	PF3D7_0822200	MAL8P1.49	NA	aMAL8P1.49_1	PF3D7_0822200
aMAL8P1.49_2	GGTGATTTCTTCAAATATACCTTAAAAAGTGGCGTATATGAAGTCAACCCTCCTTTTGATATTTTTCTAA	Pf3D7_08_v3	986904	PF3D7_0822200	MAL8P1.49	NA	aMAL8P1.49_2	PF3D7_0822200
aMAL8P1.50_0	AAAAAGTTTCATTTTTGTGGGTAAGAGAGACGAGGATGGTAAAGAAGAACCAGTATTATGTTTCGTCGAT	Pf3D7_08_v3	977892	PF3D7_0821900	MAL8P1.50	NA	aMAL8P1.50_0	PF3D7_0821900
aMAL8P1.51_0	CAAAGAAGAAATAGTAATGGAAACTCTAACAGCATAGTGAAATTTTATGGTGATGATTCTCCTGGATTTA	Pf3D7_08_v3	976401	PF3D7_0821800	MAL8P1.51	NA	aMAL8P1.51_0	PF3D7_0821800
aMAL8P1.52_0	GAAATAAATCAACCTGTCAAAAAAACGTTAATCGCAAAAAATAATAATCCTCCTACTCCTGTAAATAAGG	Pf3D7_08_v3	966352	PF3D7_0821400	MAL8P1.52	NA	aMAL8P1.52_0	PF3D7_0821400
aMAL8P1.53_0	ATGGAGAGCATGCCGAGCGAGACAACAATAAATTCTGAACAATACAAAAGTAAAGAAAGTAATAATATTT	Pf3D7_08_v3	948745	PF3D7_0821000	MAL8P1.53	NA	aMAL8P1.53_0	PF3D7_0821000
aMAL8P1.53_1	CATGAAGAAGATCGAATTAAACTCTTGTGCCAAACTACTCAATGTCTAACAACCAAAATTAATATTAGAC	Pf3D7_08_v3	949576	PF3D7_0821000	MAL8P1.53	NA	aMAL8P1.53_1	PF3D7_0821000
aMAL8P1.54_0	AATCATAAAAGAGGGAACCACAATAATTTAAGTTGTAACACGGGTTTAGAAACAAATTCAGTATCACCTA	Pf3D7_08_v3	943916	PF3D7_0820900	MAL8P1.54	NA	aMAL8P1.54_0	PF3D7_0820900
aMAL8P1.54_1	AAGAAAATAGTAAAAGTAATGATGAACCTATTGAAGGATGTAAAAAATATGAGAAGTCAAAGAAATCTAT	Pf3D7_08_v3	942200	PF3D7_0820900	MAL8P1.54	NA	aMAL8P1.54_1	PF3D7_0820900
aMAL8P1.54_2	CCATAAATTATGACTTACCCGAACAAAACATCCATTCGTCAAATAAACCATGTAACCAAATTAACCTTTT	Pf3D7_08_v3	940817	PF3D7_0820900	MAL8P1.54	NA	aMAL8P1.54_2	PF3D7_0820900
aMAL8P1.55_0	GGAGAGAGACCCGTTTATATTGCATAAACTTATGCCGAAATTTTTTTATACCAGACTTCTTCATATTTAT	Pf3D7_08_v3	937899	PF3D7_0820800	MAL8P1.55	NA	aMAL8P1.55_0	PF3D7_0820800
aMAL8P1.55_1	CTTGTACCCTTCAAAATTCTCCTAGAAGAAAACATACACATGGAAAAGGATTAGAAACTGATTTTTATTC	Pf3D7_08_v3	936505	PF3D7_0820800	MAL8P1.55	NA	aMAL8P1.55_1	PF3D7_0820800
aMAL8P1.56_0	GTCTCCTAAGATGATAAAAAGTTATGTTACCTTGAAATATAAATCCAGATTCTCTGAAATCCTTTCTGCT	Pf3D7_08_v3	929408	PF3D7_0820600	MAL8P1.56	NA	aMAL8P1.56_0	PF3D7_0820600
aMAL8P1.56_1	TGGTATGACATGTCATGAAAAGTTTATAGGTGATCATCAACCACCAGTTCAAATAATAAAAGATATGGTT	Pf3D7_08_v3	930528	PF3D7_0820600	MAL8P1.56	NA	aMAL8P1.56_1	PF3D7_0820600
aMAL8P1.57_0	GATAATAGTTTTGTTGGAAGTGTAGTTAGTAGTGTTATAGGATCGACTGCATCGAATTTTTTTCAGAATA	Pf3D7_08_v3	926220	PF3D7_0820500	MAL8P1.57	NA	aMAL8P1.57_0	PF3D7_0820500
aMAL8P1.57_1	ATTCGAGTATAAATAATGAATATGCGCAACAACAAGGGGGAAGCTTTTTTTATAATGATAAGAGTAAAGG	Pf3D7_08_v3	926707	PF3D7_0820500	MAL8P1.57	NA	aMAL8P1.57_1	PF3D7_0820500
aMAL8P1.58_0	GGGAAAATGATTTAATGAACCCACTTATAGATGCTTACGTATTTCGTGAACAATATTATAGAAGAATACG	Pf3D7_08_v3	913600	PF3D7_0820200	MAL8P1.58	NA	aMAL8P1.58_0	PF3D7_0820200
aMAL8P1.58_1	GTGTACAGTGATTGGAAGTTCTAATTATGGGTATAGAGCAAAATATAGAGATTTGGAGATGAGTTTTATA	Pf3D7_08_v3	912420	PF3D7_0820200	MAL8P1.58	NA	aMAL8P1.58_1	PF3D7_0820200
aMAL8P1.59_0	CTTCGAGAAATAAAAAAGCTGGAAACAGTTTTTTATGCAAACCCTAATATATTGACAGAAGAGCAAAAAG	Pf3D7_08_v3	910197	PF3D7_0820100	MAL8P1.59	NA	aMAL8P1.59_0	PF3D7_0820100
aMAL8P1.59_1	AGAAAAAGAAGGAAACTATTACTGAAGCTAAGAAGGAAGTTAAGGAAGTGGAAAAGTTCTTTGGTATTAA	Pf3D7_08_v3	909214	PF3D7_0820100	MAL8P1.59	NA	aMAL8P1.59_1	PF3D7_0820100
aMAL8P1.6_0	TGAAACAGTGAATCAAGGAAATACAGATGTAAAGTTGGCTTTTCAAAGAGGAGTAAAACTAGATGATGCT	Pf3D7_08_v3	1269428	PF3D7_0829600	MAL8P1.6	NA	aMAL8P1.6_0	PF3D7_0829600
aMAL8P1.60_0	TACCCTAAATATAAATTCACTGGTTGGACATTACTGCGATAGGCTTAATTATAACATTATGAACGTTAAG	Pf3D7_08_v3	897286	PF3D7_0819800	MAL8P1.60	NA	aMAL8P1.60_0	PF3D7_0819800
aMAL8P1.60_1	TAAACATTTTAATATAAGTGAAGAGCTTTGCATGGATCCATCTAGTGATAATGACGATATGATGGATAAG	Pf3D7_08_v3	895142	PF3D7_0819800	MAL8P1.60	NA	aMAL8P1.60_1	PF3D7_0819800
aMAL8P1.60_2	AGATTACCTGAGGTGTACTAATTTGATAGAAGAAAAATGCGAACATTTAAATAACGTGGATATATTATAC	Pf3D7_08_v3	892411	PF3D7_0819800	MAL8P1.60	NA	aMAL8P1.60_2	PF3D7_0819800
aMAL8P1.61_0	TTTCAATGTTATCATCATACAGATGAATTTGTCATAACAAAATTTTCTCTCCCGCAAAATATTCCTCCTC	Pf3D7_08_v3	889724	PF3D7_0819700	MAL8P1.61	NA	aMAL8P1.61_0	PF3D7_0819700
aMAL8P1.61_1	AAACAAAGATAAATCACACAAGCACTTGATCAAAATCGCAAAGGAAAAAGGAAATATGTTATCAGAAGGT	Pf3D7_08_v3	888990	PF3D7_0819700	MAL8P1.61	NA	aMAL8P1.61_1	PF3D7_0819700
aMAL8P1.62_0	ATATAAAGGCGCACCCTTAAATAATTTCCTAACACTGAAAGAGTCAGAATTAATAGACAATTGTCGTATT	Pf3D7_08_v3	885495	PF3D7_0819600	MAL8P1.62	NA	aMAL8P1.62_0	PF3D7_0819600
aMAL8P1.63_0	TTTTATATAATGAATGTACAAAACGAATTAAGTGACAATAAAAGTGTGAAAGCGGCTGATTCACCATCCT	Pf3D7_08_v3	883098	PF3D7_0819500	MAL8P1.63	NA	aMAL8P1.63_0	PF3D7_0819500
aMAL8P1.63_1	CAAAACGAATTAAGTGACAATAAAAGTGTGAAAGCGGCTGATTCACCATCCTTTAAAATAAAAAACGATA	Pf3D7_08_v3	883116	PF3D7_0819500	MAL8P1.63	NA	aMAL8P1.63_1	PF3D7_0819500
aMAL8P1.64_0	TATTACATCTTGTTTTCCTTTCCATCAACTTTGAACAATGAATCCGTGAAAAGGATTCTATCCACATTTT	Pf3D7_08_v3	866368	PF3D7_0819000	MAL8P1.64	NA	aMAL8P1.64_0	PF3D7_0819000
aMAL8P1.64_1	TGTTGAGGAGGAAGAGTATAAAATAGCAGGTGTGCATGAAAAGAAACTAAGGAGTAATATAAAAAAAGAA	Pf3D7_08_v3	865260	PF3D7_0819000	MAL8P1.64	NA	aMAL8P1.64_1	PF3D7_0819000
aMAL8P1.65_0	AAAATGGAGGTGGGTGAAGAGGAGATAGAACATGACGAAGAAAAAACAAAAGATGATGAAATAATAAATA	Pf3D7_08_v3	852791	PF3D7_0818700	MAL8P1.65	NA	aMAL8P1.65_0	PF3D7_0818700
aMAL8P1.65_1	GACGCAGGTCATCAAATTTATGTAAGATTAGATGGATCAACAAACACTATTGAAAGACAGAAAATCATAA	Pf3D7_08_v3	849605	PF3D7_0818700	MAL8P1.65	NA	aMAL8P1.65_1	PF3D7_0818700
aMAL8P1.66_0	AGGGAGGAACTCATCCAAACATTCTGAAAAATGATGATGGTTCTTATCATAAAGCTATGAAGAAATTTAT	Pf3D7_08_v3	845326	PF3D7_0818600	MAL8P1.66	NA	aMAL8P1.66_0	PF3D7_0818600
aMAL8P1.67_0	AGGTACTTATGCTGATGATTGTATAGTTAATAGAGTTACAGAAAGTCGTTGTTATATTATTGCCACTAAC	Pf3D7_08_v3	836089	PF3D7_0818400	MAL8P1.67	NA	aMAL8P1.67_0	PF3D7_0818400
aMAL8P1.68_0	CCAAAATAATCTTATAAACATTTCAGATTCATGTAGTGAATCCAATTTGAGTTCTGAAGGTAATGTGTCC	Pf3D7_08_v3	833520	PF3D7_0818300	MAL8P1.68	NA	aMAL8P1.68_0	PF3D7_0818300
aMAL8P1.68_1	GAACAAAACAACATAAAGCACGATATAGATGATAATATAAAGAAACCAAATGTCGAATATATAAAGGATG	Pf3D7_08_v3	834577	PF3D7_0818300	MAL8P1.68	NA	aMAL8P1.68_1	PF3D7_0818300
aMAL8P1.69_0	ATGAACTTCCTTCCACACATCCAATACGTTTAGGTTTAGCTTTGAACTACTCAGTTTTCTTTTATGAAAT	Pf3D7_08_v3	830960	PF3D7_0818200	MAL8P1.69	NA	aMAL8P1.69_0	PF3D7_0818200
aMAL8P1.7_0	ACCAAAATATTTAATAGTGATGATTTAAAATATGTACGAATCGATTATACACCCAGAATTCCTTCACCTC	Pf3D7_08_v3	1266614	PF3D7_0829500	MAL8P1.7	NA	aMAL8P1.7_0	PF3D7_0829500
aMAL8P1.7_1	GTTGATTGTTCAGCATATCAACAAAAACGAGTTGATGTTAAGTCTACCAGAGTAACACATAAATCTAATA	Pf3D7_08_v3	1264523	PF3D7_0829500	MAL8P1.7	NA	aMAL8P1.7_1	PF3D7_0829500
aMAL8P1.7_2	GAAACAACCAAACTATAAATAATCATGTGAATAAAACAACAAACAAAATAATCAATCAACATATTATAAA	Pf3D7_08_v3	1261708	PF3D7_0829500	MAL8P1.7	NA	aMAL8P1.7_2	PF3D7_0829500
aMAL8P1.7_3	GAGGACGAAACTAAAAGAATCAAAATTATGGATAAGGAGAAAAGAAAAAAGAACCTTCACATCAAAATGG	Pf3D7_08_v3	1260935	PF3D7_0829500	MAL8P1.7	NA	aMAL8P1.7_3	PF3D7_0829500
aMAL8P1.70_0	GCCTTGTCAACAAAGATACACATTACAAGAACAAAAGATGAACCAACCTAAAAGATATACTACATCAAAT	Pf3D7_08_v3	825295	PF3D7_0818100	MAL8P1.70	NA	aMAL8P1.70_0	PF3D7_0818100
aMAL8P1.70_1	TACAAGAACAAAAGATGAACCAACCTAAAAGATATACTACATCAAATTTAATGAATATGCAACCCTCGCA	Pf3D7_08_v3	825318	PF3D7_0818100	MAL8P1.70	NA	aMAL8P1.70_1	PF3D7_0818100
aMAL8P1.71_0	AAGTAGGAGTAGAAGTAGAGAGAGGAATAAGCATAGGAGTGGAAGGAATAGAAGCAGAAGTTTAGAAAAA	Pf3D7_08_v3	821756	PF3D7_0818000	MAL8P1.71	NA	aMAL8P1.71_0	PF3D7_0818000
aMAL8P1.71_1	ATACATATGTAGAGGAGGATGACCAATATAAAAATGAAGAAGATTCAAATGATAGAAGGGATGAATGTGT	Pf3D7_08_v3	822070	PF3D7_0818000	MAL8P1.71	NA	aMAL8P1.71_1	PF3D7_0818000
aMAL8P1.72_0	AGCTCAAAAAGCACCATATGAAAAGAAAGCCCAATTAGACAAAGTACGATATTCAAAAGAAATAGAAGAA	Pf3D7_08_v3	816827	PF3D7_0817900	MAL8P1.72	NA	NA	NA
aMAL8P1.73_0	TAAAGCAGACTATGATTTATCTGAGTATAAAAATGAATTTAGTCCATCAAAAACGGCACAAAGAAGAGCA	Pf3D7_08_v3	810569	PF3D7_0817700	MAL8P1.73	NA	aMAL8P1.73_0	PF3D7_0817700
aMAL8P1.73_1	GAGGTAGAGAAAAGAAAAAACTCCTCGGACTAATAAGTAGAAAATGTAAACCTACAAAGATAAGTATAAG	Pf3D7_08_v3	808765	PF3D7_0817700	MAL8P1.73	NA	aMAL8P1.73_1	PF3D7_0817700
aMAL8P1.74_0	GAAATTGTTGTTTTTTCTAATCAGACATGTGTATCTTCATGTGTCCAAAATTATGAACATTTGTGTTCTC	Pf3D7_08_v3	797284	PF3D7_0817400	MAL8P1.74	NA	aMAL8P1.74_0	PF3D7_0817400
aMAL8P1.74_1	TATTTATTAATAATCAAGAGAGTTTTTATGTGGGGGATAATATTGGTCGGCCCTTTGACAAATCTGACAT	Pf3D7_08_v3	795660	PF3D7_0817400	MAL8P1.74	NA	aMAL8P1.74_1	PF3D7_0817400
aMAL8P1.75_0	GTAGAAAAGAAATGCATCTAATAAAGAGCAAAATAGGGAATAGAAAAATGTTCGAGCAGAAGGAAAACAT	Pf3D7_08_v3	774450	PF3D7_0817100	MAL8P1.75a	NA	aMAL8P1.75_0	PF3D7_0817100
aMAL8P1.75_1	ATACATGAGCGGTGTCATCATAACTTTATAAAAATAAGAGAAAGTTACAAAGGGGAATTTACTAGAAGAG	Pf3D7_08_v3	775472	PF3D7_0817100	MAL8P1.75a	NA	aMAL8P1.75_1	PF3D7_0817100
aMAL8P1.76_0	TTTATTACAGCTAATGAGTTGGTACAAAAAAGGAGTAAAGTGTTGAAGATAACAACAGGAAGTACAGTAT	Pf3D7_08_v3	769238	PF3D7_0816800	MAL8P1.76	NA	aMAL8P1.76_0	PF3D7_0816800
aMAL8P1.77_0	TTGAATCAAATGAAAAGAAAAGCAGCGAAAAAAAGTATGATCCATATCTTGGATATGTAGGTATCAATCT	Pf3D7_08_v3	767323	PF3D7_0816700	MAL8P1.77	NA	aMAL8P1.77_0	PF3D7_0816700
aMAL8P1.78_0	GCAAAAATGCCTTAGTAAATCCAAACACAGTATTGGAAATTGAGCCTGACAATAACTTGAAGAAACAAAT	Pf3D7_08_v3	760345	PF3D7_0816500	MAL8P1.78	NA	aMAL8P1.78_0	PF3D7_0816500
aMAL8P1.79_0	AAGAGTTCACATGTGTAACAGAAACGGACTCACTAAAACTATTTAAATCTATGGATATGAATAAAGATGG	Pf3D7_08_v3	757897	PF3D7_0816400	MAL8P1.79	NA	aMAL8P1.79_0	PF3D7_0816400
aMAL8P1.8_0	CTAAGTAATGAGAAACAAATAAATGATAGTGAAGGGGACGATAGTTATACAAACGACGAAAATACAAAAG	Pf3D7_08_v3	1258744	PF3D7_0829400	MAL8P1.8	NA	aMAL8P1.8_0	PF3D7_0829400
aMAL8P1.8_1	GTACGGACAGTGCAAAAGTATATTATCCATCATCTTATTCAAATACACAAGAACAACCTACAACCTATTT	Pf3D7_08_v3	1258026	PF3D7_0829400	MAL8P1.8	NA	aMAL8P1.8_1	PF3D7_0829400
aMAL8P1.80_0	CCGATTTATTGGAATAGAGGAAAAGGATTGTGTCGATTAAAAAGAAATGAATGTTTTCATAAACAGGTTT	Pf3D7_08_v3	754080	PF3D7_0816300	MAL8P1.80	NA	aMAL8P1.80_0	PF3D7_0816300
aMAL8P1.80_1	GTATACATTATTAAAGAAGTACCTCTTAAATTCGATGAACAATTCTATAGGCCAAACGATCATAACATAA	Pf3D7_08_v3	753093	PF3D7_0816300	MAL8P1.80	NA	aMAL8P1.80_1	PF3D7_0816300
aMAL8P1.81_0	GTATGGGAGCTTTGCCCCATGTAGAAAATGTCGTTTTTGAGATTATGAAATATATACAAGATATGAAATA	Pf3D7_08_v3	749553	PF3D7_0816100	MAL8P1.81	NA	aMAL8P1.81_0	PF3D7_0816100
aMAL8P1.82_0	ATGTAGTAAAGAAAAAATTACGCAATCAAGAAAAACCAGAAGCGTTTCGTCCAAAAAGAGTGTTCATAGT	Pf3D7_08_v3	739517	PF3D7_0815800	MAL8P1.82	NA	aMAL8P1.82_0	PF3D7_0815800
aMAL8P1.82_1	GGGAAAGGACCAAAACGAAAAAAATAACAACAATGTTGAAAATGACAAAATGGGGGGACATAATAAAATT	Pf3D7_08_v3	738020	PF3D7_0815800	MAL8P1.82	NA	aMAL8P1.82_1	PF3D7_0815800
aMAL8P1.82_2	TCAAAATTATGATATCTCTAATAAGATGGACGGGTGTGTAAAAAATCCAAATGAGTATGTACAACAAGAT	Pf3D7_08_v3	736466	PF3D7_0815800	MAL8P1.82	NA	aMAL8P1.82_2	PF3D7_0815800
aMAL8P1.83_0	AGCTCAGTCACTGTTGAACCAACAGATGTCGTTAATATTGAAGTTCCTAAAAACAATCCATTAGATTTTT	Pf3D7_08_v3	731066	PF3D7_0815600	MAL8P1.83	NA	aMAL8P1.83_0	PF3D7_0815600
aMAL8P1.84_0	CCAAGATGGAGAACTTTGAAATATCTGATAAGAAAGGGAAAGGCTCTAAAAAAGATATGAAGAATGAATA	Pf3D7_08_v3	727699	PF3D7_0815500	MAL8P1.84	NA	aMAL8P1.84_0	PF3D7_0815500
aMAL8P1.84_1	TTGGTCATAGCAATTTATAGTATGCAATATGGAAACACTTATAACAACCTAAAGGATTATTGGGAAGAGA	Pf3D7_08_v3	729415	PF3D7_0815500	MAL8P1.84	NA	aMAL8P1.84_1	PF3D7_0815500
aMAL8P1.85_0	GTCTACTCATATATTTGATCAGGTACTTATGAGCGCCTTTAAATTAGACTTAAAGAGTGTATTGGAAAAT	Pf3D7_08_v3	725790	PF3D7_0815400	MAL8P1.85	NA	aMAL8P1.85_0	PF3D7_0815400
aMAL8P1.86_0	CAAGATATTAAGCACATCAGCAGTGTCTGTGTATACCATTACTTCTCTATACAATTCAGGTATTACATTT	Pf3D7_08_v3	710340	PF3D7_0815000	MAL8P1.86	NA	aMAL8P1.86_0	PF3D7_0815000
aMAL8P1.87_0	AAAATATGATAACCAAAAAAACATGTTTTTTTAAAAGATTGCTGCAGAATTTGGTTACATATAAAAAAAA	Pf3D7_08_v3	NA	NA	NA	aMAL8P1.87_0	NA	NA
aMAL8P1.88_0	AGGATGATACATTAACAAGTGTTATATCGTCCATCGGAGAAAAAGAAATTCATAGTGATTTTAGATACAG	Pf3D7_08_v3	701052	PF3D7_0814500	MAL8P1.88	NA	aMAL8P1.88_0	PF3D7_0814500
aMAL8P1.88_1	CATATTTCTAAAAATCAAAACCATTTGGATATGGAAAAACAAAAAGAATGTGATGTCAAGGCGTGTATTG	Pf3D7_08_v3	702083	PF3D7_0814500	MAL8P1.88	NA	aMAL8P1.88_1	PF3D7_0814500
aMAL8P1.9_0	CATGAGCGAATATATAAAGAGTCAATGGAAAAAATAAGTTTGGGAGTGTATATAATTAGAGGAGATACAG	Pf3D7_08_v3	1256772	PF3D7_0829300	MAL8P1.9	NA	aMAL8P1.9_0	PF3D7_0829300
aMAL8P1.90_0	AGAAAAGAAAAAAAAACAAAGCGATTCTGTATTTAGAAAAAGAAGATATAAATCATCAAACAATGTTAGA	Pf3D7_08_v3	NA	NA	NA	aMAL8P1.90_0	NA	NA
aMAL8P1.91_0	TAAATTATTGGAGAAATAATGGAGCAAGGTATTGGTTTGAGTGGGATAAAAATATGCAGAATGCTAAACT	Pf3D7_08_v3	696314	PF3D7_0814400	MAL8P1.91	NA	aMAL8P1.91_0	PF3D7_0814400
aMAL8P1.91_1	AGGAAGGAACTTATTATTCCAAAGAAGAAAATTCTAGCTATATTGATAGTACTAAAAGTATTTGTGCATC	Pf3D7_08_v3	695717	PF3D7_0814400	MAL8P1.91	NA	aMAL8P1.91_1	PF3D7_0814400
aMAL8P1.92_0	TTAAGTAACTGTTCAGTAATCGAAAGTTTGTTGAGAAAAGAATTTCAGGAATATAGACGTTCTCCAAAGA	Pf3D7_08_v3	693975	PF3D7_0814300	MAL8P1.92	NA	aMAL8P1.92_0	PF3D7_0814300
aMAL8P1.92_1	AAAGTTGACCAGAGGATATAGTGGTGCTGATTTATATGGAGTATTAAGAGAAAGTGCTTTTATAGCTTTA	Pf3D7_08_v3	691456	PF3D7_0814300	MAL8P1.92	NA	aMAL8P1.92_1	PF3D7_0814300
aMAL8P1.93_0	ACACAGCTAAATAAATTACAAGAAGATGACATATTCAAAATAATACAAAACTCAAATACACCCTTGTTTG	Pf3D7_08_v3	683446	PF3D7_0814100	MAL8P1.93	NA	aMAL8P1.93_0	PF3D7_0814100
aMAL8P1.94_0	GAACAATACCAATATGTATAGTGACGACTATGAATTTGAGCAAACAGAATATAATTCAATAAATGCAATA	Pf3D7_08_v3	658675	PF3D7_0813400	PF08_0081	NA	aMAL8P1.94_0	PF3D7_0813400
aMAL8P1.95_0	AAAGATATATGTCCAAGTAGAAGACGGAAATGGATGCTACAACATATGTTGCTTACAAAAAAATGTATGT	Pf3D7_08_v3	656796	PF3D7_0813300	MAL8P1.95	NA	aMAL8P1.95_0	PF3D7_0813300
aMAL8P1.96_0	GTGTATTGAAATTAGAAGGAATGTTTTATGAAGAAGTTGATAAACAGGAATGTGTATGGAGTATAGAGGA	Pf3D7_08_v3	651868	PF3D7_0813200	MAL8P1.96	NA	aMAL8P1.96_0	PF3D7_0813200
aMAL8P1.97_0	TAGTATCTGGTTGTATTCGTTGTATTAAGAGTACCCTGAAAAAGGGTTCAAAATCTTTTTTGAGTATTTC	Pf3D7_08_v3	641196	PF3D7_0812900	MAL8P1.97	NA	aMAL8P1.97_0	PF3D7_0812900
aMAL8P1.97_1	TCCATTTCAAGTCAATAAGTGTGATGTGGAACCTATTGATATCACATGGCAAAATATTTCCAATAATACA	Pf3D7_08_v3	638702	PF3D7_0812900	MAL8P1.97	NA	aMAL8P1.97_1	PF3D7_0812900
aMAL8P1.97_2	AGAAAGAGAAACACATGATACGATAATCAAAATGGATGATCTTCAAAATTCGGGAGATATTCAAAACATG	Pf3D7_08_v3	637225	PF3D7_0812900	MAL8P1.97	NA	aMAL8P1.97_2	PF3D7_0812900
aMAL8P1.98_0	CACATCATCTGAAGATACTATTAAAGTAGATGACTTAATATTCTTGGGATCTGGATTTATTTACAACAAA	Pf3D7_08_v3	617222	PF3D7_0812200	MAL8P1.99	NA	aMAL8P1.98_0	PF3D7_0812200
aMAL8P1.98_1	AAGAGTTAAAAGTTCATAACATTCTGCCTAAATCATCTGCTGAAATTGCTGGTTTAAAAAAAGGAGATAT	Pf3D7_08_v3	615554	PF3D7_0812200	MAL8P1.99	NA	aMAL8P1.98_1	PF3D7_0812200
aMAL8P1.99_0	CCAGGTTTAGGATATGCTGAAGGGATAGGAAAAAAGAAAATGGATTATTTAAGGAAAAATTTGGATGATT	Pf3D7_08_v3	613916	PF3D7_0812220	PF3D7_0812200,MAL8P1.99	NA	aMAL8P1.99_0	PF3D7_0812220
aMALP1.29a_0	TTTATTGTATCAACCTCCTTTTTATGTATGGCTATGGGTTCTTGTTGTGTTCATTTAATTATGAAACCTG	Pf3D7_07_v3	437933	PF3D7_0709800	MAL7P1.29a	NA	aMALP1.29a_0	PF3D7_0709800
aORF101_0	TAAATTAAATTTTTATGAATATATAAAAAATAAATTACAAATATTTAATTTTAAAGGTATTTTATTAAAT	NA	NA	NA	NA	aORF101_0	NA	NA
aORF105_0	ATTAAAAAAATTGTATATATTAAATTATTTAATATATTATTAAAAAGTAAAAATTCAAATAATTATATAT	NA	NA	NA	NA	aORF105_0	NA	NA
aORF129_0	ATAAATATAATAGTAAAGTAAATAAAATATTACTAATATATAAGATATTATTATATAAAAAATTTCAATT	NA	NA	NA	NA	aORF129_0	NA	NA
aORF470_0	CACAATTTGAACGTACTTTAATAATAGTTGGTAAATATTCTTATGTATCATATTTAGAAGGATGTACAGC	Pf3D7_11_v3	1571978	PF3D7_1139400	PF11TR008	NA	aORF470_0	PFC10_API0012
aORF470_1	AATTATTCAAAATTAGATTGGATACAAGTTGAAGTAGGTTCGATTATAACATGGAAATACCCTTCTACTA	NA	NA	NA	NA	aORF470_1	aORF470_1	PFC10_API0012
aORF51_0	ATGAAATATAATAAAAATGTAATTAATACAAATTTTTTATATATTAATAAATATAAAAAATTATTAAAAT	NA	NA	NA	NA	aORF51_0	NA	NA
aORF78_0	TAAATATTTATTAAATTTTTTATTTATAATTTTATTATTAAATAAATGTCAAAAATCAGATTTGAACTGA	NA	NA	NA	NA	aORF78_0	aORF78_0	PFC10_API0027
aORF79_0	GAAAAATATTCATTTATATTCAAAATCAAATAAAACGAAATATAAAACATATAAAATAAATTTAAATATA	NA	NA	NA	NA	aORF79_0	NA	NA
aORF91_0	TTTAATATTAAAGAAAATAATATCAGTAATATTAAAATTAGTTTATATAGATTAAATATTTATTTACATA	NA	NA	NA	NA	aORF91_0	NA	NA
aPF00_0001_0	ATGTTCTCTTAGACTTTGTTATCCTAATGTCGTTGAAGAACTTTTTTGCAAGAATCATAAAGAAGAAGGA	Pf3D7_07_v3	320679	PF3D7_0706600	MAL7P1.205	NA	aPF00_0001_0	PF3D7_0706600
aPF00_0001_1	AAACGGTATCCTACATATATATGTTCAAATAGTGTGGATAAAGGCATCCCTATATTTTTTACAATAGACA	Pf3D7_07_v3	322186	PF3D7_0706600	MAL7P1.205	NA	aPF00_0001_1	PF3D7_0706600
aPF00_0002_0	GGACAACGGAAATTATTAAATTGGATAATACACCCGATAAGGGATGAAAAGAAAATAAATGAGAGATTAG	Pf3D7_07_v3	323546	PF3D7_0706700	MAL7P1.206	NA	aPF00_0002_0	PF3D7_0706700
aPF00_0002_1	AATATTATTACAGGCCCAAATATGGGAGGAAAAAGTACATACATCAGACAAATAGCTCTTATATGTGTTA	Pf3D7_07_v3	324761	PF3D7_0706700	MAL7P1.206	NA	aPF00_0002_1	PF3D7_0706700
aPF00_0003_0	TTGTTGGAGGAACGCGATAGTGATACAAGCAAGGATGATAAAAATAGTAGTTATATTAATGAATATGTAG	Pf3D7_07_v3	336127	PF3D7_0707200	MAL7P1.207	NA	aPF00_0003_0	PF3D7_0707200
aPF00_0003_1	TATATTATGTAGAAAAGAGTGTGATGAAAGATTAAAAGAGGCTAAACAAATTGATAACGAAAAAGGGGGG	Pf3D7_07_v3	334013	PF3D7_0707200	MAL7P1.207	NA	aPF00_0003_1	PF3D7_0707200
aPF00_0003_2	GACAAAGATGAAAAGAATGAAATAATAGCTGATAATAATGATATGGCAAACATCGATTTAAATTTTGAAG	Pf3D7_07_v3	332206	PF3D7_0707200	MAL7P1.207	NA	aPF00_0003_2	PF3D7_0707200
aPF00_0003_3	ATATAATGAGACAAATAAGGAGCCATATAATGAGAAAAATACGCAGCCATATAATGAGAAAAATACGCAG	Pf3D7_07_v3	330326	PF3D7_0707200	MAL7P1.207	NA	aPF00_0003_3	PF3D7_0707200
aPF07_0002_0	AAGGAGATACAAATTTGATGCTTAAAAGAGCTAAAGGGTTACAATCATTGGGTAGAATGATATTACAGAA	Pf3D7_07_v3	72487	PF3D7_0701700	PF07_0002	NA	aPF07_0002_0	PF3D7_0701700
aPF07_0003_0	GATCAAAAAAATGCATACAACAGCAGTATACATCATGCACCAAAAACAAAAACGACAAAAATACCAAACA	Pf3D7_07_v3	76798	PF3D7_0701800	PF07_0003	NA	aPF07_0003_0	PF3D7_0701800
aPF07_0004_0	TTGATACAAACAGAAGAATTGTCACCGACACAAGTGGACGTACTTAGGCAAACATTAATAAAAGATTTAT	Pf3D7_07_v3	82532	PF3D7_0701900	PF07_0004	NA	aPF07_0004_0	PF3D7_0701900
aPF07_0004_1	AAGTAAGGCACCACAGAATAATGTACAAAACAAACCACGACAGAATATACAAAACCAACATGAAAAAAAT	Pf3D7_07_v3	80117	PF3D7_0701900	PF07_0004	NA	aPF07_0004_1	PF3D7_0701900
aPF07_0005_0	AGGGCATGGAGAATCTGAAGGATGGGAAAATTTAAGAACGAATGTAAAAGATTTTGATGATTTAGTATAT	Pf3D7_07_v3	92749	PF3D7_0702200	PF07_0005	NA	aPF07_0005_0	PF3D7_0702200
aPF07_0005_1	TATGGAACCTGGAAATGAACAAGTGTTAGGGAAAATCTTAGACTGGATATCTAATTTGAATAATAACGAT	Pf3D7_07_v3	91927	PF3D7_0702200	PF07_0005	NA	aPF07_0005_1	PF3D7_0702200
aPF07_0006_0	GTACATATACAAATACAAGGTTAGCAGCAAATAACAGTACAACTACAAGCACTACAAAAGTAACAGATAA	Pf3D7_07_v3	97232	PF3D7_0702300	PF07_0006	NA	aPF07_0006_0	PF3D7_0702300
aPF07_0006_1	ACAGATAATTATAACACAGGCACAAAGGAAACAGATAATAAGAACACAGACATAAAAGCAACAGACAATA	Pf3D7_07_v3	97810	PF3D7_0702300	PF07_0006	NA	aPF07_0006_1	PF3D7_0702300
aPF07_0007_0	TGGACCCCAAGGAAGAACACCATATATGCAACTCCACAAAAATCAAAATAATAACATGGTAAATAAAATA	Pf3D7_07_v3	101810	PF3D7_0702400	PF07_0007	NA	aPF07_0007_0	PF3D7_0702400
aPF07_0008_0	ATGGACAAAAGGAAAGTCAATTATATAAAAACAATTCAGATGGAAGTACAGAAAATCACCTATCTGGAAG	Pf3D7_07_v3	105261	PF3D7_0702500	PF07_0008	NA	aPF07_0008_0	PF3D7_0702500
aPF07_0009_0	TAAGGGCATGAAACAAAAAACAAGAACCCTAGAGATAAGTACCAATAAGAGCAATGGATTACCTAAATTA	Pf3D7_07_v3	109983	PF3D7_0702600	PF07_0009	NA	aPF07_0009_0	PF3D7_0702600
aPF07_0010_0	TCTACAAGATAAATCTTTTTGTCAAGATCAGGATAATCATAAAGTAAGTCAAGCTGAAAAGTTCCAACAA	Pf3D7_07_v3	116930	PF3D7_0703000	PF07_0010	NA	aPF07_0010_0	PF3D7_0703000
aPF07_0010_1	ATGTACACAGATAAACTTACAAATGAAACGTATCAAGAAATAACAACAACCAAACAATTATCGCAAAATT	Pf3D7_07_v3	117513	PF3D7_0703000	PF07_0010	NA	aPF07_0010_1	PF3D7_0703000
aPF07_0010_2	AATATTTAGTTTTACCTCTTTATATGCTCTTTCTGAAAAAATCATTGCCCTAGAATCCATCTTTTGTGTA	Pf3D7_07_v3	119333	PF3D7_0703000	PF07_0010	NA	aPF07_0010_2	PF3D7_0703000
aPF07_0011_0	TGGATCACATAATTCTGAACATTCAATAAATAAGCAACTAAATGACAAGGAGAGAATAGCAGCAGCTATT	Pf3D7_07_v3	121818	PF3D7_0703100	PF07_0011	NA	aPF07_0011_0	PF3D7_0703100
aPF07_0012_0	TGAGTACATATGAAGGTGATGAGTTGGAAGGCGAATATGTTAATGTGAAAAATGGAACAATCATAAATTA	Pf3D7_07_v3	126726	PF3D7_0703200	PF07_0012	NA	aPF07_0012_0	PF3D7_0703200
aPF07_0012_1	TATGACAGTCTGGATATGTTACTAAAAATGAATAGCCAAAAGGAAAATGATGCAAGTGAAATTGATGAAG	Pf3D7_07_v3	124429	PF3D7_0703200	PF07_0012	NA	aPF07_0012_1	PF3D7_0703200
aPF07_0012_2	AATGGGTCCCATATGGGTACGCATGCAAATTCGTGTAACCTATTTCCAAATAATAATTATGTTTATAAAA	Pf3D7_07_v3	123781	PF3D7_0703200	PF07_0012	NA	aPF07_0012_2	PF3D7_0703200
aPF07_0013_0	ATGTTGGCGTCGTGTTTTTATTCATTCTTTGGAAAATGTATCCATATTAAGCCCTACATAATAAGTTCTA	Pf3D7_07_v3	131763	PF3D7_0703400	PF07_0013	NA	aPF07_0013_0	PF3D7_0703400
aPF07_0013_1	AAAAGAAAATGGAAGGAAGTGTAATATGTGAAGGAGGGCATAAAGAAAGGGCAACAATTAATAAGGAATT	Pf3D7_07_v3	130223	PF3D7_0703400	PF07_0013	NA	aPF07_0013_1	PF3D7_0703400
aPF07_0014_0	ACGAACATGGAATAGGTGGTATCACACAAAATAAGAATGATAATAATAAAGAGAATGCTTATGATGATGA	Pf3D7_07_v3	149928	PF3D7_0703800	PF07_0014	NA	aPF07_0014_0	PF3D7_0703800
aPF07_0014_1	GACTGATCTTCCTAAAGTAGATCATAAGATAAAAGATGAAATCCAAAGTGAACATATATTGGAGAGTACA	Pf3D7_07_v3	152296	PF3D7_0703800	PF07_0014	NA	aPF07_0014_1	PF3D7_0703800
aPF07_0015_0	GGAAAACGATAAACAAAGTAACTATTATGATAATGAGAAGGCTCTTGAAAAGAATGAAAGCTTCTTCAAC	Pf3D7_07_v3	194819	PF3D7_0704200	PF07_0015	NA	aPF07_0015_0	PF3D7_0704200
aPF07_0015_1	TAAAAGTAAAATGTATGTAGACCAGAATGAAAGGATAGCATATGAGAGGGAGGAATATAGAAGAAAGTAT	Pf3D7_07_v3	192968	PF3D7_0704200	PF07_0015	NA	aPF07_0015_1	PF3D7_0704200
aPF07_0016_0	GTTTTTGAGCATGCATTTCTTTCGACAGTATTATATTCTACGTTCCCTTTATTGGTAATGGAATTATTTG	Pf3D7_07_v3	198009	PF3D7_0704300	PF07_0016	NA	aPF07_0016_0	PF3D7_0704300
aPF07_0016_1	GAAGATGAACATATGAATAAAGAATATAATACGACAAACACATCGGACCAATTAAAAATGATGAAACATG	Pf3D7_07_v3	201315	PF3D7_0704300	PF07_0016	NA	aPF07_0016_1	PF3D7_0704300
aPF07_0016_2	CAGTCCTTAATAATGAGGTAGAAACACAAGAAATGTTAGGAAAATCACAAGTGGGAAATCAAGATATAAA	Pf3D7_07_v3	202990	PF3D7_0704300	PF07_0016	NA	aPF07_0016_2	PF3D7_0704300
aPF07_0017_0	AATTCAAGGTCACAACTCCACATATTGATAATACAAATTCTGAGCATTCTTTTTATGGTAATCCATCTAG	Pf3D7_07_v3	205904	PF3D7_0704400	PF07_0017	NA	aPF07_0017_0	PF3D7_0704400
aPF07_0017_1	ATGGTCTATAACAAACGGTATAATCATCTCTTCTTTTCATGGACATACTAATGGTGTGCACTTTTTGAAA	Pf3D7_07_v3	206307	PF3D7_0704400	PF07_0017	NA	aPF07_0017_1	PF3D7_0704400
aPF07_0018_0	TATAATTTTGTTACGTATACCAGAAGGCAAGGGAACCACAAATATGAGCGTAAGAATAAAGAATGTTTGA	Pf3D7_07_v3	233449	PF3D7_0704700	PF07_0018	NA	aPF07_0018_0	PF3D7_0704700
aPF07_0018_1	TTTGAAATTTCATGAAGAGAATTTGGTAAGGATGAAAGCTGATAGGGATTATATGTGTACATCTAACAAG	Pf3D7_07_v3	236466	PF3D7_0704700	PF07_0018	NA	aPF07_0018_1	PF3D7_0704700
aPF07_0019_0	ATGAGGGTTGAGGAAAGTGAGGAAACCATTTTGTATGTAGAATATGAGATTAATGAGGATATATATGAAA	Pf3D7_07_v3	240333	PF3D7_0704800	PF07_0019	NA	aPF07_0019_0	PF3D7_0704800
aPF07_0019_1	AATATTCCGAATTTTGAAAGCGCTGATACATTGAAAACAGATGAATCTTTCCACGTTGTAAGAAATGATA	Pf3D7_07_v3	238764	PF3D7_0704800	PF07_0019	NA	aPF07_0019_1	PF3D7_0704800
aPF07_0020_0	TGAACGCTGAGAATTTGAAAGGTAAAGATGAAATTATATTTGAGGAGAAGGAAAAGAATGTAAGGAATAA	Pf3D7_07_v3	250082	PF3D7_0705000	PF07_0020	NA	aPF07_0020_0	PF3D7_0705000
aPF07_0020_1	GGAGAGAAGAAAAGAAACCTCATAGGGAAACTGTTTGAAATAGAAAAAGACTGGAAAATAAATATCGATA	Pf3D7_07_v3	247854	PF3D7_0705000	PF07_0020	NA	aPF07_0020_1	PF3D7_0705000
aPF07_0021_0	ATGACTAGCCAAATAAACATCTTAAATCAGAATCCATATATTAGAACCAGACACATAAACACTGACGATA	Pf3D7_07_v3	252696	PF3D7_0705100	PF07_0021	NA	aPF07_0021_0	PF3D7_0705100
aPF07_0021_1	TCATCATCACTATCAACTTGTTCAAATGAATCTCACAAAAAAATAAAACTTATGAGTAGACAAATAGAAC	Pf3D7_07_v3	255078	PF3D7_0705100	PF07_0021	NA	aPF07_0021_1	PF3D7_0705100
aPF07_0022_0	CACCAGTTTTGATAAAGATGCCTTAAAGAAAACGAGAAAAGTATATAACATTGTCGAGAGGAAATTAAGA	Pf3D7_07_v3	256352	PF3D7_0705200	PF07_0022	NA	aPF07_0022_0	PF3D7_0705200
aPF07_0022_1	CTAAAACAAAATTATTCCTATAATATATCAAAGGATGACATGCTTGTGCAACAACACGATCTATCAACAG	Pf3D7_07_v3	258168	PF3D7_0705200	PF07_0022	NA	aPF07_0022_1	PF3D7_0705200
aPF07_0022_2	TTCTAAACCCTGAAATATATGAAGAAAAGAAAAGGACCTTAGACACACAACAAACTGAATATCATAAATG	Pf3D7_07_v3	260188	PF3D7_0705200	PF07_0022	NA	aPF07_0022_2	PF3D7_0705200
aPF07_0023_0	ATAGATGAGTTAGTAAGATTTTTAGATACATTTGAAGACCCTGCAGTAAATCACACAAATTGGGGTAAAT	Pf3D7_07_v3	267282	PF3D7_0705400	PF07_0023	NA	aPF07_0023_0	PF3D7_0705400
aPF07_0023_1	TTTATACAGTTAGCTAAAAAGAAACAACCAACAATTTCACCAGAACTAATACCGAAAATAACTCAGTGGT	Pf3D7_07_v3	265473	PF3D7_0705400	PF07_0023	NA	aPF07_0023_1	PF3D7_0705400
aPF07_0024_0	GCATCTACATCATCTTATAACACATCTGCATGTAATAACACGAATAAAATAAGTACTCTTTTTAGTTCCC	Pf3D7_07_v3	277641	PF3D7_0705500	PF07_0024	NA	aPF07_0024_0	PF3D7_0705500
aPF07_0024_1	TTAATAAACGAGGCATAAATGATGATGGATATGTAGCTAATTATGTGGAATCTGAGCAGATAGTTCGAAT	Pf3D7_07_v3	276137	PF3D7_0705500	PF07_0024	NA	aPF07_0024_1	PF3D7_0705500
aPF07_0024_2	GTAGATGGAAATAAAGAGCTAGGCAAAAAAGAATACGAACATAAAACTAAAAGAATTTTGCAAGAAATGG	Pf3D7_07_v3	273714	PF3D7_0705500	PF07_0024	NA	aPF07_0024_2	PF3D7_0705500
aPF07_0024_3	TTGAACAAATGATTACACAAACATTAGGAGAAGTATCTCAAAGGCAAAAAGAATTATATTTGAGAGGAGC	Pf3D7_07_v3	272759	PF3D7_0705500	PF07_0024	NA	aPF07_0024_3	PF3D7_0705500
aPF07_0024_4	AGTTGATCATATAAGAGAAATAGAAGTATGTAAGGTGAAAGTAGGGCTTAAGGGAAATACAGGAAATAAA	Pf3D7_07_v3	271276	PF3D7_0705500	PF07_0024	NA	aPF07_0024_4	PF3D7_0705500
aPF07_0025_0	TACAAAAATGTACATATACCCAAGGAATTATCCCACTATTATTTGAAAAGCAGGAACAAAACAAAAGAGG	Pf3D7_07_v3	354646	PF3D7_0707600	PF07_0025	NA	aPF07_0025_0	PF3D7_0707600
aPF07_0026_0	GCTAGTCATGCAAATGATCAAATAAACAAAGACAAACAAAGTTATAACCATGGAGAATCACAAGGTAATA	Pf3D7_07_v3	358180	PF3D7_0707700	PF07_0026	NA	aPF07_0026_0	PF3D7_0707700
aPF07_0026_1	TAAACAAATTAAAAAAGGAGCAGAGGGAGGAGATGCAGATAATGTAAGATATTCCATTGATAAAACAGAA	Pf3D7_07_v3	359673	PF3D7_0707700	PF07_0026	NA	aPF07_0026_1	PF3D7_0707700
aPF07_0027_0	GAAACCTATGGAGTGTTTATGAGAAGAAACTAGAAGAAGGTTTATCAAAATGTGATGCTTTGAATGAATT	Pf3D7_07_v3	372994	PF3D7_0708100	PF07_0027	NA	aPF07_0027_0	PF3D7_0708100
aPF07_0028_0	GTATAGACTACATATCAGCTGAAATACTGAGAAGAGGAAAGAATGATAAAAAGGTTAAAAGAAGGAAAGT	Pf3D7_07_v3	377266	PF3D7_0708200	PF07_0028	NA	aPF07_0028_0	PF3D7_0708200
aPF07_0028_1	GCCGATAACATTAACAAAAAAAGGGAACATTTCTTAGAACATATAAAAACAAAACAACACAAATGCCGAC	Pf3D7_07_v3	374308	PF3D7_0708200	PF07_0028	NA	aPF07_0028_1	PF3D7_0708200
aPF07_0029_0	ACACAGTTGAACATGAATGGGAAGAATTAAATAAACAAAAACCATTATGGATGAGAAAACCAGAAGAAGT	Pf3D7_07_v3	382490	PF3D7_0708400	PF07_0029	NA	aPF07_0029_0	PF3D7_0708400
aPF07_0029_1	GATGGTAAGAAATTGAAATGTTGTACCAAAGAAGGTTTAGATATTGATGATTCAGAAGAAGCCAAAAAAG	Pf3D7_07_v3	384042	PF3D7_0708400	PF07_0029	NA	aPF07_0029_1	PF3D7_0708400
aPF07_0030_0	TAAAAATGACGAAAGGGAAGAAAATGTAGAGGAAAAAGAAGTAAAAGATGTCGACAAAAAACACTTGGAA	NA	NA	NA	NA	aPF07_0030_0	NA	NA
aPF07_0030_1	AAGGCATAAAAGAATGAACGCTATTCGTATGAGAAAAGAAAACCAAGTATATAGTGCAGAAGAACAAAGA	Pf3D7_07_v3	385703	PF3D7_0708500	PF07_0030	NA	aPF07_0030_1	PF3D7_0708500
aPF07_0031_0	TTTTACAAACCAGTCGAATTAGTTGAGGAAATTAAAAATTATGTTCATAAGGGTGATACCCATCTTGTGA	Pf3D7_07_v3	389994	PF3D7_0708600	PF07_0031	NA	aPF07_0031_0	PF3D7_0708600
aPF07_0032_0	CAATTCCTTTAGCGTTCATTCCTTATTTTTTATTTGCCTTTGGATTATCTTTTGCATTTCACCACATTTC	Pf3D7_07_v3	391809	PF3D7_0708700	PF07_0032	NA	aPF07_0032_0	PF3D7_0708700
aPF07_0033_0	TAGTGATAATACAGCTGTTGCTCTAGATTATGGAATGTACAGAATGAAAGAATTCAAAGAAGATAATGGA	Pf3D7_07_v3	396223	PF3D7_0708800	PF07_0033	NA	aPF07_0033_0	PF3D7_0708800
aPF07_0033_1	CCTGTATATACACTTAACGATATTGAAGCAGAATTTAATGAAGTCACACAACTCGCTCAAAAATTCTTTT	Pf3D7_07_v3	398054	PF3D7_0708800	PF07_0033	NA	aPF07_0033_1	PF3D7_0708800
aPF07_0034_0	CGAAATGGTCGATAAAATATCTGAGTATATAGATGACCACATGAATAAACATAAGGACTATCCCAAAAAT	Pf3D7_07_v3	399311	PF3D7_0708900	PF07_0034	NA	aPF07_0034_0	PF3D7_0708900
aPF07_0035_0	TTTGATACATGTGAGCAATATGATTTATTGAAAGAGGTTGATGATTTTTACCCTAATGGGTTTGACGAAC	Pf3D7_07_v3	408401	PF3D7_0709100	PF07_0035	NA	aPF07_0035_0	PF3D7_0709100
aPF07_0035_1	AATACTTTTTCATCAGCACCAAATTTATTCCCATCCTCTTTTAATGTGTCTTATACCCCCTTTTACATAA	Pf3D7_07_v3	410441	PF3D7_0709100	PF07_0035	NA	aPF07_0035_1	PF3D7_0709100
aPF07_0036_0	TTGATGAATTGTATGAACAAAGTAAAAATGAAAATATTATTACAAAGGGTGAGGGGGAAGAGGTAGAGTT	Pf3D7_07_v3	412806	PF3D7_0709200	PF07_0036	NA	aPF07_0036_0	PF3D7_0709200
aPF07_0037_0	TGAGAGGGTAGATAATGATAGCGGAGAAAACTTTGATTATTTACGAAGTGCATTAATACAATATTGTAGA	Pf3D7_07_v3	421570	PF3D7_0709300	PF07_0037	NA	aPF07_0037_0	PF3D7_0709300
aPF07_0037_1	TATTTTCTATACTGAAAATTTTTTGTACTTGTGATGATGATACGACTCTACTCATATCTAGGAAGCACGT	Pf3D7_07_v3	419753	PF3D7_0709300	PF07_0037	NA	aPF07_0037_1	PF3D7_0709300
aPF07_0037_2	TTAAAAGTTAATTTTTACTGTCCCTTATTTTCGGATGGCTTCGATTTTTCCACGCATATAATGATGAATG	Pf3D7_07_v3	418359	PF3D7_0709300	PF07_0037	NA	aPF07_0037_2	PF3D7_0709300
aPF07_0037_3	CTAAAAAGAATAGTAAGTCTTGGGATAATCAACCGAATCCTGAGGTGAAAAATATGAATACAGATGAAAA	Pf3D7_07_v3	415910	PF3D7_0709300	PF07_0037	NA	aPF07_0037_3	PF3D7_0709300
aPF07_0037_4	AAAACCAAACTATTCCTTAGTAGCTACACAAACAATTCTCCACATTTCAACATTTGAATTATTGCTCAAC	Pf3D7_07_v3	413581	PF3D7_0709300	PF07_0037	NA	aPF07_0037_4	PF3D7_0709300
aPF07_0038_0	ATAATGATATAGAAGTAGTCATAGGAGAAACCGTACAAAATGTAAGTGAAAAAGTAAGAATGGGTGATGA	Pf3D7_07_v3	426258	PF3D7_0709400	PF07_0038	NA	aPF07_0038_0	PF3D7_0709400
aPF07_0038_1	AAAACATATCAAGTCATACAGTAAACACTACACATTTCAATACAAAGAATATCCCCCAAAATTTATACGA	Pf3D7_07_v3	424533	PF3D7_0709400	PF07_0038	NA	aPF07_0038_1	PF3D7_0709400
aPF07_0039_0	TGAAAGCAGTGAAGTAAACTATAACGAAGAATTCGCACAAATAAAAGTAGGACAACTTATTTCGGAAAAA	Pf3D7_07_v3	428761	PF3D7_0709500	PF07_0039	NA	aPF07_0039_0	PF3D7_0709500
aPF07_0040_0	GAAGCTTTTTTCCAAGTTTACGTCTTACTCCTGGTTTACGTTTTAATATGTTTCCACATATGAATGATAT	Pf3D7_07_v3	435417	PF3D7_0709700	PF07_0040	NA	aPF07_0040_0	PF3D7_0709700
aPF07_0041_0	GTGGTAATGCAAAGAAAAAAAGAATAGGAAATAAATCATTGGAAGAAAGGAATATAACAAAGGATGTGGA	Pf3D7_07_v3	460328	PF3D7_0710100	PF07_0041	NA	aPF07_0041_0	PF3D7_0710100
aPF07_0041_1	CAAAGACTGATAGATCTAAAAGCAAAATTGAGGACTATTAAAAAGGCCATATGGAAGGAGGAAATAAAAA	Pf3D7_07_v3	461353	PF3D7_0710100	PF07_0041	NA	aPF07_0041_1	PF3D7_0710100
aPF07_0042_0	CCTTTTTAGAAAAACAACCGTCTGATATAAATCCTCTATTTATTTCGTTGCCATATAACATACACATGGA	Pf3D7_07_v3	463628	PF3D7_0710200	PF07_0042	NA	aPF07_0042_0	PF3D7_0710200
aPF07_0042_1	ACATAGAAGGGGAGAATTTCCTTATGAACCAAAAATTAATAGATGAAGAAGTTGAAAAACGGGTTAATAT	Pf3D7_07_v3	466175	PF3D7_0710200	PF07_0042	NA	aPF07_0042_1	PF3D7_0710200
aPF07_0042_2	AAATAATGTTAACCAAATGAATGATGAACACAAACATGTTGACCAAATGAATGATGCTGAGAGTGAGGAT	Pf3D7_07_v3	467949	PF3D7_0710200	PF07_0042	NA	aPF07_0042_2	PF3D7_0710200
aPF07_0042_3	GGAGAACACTAAAAATGTTATGATTGAATTAGAGAGAGAAAGGGAGAATAATCAAAACTTAAATATAAAA	Pf3D7_07_v3	469524	PF3D7_0710200	PF07_0042	NA	aPF07_0042_3	PF3D7_0710200
aPF07_0042_4	CGATGGAAATCATAATGAAGTGCCATGTGCTGTAATAAATGTGCATGAAAATATTAGGAATAATCATAAC	Pf3D7_07_v3	471411	PF3D7_0710200	PF07_0042	NA	aPF07_0042_4	PF3D7_0710200
aPF07_0043_0	TTAATGCTAAAGAAGTAAAGAAAACAGCTACTGACAATAAAAAGGCCAAGAAGGTTGCTGATAAGAAAAA	Pf3D7_07_v3	478478	PF3D7_0710600	PF07_0043	NA	aPF07_0043_0	PF3D7_0710600
aPF07_0044_0	ATTATGACGATAACACTTCTGATGACGATGAGATATACGATGACGATAACTTATTTATGGATAGCAGATT	Pf3D7_07_v3	481631	PF3D7_0710700	PF07_0044	NA	aPF07_0044_0	PF3D7_0710700
aPF07_0045_0	TTAAATTCTTATATTAACGACCTTTCCCTTTCGCTTAAGGGAAAGATAAATAACTCTGATGATCTTACAG	Pf3D7_07_v3	483651	PF3D7_0710800	PF07_0045	NA	aPF07_0045_0	PF3D7_0710800
aPF07_0045_1	GAAGATAATACAACATTAGAAAAATCGGCGAACAAACAAAATCTAACCATTGATTCTATGACAGATGTTA	Pf3D7_07_v3	482820	PF3D7_0710800	PF07_0045	NA	aPF07_0045_1	PF3D7_0710800
aPF07_0046_0	AAAGACTATGTATCTTCTACTTATTCTTTACGTTCTAATTTATTACCAGCATTGTCACCTATGAAAGGAT	Pf3D7_07_v3	485132	PF3D7_0710900	PF07_0046	NA	aPF07_0046_0	PF3D7_0710900
aPF07_0046_1	TATGGTAATTATCCAAAAATATTCCTTCGATCAAATTTGCTACATCCACATTCGGATGGTTATTCTAACT	Pf3D7_07_v3	485966	PF3D7_0710900	PF07_0046	NA	aPF07_0046_1	PF3D7_0710900
aPF07_0047_0	TTTAAGTACTTATAAGAACAATAATGAAATGACTGTTGAAGGAAAGCCAAATAATTTGGCCTCTGGTGAA	Pf3D7_07_v3	490497	PF3D7_0711000	PF07_0047	NA	aPF07_0047_0	PF3D7_0711000
aPF07_0047_1	ATCCTGATGTTAATTTAAGAAAAATAGCAAAAGAATGTCATGGGTATGTAGGAGCAGATTTAGCTCAATT	Pf3D7_07_v3	488761	PF3D7_0711000	PF07_0047	NA	aPF07_0047_1	PF3D7_0711000
aPF07_0048_0	AATATCAACAATTTTTGATACGGAAACAACTGGCACCGATGATCCATGCAGCTCTGATTATACTACACGT	Pf3D7_07_v3	519216	PF3D7_0711700	PF07_0048	NA	aPF07_0048_0	PF3D7_0711700
aPF07_0048_1	GAGAGGAAAAAGAACAACAAGAACTATTTACAAATACATCAACCCTTGGAAAAGAACTTCAAGATAAATT	Pf3D7_07_v3	516280	PF3D7_0711700	PF07_0048	NA	aPF07_0048_1	PF3D7_0711700
aPF07_0048_2	AAATGTAAAAATGGTAATTGCAGTGATACTTCAAATGGAAATATGTGTAAAGGAGGAATGATTACTGCAG	Pf3D7_07_v3	515198	PF3D7_0711700	PF07_0048	NA	aPF07_0048_2	PF3D7_0711700
aPF07_0048_3	GAAGAAGAAGCACCAACACCAGAAGCGGAAACAAAAAAAGACAAAGCCCCAGTGAAACCCCCATCACAAC	Pf3D7_07_v3	514277	PF3D7_0711700	PF07_0048	NA	aPF07_0048_3	PF3D7_0711700
aPF07_0049_0	GAATTTGGGCAAAAAGTGTACGAAGAAATAGTGGGAAAAAAAGCTGATGCTAAAACATATAAAGATGAAT	Pf3D7_07_v3	535002	PF3D7_0712000	PF07_0049	NA	aPF07_0049_0	PF3D7_0712000
aPF07_0049_1	AAAATGGTGGTGGTGTTGTTCTTAGTGGTGGTCGTGATAATGAAAAAAAGAGTGATAAAGATTCTTTATA	Pf3D7_07_v3	533357	PF3D7_0712000	PF07_0049	NA	aPF07_0049_1	PF3D7_0712000
aPF07_0049_2	ATTTTAAAACGGACAGTGAGCATATTTATTCTAGGATTAACAGTTTTTTTGAGCAGCAACTGTTTGATAG	Pf3D7_07_v3	530237	PF3D7_0712000	PF07_0049	NA	aPF07_0049_2	PF3D7_0712000
aPF07_0049_3	AGCAGCACAACCCGAAGACGATACAGAGAAAAAAGCCCCAGTCAAACCAACACCAACAAAACCACAACGA	Pf3D7_07_v3	529780	PF3D7_0712000	PF07_0049	NA	aPF07_0049_3	PF3D7_0712000
aPF07_0050_0	AGAAAAAAGTGCATAATGAAGTCGATGCTTATAGAGAAGAACTGAAGGGAAAATTATGGGAAGCAAAATT	Pf3D7_07_v3	558942	PF3D7_0712400	PF07_0050	NA	aPF07_0050_0	PF3D7_0712400
aPF07_0050_1	CCGAAGCTTATGGAAGTGTAGATGCAATAGAAAGAATTAAGAATATAACAAAAAATCATGTTTCCACAGA	Pf3D7_07_v3	557025	PF3D7_0712400	PF07_0050	NA	aPF07_0050_1	PF3D7_0712400
aPF07_0050_2	TATTACACAATGGAAAAGCCAATGGGAAAAACAATCAGGTAAATATGACAAGTTATATGCAGAAGCTAAA	Pf3D7_07_v3	554555	PF3D7_0712400	PF07_0050	NA	aPF07_0050_2	PF3D7_0712400
aPF07_0050_3	ATGGTAGTAACGATAATTATGCTTTTAGAACTTACCCAAATGACCATCAAACTAAGTGCGATTGTAAAAA	Pf3D7_07_v3	554304	PF3D7_0712400	PF07_0050	NA	aPF07_0050_3	PF3D7_0712400
aPF07_0051_0	AATTTTGATTATGATAAACTTATTGGTGCTAATGATGGTAAAAGGCATCCGTGCAAAAAAGATGGAAAAG	Pf3D7_07_v3	574041	PF3D7_0712600	PF07_0051	NA	aPF07_0051_0	PF3D7_0712600
aPF07_0051_1	TAAAGGTGATGATGTAGTGAAAGTTGAAAATAAAGATGAAGAAGAAGATGAAGAGGAAAATGTACAGAAG	Pf3D7_07_v3	572401	PF3D7_0712600	PF07_0051	NA	aPF07_0051_1	PF3D7_0712600
aPF07_0051_2	ATGTTGGAGAAGATTAAAGACGATTGTAAGGTAGGACAAGGTAATGGTAAAAATGGTGACAAGGTTTGTA	Pf3D7_07_v3	570474	PF3D7_0712600	PF07_0051	NA	aPF07_0051_2	PF3D7_0712600
aPF07_0051_3	TAGTGATGACATTCACACTAGTGATAATAACATAGTTAGTACTGTTAACCATGTGTTCAATACTGATGTT	Pf3D7_07_v3	567056	PF3D7_0712600	PF07_0051	NA	aPF07_0051_3	PF3D7_0712600
aPF07_0052_0	ATTAATCTCTTCAAGTGCAGAAATTGATGGTAATGGATGGGTAAAGAAATTTAGCAGAATTTTAAAGCCA	Pf3D7_07_v3	624872	PF3D7_0713800	PF07_0052	NA	aPF07_0052_0	PF3D7_0713800
aPF07_0053_0	TGATATTGTAAATGAAGACAGAATAGAAGGAAGTTACACAAATGAAATAAGCAGCACAAATAATCTACCG	Pf3D7_07_v3	636550	PF3D7_0713900	PF07_0053	NA	aPF07_0053_0	PF3D7_0713900
aPF07_0053_1	CTCAACAAATGTTAAGGGTGTGAAAAGAAATACAAAGACAAGAAATCAACAAAGTGATACAAATGACATG	Pf3D7_07_v3	634981	PF3D7_0713900	PF07_0053	NA	aPF07_0053_1	PF3D7_0713900
aPF07_0053_2	AATATTGAACACAATGAGTGCGTGGGAAAAAACAATAATCAAACAATCGATCATAGCGAAGAACCAAATA	Pf3D7_07_v3	634068	PF3D7_0713900	PF07_0053	NA	aPF07_0053_2	PF3D7_0713900
aPF07_0053_3	AACAATAATGATGACATTGTACCATGCAGTAATACCAAACCCATTAATAAGAAATGCAGAAAAGTTACGT	Pf3D7_07_v3	631098	PF3D7_0713900	PF07_0053	NA	aPF07_0053_3	PF3D7_0713900
aPF07_0053_4	GTAGTAGTGAACATATGAACACAAATTATGAAATGCTGGAAAAGATGAGTGCTGTTGAAAATAATAGTTC	Pf3D7_07_v3	629222	PF3D7_0713900	PF07_0053	NA	aPF07_0053_4	PF3D7_0713900
aPF07_0053_5	TATGTATGCAAATATGATGAATATCCAAAATGTTAATGGTGGTACGATAAAAGGTCATATATCCACGACT	Pf3D7_07_v3	628285	PF3D7_0713900	PF07_0053	NA	aPF07_0053_5	PF3D7_0713900
aPF07_0054_0	TCAAAGTCTTAAAACAAGTACATCCAGAAACAGGAGTAACCAAAAAAAGTATGAATATTATGAACTCCTT	Pf3D7_07_v3	643288	PF3D7_0714000	PF07_0054	NA	aPF07_0054_0	PF3D7_0714000
aPF07_0055_0	CGATAGTAAGACTAAAACGAAGATATCGGATGAAAATGAATATACAGAAAGAGAGGAACAGACAATTGTT	Pf3D7_07_v3	648528	PF3D7_0714100	PF07_0055	NA	aPF07_0055_0	PF3D7_0714100
aPF07_0055_1	CCTAACAAAAACAATTAATGATGTATCTAAAGAAGAAGCCTTAATCAAAACTAAAATGAAAGCTGAACAA	Pf3D7_07_v3	646923	PF3D7_0714100	PF07_0055	NA	aPF07_0055_1	PF3D7_0714100
[truncated: 9,716 more rows]

## Sheet: ST9ExtraCelEnvir
ST9
L-Leucine
L-Lysine
L-Malate
Maltose
[truncated: 85 more rows]
